# Supplementary material for: Hirshfeld atom refinement based on projector augmented wave densities with periodic boundary conditions
Source: IUCrJ. 2022 Feb 26;9(Pt 2):286–97. doi: 10.1107/S2052252522001385 (PMC8895013; doi:10.1107/S2052252522001385)
Supplement: Supplementary file 1 [file m-09-00286-sup1.cif]

 
data_A23_SHELXL_iam
 
_audit_creation_method            'SHELXL-2018/3'
_shelx_SHELXL_version_number      '2018/3'
_chemical_name_systematic         ?
_chemical_name_common             ?
_chemical_melting_point           ?
_chemical_formula_moiety          ?
_chemical_formula_sum
 'C3 H7 N O2' 
_chemical_formula_weight          89.10

loop_
 _atom_type_symbol
 _atom_type_description
 _atom_type_scat_dispersion_real
 _atom_type_scat_dispersion_imag
 _atom_type_scat_source
 'C'  'C'   0.0033   0.0016
 'International Tables Vol C Tables 4.2.6.8 and 6.1.1.4'
 'H'  'H'   0.0000   0.0000
 'International Tables Vol C Tables 4.2.6.8 and 6.1.1.4'
 'N'  'N'   0.0061   0.0033
 'International Tables Vol C Tables 4.2.6.8 and 6.1.1.4'
 'O'  'O'   0.0106   0.0060
 'International Tables Vol C Tables 4.2.6.8 and 6.1.1.4'
 
_space_group_crystal_system       orthorhombic
_space_group_IT_number            19
_space_group_name_H-M_alt         'P 21 21 21'
_space_group_name_Hall            'P 2ac 2ab'
 
_shelx_space_group_comment
;
The symmetry employed for this shelxl refinement is uniquely defined
by the following loop, which should always be used as a source of
symmetry information in preference to the above space-group names.
They are only intended as comments.
;
 
loop_
 _space_group_symop_operation_xyz
 'x, y, z'
 '-x+1/2, -y, z+1/2'
 'x+1/2, -y+1/2, -z'
 '-x, y+1/2, -z+1/2'
 
_cell_length_a                    5.9279(10)
_cell_length_b                    12.2597(17)
_cell_length_c                    5.7939(9)
_cell_angle_alpha                 90
_cell_angle_beta                  90
_cell_angle_gamma                 90
_cell_volume                      421.07(11)
_cell_formula_units_Z             4
_cell_measurement_temperature     23(2)
_cell_measurement_reflns_used     ?
_cell_measurement_theta_min       ?
_cell_measurement_theta_max       ?
 
_exptl_crystal_description        ?
_exptl_crystal_colour             ?
_exptl_crystal_density_meas       ?
_exptl_crystal_density_method     ?
_exptl_crystal_density_diffrn     1.405          
_exptl_crystal_F_000              192
_exptl_transmission_factor_min    ?
_exptl_transmission_factor_max    ?
_exptl_crystal_size_max           ?
_exptl_crystal_size_mid           ?
_exptl_crystal_size_min           ?
_exptl_absorpt_coefficient_mu     0.117
_shelx_estimated_absorpt_T_min    ?
_shelx_estimated_absorpt_T_max    ?
_exptl_absorpt_correction_type    ?
_exptl_absorpt_correction_T_min   ?
_exptl_absorpt_correction_T_max   ?
_exptl_absorpt_process_details    ?
_exptl_absorpt_special_details    ?
_diffrn_ambient_temperature       23(2)
_diffrn_radiation_wavelength      0.71073
_diffrn_radiation_type            MoK\a
_diffrn_source                    ?
_diffrn_measurement_device_type   ?
_diffrn_measurement_method        ?
_diffrn_detector_area_resol_mean  ?
_diffrn_reflns_number             2404
_diffrn_reflns_av_unetI/netI      0.0239
_diffrn_reflns_av_R_equivalents   ?
_diffrn_reflns_limit_h_min        ?
_diffrn_reflns_limit_h_max        ?
_diffrn_reflns_limit_k_min        ?
_diffrn_reflns_limit_k_max        ?
_diffrn_reflns_limit_l_min        ?
_diffrn_reflns_limit_l_max        ?
_diffrn_reflns_theta_min          3.323
_diffrn_reflns_theta_max          50.138
_diffrn_reflns_theta_full         25.242
_diffrn_measured_fraction_theta_max   0.948
_diffrn_measured_fraction_theta_full  0.973
_diffrn_reflns_Laue_measured_fraction_max    0.948
_diffrn_reflns_Laue_measured_fraction_full   0.973
_diffrn_reflns_point_group_measured_fraction_max   0.541
_diffrn_reflns_point_group_measured_fraction_full  0.605
_reflns_number_total              2404
_reflns_number_gt                 2372
_reflns_threshold_expression      'I > 2\s(I)'
_reflns_Friedel_coverage          0.000
_reflns_Friedel_fraction_max      0.000
_reflns_Friedel_fraction_full     0.000
 
_reflns_special_details
;
 Reflections were merged by SHELXL according to the crystal
 class for the calculation of statistics and refinement.
 
 _reflns_Friedel_fraction is defined as the number of unique
 Friedel pairs measured divided by the number that would be
 possible theoretically, ignoring centric projections and
 systematic absences.
;
 
_computing_data_collection        ?
_computing_cell_refinement        ?
_computing_data_reduction         ?
_computing_structure_solution     ?
_computing_structure_refinement 'SHELXL-2018/3 (Sheldrick, 2018)'
_computing_molecular_graphics     ?
_computing_publication_material   ?
_refine_special_details           ?
_refine_ls_structure_factor_coef  Fsqd
_refine_ls_matrix_type            full
_refine_ls_weighting_scheme       calc
_refine_ls_weighting_details
'w=1/[\s^2^(Fo^2^)] where P=(Fo^2^+2Fc^2^)/3'
_atom_sites_solution_primary      ?
_atom_sites_solution_secondary    ?
_atom_sites_solution_hydrogens    difmap
_refine_ls_hydrogen_treatment     refall
_refine_ls_extinction_method      none
_refine_ls_extinction_coef        .
_refine_ls_abs_structure_details
;
No quotients, so Flack parameter determined by classical intensity fit
;
_refine_ls_abs_structure_Flack    0.2(7)
_chemical_absolute_configuration  ?
_refine_ls_number_reflns          2404
_refine_ls_number_parameters      83
_refine_ls_number_restraints      0
_refine_ls_R_factor_all           0.0287
_refine_ls_R_factor_gt            0.0283
_refine_ls_wR_factor_ref          0.0633
_refine_ls_wR_factor_gt           0.0633
_refine_ls_goodness_of_fit_ref    2.281
_refine_ls_restrained_S_all       2.281
_refine_ls_shift/su_max           0.000
_refine_ls_shift/su_mean          0.000
 
loop_
 _atom_site_label
 _atom_site_type_symbol
 _atom_site_fract_x
 _atom_site_fract_y
 _atom_site_fract_z
 _atom_site_U_iso_or_equiv
 _atom_site_adp_type
 _atom_site_occupancy
 _atom_site_site_symmetry_order  
 _atom_site_calc_flag
 _atom_site_refinement_flags_posn
 _atom_site_refinement_flags_adp
 _atom_site_refinement_flags_occupancy
 _atom_site_disorder_assembly
 _atom_site_disorder_group
O1 O 0.72707(7) 0.08373(3) 0.62434(8) 0.00694(7) Uani 1 1 d . . . . .
O2 O 0.44089(7) 0.18410(3) 0.76127(8) 0.00670(6) Uani 1 1 d . . . . .
N1 N 0.64730(8) 0.13742(4) 0.18281(9) 0.00565(7) Uani 1 1 d . . . . .
H1 H 0.698(2) 0.0649(9) 0.189(3) 0.031(4) Uiso 1 1 d . . . . .
H2 H 0.7686(17) 0.1828(8) 0.201(2) 0.017(3) Uiso 1 1 d . . . . .
H3 H 0.579(2) 0.1460(9) 0.016(2) 0.030(3) Uiso 1 1 d . . . . .
C1 C 0.46618(9) 0.16106(4) 0.35488(10) 0.00499(7) Uani 1 1 d . . . . .
H4 H 0.4235(15) 0.2400(7) 0.3434(19) 0.006(2) Uiso 1 1 d . . . . .
C2 C 0.25989(10) 0.09073(5) 0.30330(11) 0.00746(8) Uani 1 1 d . . . . .
H5 H 0.2018(18) 0.1089(8) 0.152(2) 0.016(3) Uiso 1 1 d . . . . .
H6 H 0.1440(17) 0.1076(8) 0.423(2) 0.013(3) Uiso 1 1 d . . . . .
H7 H 0.3015(16) 0.0097(9) 0.309(2) 0.018(3) Uiso 1 1 d . . . . .
C3 C 0.55399(9) 0.14080(4) 0.59994(10) 0.00470(7) Uani 1 1 d . . . . .
 
loop_
 _atom_site_aniso_label
 _atom_site_aniso_U_11
 _atom_site_aniso_U_22
 _atom_site_aniso_U_33
 _atom_site_aniso_U_23
 _atom_site_aniso_U_13
 _atom_site_aniso_U_12
O1 0.00679(14) 0.00706(13) 0.00697(17) 0.00064(12) -0.00056(13) 0.00217(12)
O2 0.00797(14) 0.00793(13) 0.00421(15) -0.00072(11) 0.00098(13) 0.00162(12)
N1 0.00581(14) 0.00653(14) 0.00462(17) -0.00022(13) 0.00065(13) 0.00013(13)
C1 0.00558(16) 0.00544(14) 0.00393(19) -0.00004(13) 0.00002(14) 0.00050(13)
C2 0.00630(17) 0.00946(17) 0.0066(2) -0.00047(16) -0.00060(15) -0.00125(16)
C3 0.00562(15) 0.00427(14) 0.00420(18) 0.00007(13) -0.00041(14) -0.00046(14)
 
_geom_special_details
;
 All esds (except the esd in the dihedral angle between two l.s. planes)
 are estimated using the full covariance matrix.  The cell esds are taken
 into account individually in the estimation of esds in distances, angles
 and torsion angles; correlations between esds in cell parameters are only
 used when they are defined by crystal symmetry.  An approximate (isotropic)
 treatment of cell esds is used for estimating esds involving l.s. planes.
;
 
loop_
 _geom_bond_atom_site_label_1
 _geom_bond_atom_site_label_2
 _geom_bond_distance
 _geom_bond_site_symmetry_2
 _geom_bond_publ_flag
O1 C3 1.2498(7) . ?
O2 C3 1.2669(7) . ?
N1 C1 1.4935(8) . ?
N1 H1 0.940(11) . ?
N1 H2 0.915(10) . ?
N1 H3 1.052(13) . ?
C1 C2 1.5259(8) . ?
C1 C3 1.5325(8) . ?
C1 H4 1.002(9) . ?
C2 H5 0.970(13) . ?
C2 H6 0.998(11) . ?
C2 H7 1.024(11) . ?
 
loop_
 _geom_angle_atom_site_label_1
 _geom_angle_atom_site_label_2
 _geom_angle_atom_site_label_3
 _geom_angle
 _geom_angle_site_symmetry_1
 _geom_angle_site_symmetry_3
 _geom_angle_publ_flag
C1 N1 H1 112.8(8) . . ?
C1 N1 H2 111.7(7) . . ?
H1 N1 H2 108.6(9) . . ?
C1 N1 H3 108.4(7) . . ?
H1 N1 H3 104.7(10) . . ?
H2 N1 H3 110.4(10) . . ?
N1 C1 C2 109.62(5) . . ?
N1 C1 C3 110.05(4) . . ?
C2 C1 C3 111.23(5) . . ?
N1 C1 H4 108.9(6) . . ?
C2 C1 H4 109.3(5) . . ?
C3 C1 H4 107.7(6) . . ?
C1 C2 H5 109.4(6) . . ?
C1 C2 H6 107.4(6) . . ?
H5 C2 H6 109.7(8) . . ?
C1 C2 H7 110.4(6) . . ?
H5 C2 H7 109.8(9) . . ?
H6 C2 H7 110.1(8) . . ?
O1 C3 O2 125.84(5) . . ?
O1 C3 C1 118.32(5) . . ?
O2 C3 C1 115.84(5) . . ?
 
loop_
 _geom_torsion_atom_site_label_1
 _geom_torsion_atom_site_label_2
 _geom_torsion_atom_site_label_3
 _geom_torsion_atom_site_label_4
 _geom_torsion
 _geom_torsion_site_symmetry_1
 _geom_torsion_site_symmetry_2
 _geom_torsion_site_symmetry_3
 _geom_torsion_site_symmetry_4
 _geom_torsion_publ_flag
N1 C1 C3 O1 -18.15(7) . . . . ?
C2 C1 C3 O1 103.53(6) . . . . ?
N1 C1 C3 O2 162.15(4) . . . . ?
C2 C1 C3 O2 -76.16(6) . . . . ?
 
_refine_diff_density_max    0.525
_refine_diff_density_min   -0.309
_refine_diff_density_rms    0.059

_shelx_res_file
;
TITL L-Ala_23K_P 21 21 21   R = 0.03
    iam.res
    created by SHELXL-2018/3 at 22:03:48 on 17-Feb-2021
CELL  0.71073    5.9279   12.2597    5.7939    90.000    90.000    90.000
ZERR        4    0.0010    0.0017    0.0009     0.000     0.000     0.000
LATT  -1
SYMM     0.50000 - X ,            - Y ,    0.50000 + Z
SYMM     0.50000 + X ,    0.50000 - Y ,            - Z
SYMM             - X ,    0.50000 + Y ,    0.50000 - Z
SFAC  C  H  N  O
UNIT    12   28   4   8
LIST 4! automatically inserted. Change 6 to 4 for CHECKCIF!!
TEMP  -250
ACTA
L.S. 100
FMAP 2
PLAN -20
ACTA
BOND $H
CONF
WGHT    0.000000
FVAR       0.99645
O1    4    0.727073    0.083733    0.624342    11.00000    0.00679    0.00706 =
         0.00697    0.00064   -0.00056    0.00217
O2    4    0.440895    0.184100    0.761270    11.00000    0.00797    0.00793 =
         0.00421   -0.00072    0.00098    0.00162
N1    3    0.647301    0.137422    0.182811    11.00000    0.00581    0.00653 =
         0.00462   -0.00022    0.00065    0.00013
H1    2    0.697996    0.064872    0.189182    11.00000    0.03066
H2    2    0.768594    0.182813    0.200996    11.00000    0.01702
H3    2    0.578949    0.145959    0.016300    11.00000    0.03011
C1    1    0.466184    0.161057    0.354883    11.00000    0.00558    0.00544 =
         0.00393   -0.00004    0.00002    0.00050
H4    2    0.423470    0.239960    0.343428    11.00000    0.00634
C2    1    0.259888    0.090728    0.303298    11.00000    0.00630    0.00946 =
         0.00661   -0.00047   -0.00060   -0.00125
H5    2    0.201752    0.108887    0.151609    11.00000    0.01641
H6    2    0.143957    0.107627    0.423033    11.00000    0.01332
H7    2    0.301527    0.009722    0.309176    11.00000    0.01829
C3    1    0.553990    0.140796    0.599944    11.00000    0.00562    0.00427 =
         0.00420    0.00007   -0.00041   -0.00046
HKLF 4


REM  L-Ala_23K_P 21 21 21   R = 0.03
REM wR2 = 0.0633, GooF = S = 2.281, Restrained GooF = 2.281 for all data
REM R1 = 0.0283 for 2372 Fo > 4sig(Fo) and 0.0287 for all 2404 data
REM 83 parameters refined using 0 restraints

END

WGHT      0.0402      0.0156

REM Highest difference peak  0.525,  deepest hole -0.309,  1-sigma level  0.059
Q1    1   0.4994  0.1610  0.6810  11.00000  0.05    0.52
Q2    1   0.6524  0.1252  0.6180  11.00000  0.05    0.45
Q3    1   0.3617  0.1227  0.3326  11.00000  0.05    0.36
Q4    1   0.5064  0.1470  0.4486  11.00000  0.05    0.36
Q5    1   0.6236  0.1421  0.0786  11.00000  0.05    0.34
Q6    1   0.7710  0.0888  0.7167  11.00000  0.05    0.32
Q7    1   0.7152  0.0899  0.5206  11.00000  0.05    0.31
Q8    1   0.5653  0.1460  0.2660  11.00000  0.05    0.28
Q9    1   0.4989  0.1577  0.8212  11.00000  0.05    0.27
Q10   1   0.3407  0.1821  0.7179  11.00000  0.05    0.26
Q11   1   0.6827  0.0946  0.1875  11.00000  0.05    0.25
Q12   1   0.3666  0.2157  0.7625  11.00000  0.05    0.25
Q13   1   0.4538  0.2044  0.3668  11.00000  0.05    0.24
Q14   1   0.7647  0.0573  0.5454  11.00000  0.05    0.24
Q15   1   0.3990  0.1473  0.7096  11.00000  0.05    0.24
Q16   1   0.7100  0.0445  0.5613  11.00000  0.05    0.24
Q17   1   0.2884  0.0457  0.2943  11.00000  0.05    0.22
Q18   1   0.5022  0.2125  0.6947  11.00000  0.05    0.22
Q19   1   0.1720  0.0885  0.2365  11.00000  0.05    0.20
Q20   1   0.2280  0.0991  0.2163  11.00000  0.05    0.20
;
_shelx_res_checksum   64818

_shelx_hkl_file
;
   0   2   0  176.45    1.69   1
   0   4   0 4978.68   42.76   1
   0   6   0   86.11    1.00   1
   0   8   0   43.54    0.69   1
   0  10   0    0.77    0.37   1
   0  12   0  223.48    2.56   1
   0  14   0   56.23    1.09   1
   0  16   0   24.24    0.83   1
   0  18   0  218.56    2.87   1
   0  22   0  130.13    2.27   1
   0  26   0    6.19    0.60   1
   0   1   1  695.51    7.05   1
   0   2   1  114.77    1.17   1
   0   3   1  680.31    6.16   1
   0   4   1   94.35    1.03   1
   0   6   1  456.02    4.40   1
   0   7   1   35.45    0.59   1
   0   8   1   42.59    0.70   1
   0   9   1   30.80    0.64   1
   0  10   1  131.83    1.63   1
   0  11   1   64.06    1.07   1
   0  12   1   73.30    1.19   1
   0  13   1   18.08    0.67   1
   0  14   1   36.39    0.91   1
   0  15   1   87.34    1.50   1
   0  17   1    1.09    0.36   1
   0  18   1   57.49    1.32   1
   0  19   1   15.51    0.87   1
   0  20   1   26.35    1.02   1
   0  21   1    2.58    0.42   1
   0  23   1    1.66    0.44   1
   0  25   1    2.87    0.56   1
   0  26   1   18.99    1.20   1
   0   0   2 2729.03   32.07   1
   0   1   2  511.90    6.31   1
   0   2   2  174.33    2.00   1
   0   3   2   53.95    0.77   1
   0   4   2  164.38    1.72   1
   0   5   2  544.21    5.12   1
   0   6   2   92.85    1.12   1
   0   7   2    5.20    0.33   1
   0   8   2  107.27    1.35   1
   0   9   2   22.74    0.58   1
   0  10   2   44.41    0.83   1
   0  11   2   80.44    1.22   1
   0  12   2   27.12    0.73   1
   0  13   2   20.63    0.68   1
   0  14   2   20.44    0.73   1
   0  15   2  174.09    2.30   1
   0  16   2    4.27    0.40   1
   0  17   2   58.63    1.34   1
   0  18   2   19.59    0.89   1
   0  19   2  115.10    2.02   1
   0  20   2    0.94    0.45   1
   0  21   2   44.11    1.32   1
   0  22   2   35.35    1.25   1
   0  23   2   17.29    1.00   1
   0  24   2    2.39    0.46   1
   0  25   2   21.57    1.23   1
   0  26   2    2.46    0.50   1
   0   1   3   80.64    1.69   1
   0   2   3  151.47    2.82   1
   0   3   3  197.23    2.36   1
   0   4   3  709.53    7.48   1
   0   5   3   78.07    1.15   1
   0   6   3  261.48    2.74   1
   0   7   3   21.51    0.55   1
   0   8   3   59.19    0.96   1
   0   9   3  137.03    1.72   1
   0  10   3   38.04    0.80   1
   0  11   3   67.56    1.14   1
   0  12   3  114.17    1.63   1
   0  13   3  139.70    1.93   1
   0  14   3   26.71    0.83   1
   0  15   3   86.85    1.53   1
   0  16   3  148.61    2.18   1
   0  17   3   45.33    1.20   1
   0  18   3   25.92    0.96   1
   0  19   3    2.40    0.41   1
   0  20   3   42.66    1.29   1
   0  21   3    0.84    0.42   1
   0  22   3    1.11    0.43   1
   0  23   3   27.03    1.13   1
   0  24   3   12.21    0.89   1
   0  25   3    4.78    0.57   1
   0   0   4  201.30    3.76   1
   0   1   4   38.23    1.16   1
   0   2   4   89.34    1.98   1
   0   3   4    7.68    0.44   1
   0   4   4  220.31    2.73   1
   0   5   4    0.65    0.43   1
   0   6   4   68.10    1.18   1
   0   7   4   28.05    0.75   1
   0   8   4   61.91    1.04   1
   0   9   4    6.91    0.45   1
   0  10   4   86.73    1.33   1
   0  11   4   94.07    1.46   1
   0  12   4   37.45    0.93   1
   0  13   4   11.03    0.63   1
   0  14   4  136.74    2.01   1
   0  15   4   43.46    1.14   1
   0  16   4   90.90    1.68   1
   0  17   4    5.48    0.45   1
   0  18   4    9.25    0.73   1
   0  19   4    3.23    0.44   1
   0  20   4    1.76    0.42   1
   0  22   4    4.18    0.49   1
   0  24   4   25.51    1.10   1
   0  25   4    2.78    0.51   1
   0   1   5  226.68    4.36   1
   0   2   5  131.80    2.85   1
   0   3   5   47.25    1.49   1
   0   4   5  373.55    4.41   1
   0   5   5  170.63    2.34   1
   0   6   5    0.74    0.47   1
   0   7   5    6.36    0.52   1
   0   8   5  139.43    2.10   1
   0   9   5   66.59    1.37   1
   0  10   5    7.63    0.54   1
   0  11   5   19.92    0.76   1
   0  12   5    1.43    0.34   1
   0  13   5   76.02    1.45   1
   0  14   5    3.38    0.40   1
   0  15   5   13.54    0.77   1
   0  16   5   12.75    0.78   1
   0  17   5   73.94    1.60   1
   0  18   5    2.24    0.42   1
   0  19   5   13.08    0.87   1
   0  21   5   18.85    1.01   1
   0  22   5    5.28    0.52   1
   0  23   5   12.02    0.94   1
   0   1   6   90.01    2.37   1
   0   2   6   15.56    1.00   1
   0   3   6    1.43    0.71   1
   0   4   6   15.35    1.06   1
   0   5   6   82.81    1.52   1
   0   6   6   10.73    0.64   1
   0   7   6  136.38    2.16   1
   0   8   6   28.80    0.95   1
   0   9   6   13.78    0.75   1
   0  10   6   14.98    0.80   1
   0  11   6  112.53    1.83   1
   0  12   6    6.06    0.55   1
   0  13   6    4.59    0.48   1
   0  14   6   11.22    0.72   1
   0  16   6   39.88    1.24   1
   0  17   6   27.96    1.07   1
   0  18   6    7.49    0.67   1
   0  19   6   42.45    1.34   1
   0  20   6    1.77    0.44   1
   0  21   6   20.45    1.06   1
   0  22   6   10.16    0.76   1
   0  23   6   16.32    0.97   1
   0   1   7   56.43    1.99   1
   0   2   7  519.61    9.38   1
   0   4   7   11.31    1.08   1
   0   5   7   23.12    1.39   1
   0   6   7   41.44    1.18   1
   0   7   7   44.79    1.24   1
   0   8   7    1.87    0.44   1
   0   9   7    4.74    0.51   1
   0  10   7    8.85    0.80   1
   0  11   7   30.15    1.15   1
   0  12   7    5.61    0.63   1
   0  13   7   11.18    0.78   1
   0  14   7    1.42    0.40   1
   0  16   7   78.43    1.75   1
   0  17   7    1.01    0.43   1
   0  18   7    2.21    0.45   1
   0  19   7    6.59    0.55   1
   0  20   7  129.83    2.36   1
   0  21   7    0.88    0.43   1
   0   0   8   23.50    1.47   1
   0   1   8    3.44    0.98   1
   0   2   8    8.36    1.14   1
   0   3   8   15.09    1.32   1
   0   4   8    1.66    1.09   1
   0   6   8    9.86    0.80   1
   0   7   8   57.25    1.51   1
   0   8   8   84.01    1.86   1
   0   9   8   11.78    0.85   1
   0  10   8    6.28    0.69   1
   0  11   8   38.49    1.36   1
   0  12   8   38.62    1.40   1
   0  13   8   30.87    1.31   1
   0  14   8   12.04    0.96   1
   0  16   8    0.96    0.43   1
   0  17   8    6.31    0.54   1
   0  19   8    8.86    0.75   1
   0  20   8    5.91    0.52   1
   0   1   9    8.18    1.16   1
   0   2   9   44.53    2.13   1
   0   3   9   60.82    2.45   1
   0   4   9   21.33    1.59   1
   0   7   9   44.67    1.48   1
   0   8   9   76.48    1.88   1
   0   9   9   15.82    1.04   1
   0  10   9   13.30    1.00   1
   0  11   9    2.15    0.54   1
   0  12   9   33.50    1.35   1
   0  13   9   27.98    1.30   1
   0  15   9   45.42    1.59   1
   0  16   9   13.88    1.07   1
   0  17   9   14.90    0.96   1
   0  18   9    8.24    0.63   1
   0   0  10    4.62    1.27   1
   0   2  10   19.88    1.70   1
   0   3  10   47.01    2.35   1
   0   4  10   27.21    1.90   1
   0   5  10   31.40    2.01   1
   0   6  10   39.95    2.27   1
   0   7  10   52.18    2.53   1
   0   8  10   57.80    1.74   1
   0   9  10    6.47    0.65   1
   0  10  10    1.79    0.54   1
   0  11  10   15.73    1.12   1
   0  12  10   12.89    0.90   1
   0  13  10   12.04    1.03   1
   0  14  10   41.84    1.58   1
   0  15  10    5.62    0.64   1
   0   2  11    2.59    1.36   1
   0   3  11    6.52    1.51   1
   0   6  11    7.41    1.56   1
   0   7  11    2.97    1.48   1
   0   8  11    8.06    1.55   1
   0   9  11    7.68    0.76   1
   0  10  11    1.51    0.57   1
   0  11  11    8.02    0.83   1
   0  12  11   28.96    1.36   1
   0   1  12   25.94    2.21   1
   0   2  12   19.40    1.93   1
   0   3  12  111.59    3.83   1
   0   5  12    9.39    1.73   1
   0   6  12   53.56    2.68   1
   0   7  12   62.24    2.96   1
   1   1   0  241.51    2.28   1
   1   2   0 5269.05   55.94   1
   1   3   0   56.76    0.66   1
   1   4   0 1611.89   14.21   1
   1   5   0  324.96    3.16   1
   1   6   0   59.42    0.77   1
   1   7   0   18.49    0.42   1
   1   8   0  386.19    3.85   1
   1   9   0    3.13    0.34   1
   1  10   0   41.35    0.77   1
   1  11   0   93.04    1.31   1
   1  12   0   25.85    0.69   1
   1  13   0   55.05    1.04   1
   1  14   0    0.83    0.49   1
   1  15   0   82.89    1.43   1
   1  16   0   23.49    0.82   1
   1  17   0   28.37    0.93   1
   1  18   0    0.90    0.42   1
   1  19   0   32.39    1.06   1
   1  20   0   38.67    1.21   1
   1  21   0    1.38    0.45   1
   1  22   0    3.84    0.47   1
   1  23   0    6.73    0.59   1
   1  24   0    9.40    0.77   1
   1  26   0    7.03    0.63   1
   1   0   1   73.74    0.80   1
   1   1   1  128.27    1.31   1
   1   2   1   99.99    1.06   1
   1   3   1 1044.47    9.31   1
   1   4   1  150.81    1.58   1
   1   5   1  420.52    4.07   1
   1   6   1   21.02    0.42   1
   1   7   1  325.89    3.28   1
   1   8   1  225.29    2.39   1
   1   9   1  223.08    2.44   1
   1  10   1  126.02    1.61   1
   1  11   1   16.47    0.54   1
   1  13   1  122.58    1.71   1
   1  14   1   28.40    0.80   1
   1  15   1   84.15    1.46   1
   1  16   1   59.33    1.25   1
   1  17   1   24.42    0.88   1
   1  18   1   22.84    0.90   1
   1  19   1   14.70    0.81   1
   1  20   1    5.60    0.48   1
   1  21   1    1.98    0.42   1
   1  22   1   33.39    1.17   1
   1  23   1   10.24    0.87   1
   1  24   1   20.11    1.05   1
   1  25   1    9.12    0.80   1
   1  26   1    1.92    0.49   1
   1   0   2 2982.39   34.81   1
   1   1   2   68.83    0.90   1
   1   2   2  549.78    5.89   1
   1   3   2  186.41    1.95   1
   1   4   2 1022.12    9.27   1
   1   5   2   17.87    0.40   1
   1   6   2  210.81    2.22   1
   1   7   2  155.63    1.75   1
   1   8   2    9.84    0.42   1
   1   9   2   59.36    0.95   1
   1  10   2   57.12    0.96   1
   1  11   2  113.28    1.53   1
   1  12   2  110.84    1.56   1
   1  13   2  105.86    1.58   1
   1  14   2   52.55    1.09   1
   1  15   2   30.39    0.89   1
   1  16   2   26.54    0.91   1
   1  17   2   72.73    1.47   1
   1  18   2  105.74    1.86   1
   1  19   2   39.58    1.16   1
   1  20   2    9.32    0.69   1
   1  21   2   21.97    0.99   1
   1  22   2   35.13    1.23   1
   1  23   2   41.69    1.38   1
   1  24   2   10.23    0.78   1
   1  26   2    4.31    0.55   1
   1   0   3   30.78    0.89   1
   1   1   3  290.60    5.04   1
   1   2   3  215.88    2.54   1
   1   3   3   88.11    1.23   1
   1   4   3   91.89    1.29   1
   1   5   3   22.12    0.51   1
   1   6   3  132.66    1.57   1
   1   7   3    4.98    0.37   1
   1   8   3  247.46    2.71   1
   1   9   3   27.87    0.68   1
   1  10   3   76.54    1.19   1
   1  11   3   16.01    0.58   1
   1  12   3   31.02    0.81   1
   1  13   3   32.47    0.88   1
   1  14   3  110.31    1.72   1
   1  15   3   32.17    0.95   1
   1  16   3    8.93    0.60   1
   1  17   3   24.04    0.91   1
   1  18   3   25.48    0.97   1
   1  19   3   26.14    1.02   1
   1  20   3    7.46    0.65   1
   1  21   3   22.65    1.02   1
   1  22   3    6.91    0.60   1
   1  23   3    2.64    0.46   1
   1  24   3    7.82    0.63   1
   1  25   3   17.20    1.13   1
   1   0   4  315.43    5.63   1
   1   1   4  249.79    4.56   1
   1   2   4   27.61    1.01   1
   1   3   4   22.49    0.62   1
   1   4   4  105.35    1.51   1
   1   5   4   80.39    1.29   1
   1   6   4  125.22    1.80   1
   1   7   4   80.42    1.18   1
   1   8   4   43.39    0.85   1
   1   9   4    2.09    0.39   1
   1  10   4   21.81    0.68   1
   1  11   4   59.89    1.13   1
   1  12   4  135.32    1.92   1
   1  13   4   26.06    0.83   1
   1  14   4   37.86    1.03   1
   1  15   4    2.86    0.39   1
   1  16   4   22.65    0.88   1
   1  17   4   26.98    0.99   1
   1  18   4   56.28    1.41   1
   1  19   4   39.20    1.21   1
   1  20   4    8.88    0.78   1
   1  21   4   10.38    0.77   1
   1  22   4   20.91    1.02   1
   1  23   4   14.49    0.94   1
   1  24   4    2.05    0.44   1
   1   0   5  273.34    5.12   1
   1   1   5  117.60    2.62   1
   1   2   5  445.45    7.84   1
   1   3   5  169.35    3.51   1
   1   4   5  103.86    1.63   1
   1   5   5    8.22    0.52   1
   1   6   5  220.70    2.90   1
   1   7   5   70.09    1.34   1
   1   8   5   66.60    1.33   1
   1   9   5   86.50    1.41   1
   1  10   5    9.14    0.56   1
   1  11   5   34.45    0.92   1
   1  12   5   24.09    0.83   1
   1  13   5   42.97    1.11   1
   1  14   5   38.62    1.08   1
   1  15   5   28.67    0.99   1
   1  16   5   75.52    1.58   1
   1  17   5   11.01    0.78   1
   1  18   5    6.69    0.63   1
   1  19   5   17.95    0.95   1
   1  20   5   62.12    1.59   1
   1  21   5   24.12    1.08   1
   1  22   5    1.66    0.44   1
   1  23   5    4.40    0.49   1
   1  24   5   16.75    0.97   1
   1   2   6    7.25    0.82   1
   1   3   6   11.94    0.97   1
   1   4   6   15.37    1.06   1
   1   5   6   12.77    0.65   1
   1   6   6   21.03    0.79   1
   1   7   6    7.47    0.61   1
   1   8   6    8.74    0.67   1
   1   9   6   10.64    0.75   1
   1  10   6    2.34    0.44   1
   1  11   6    9.45    0.66   1
   1  12   6   27.86    0.93   1
   1  13   6    7.24    0.59   1
   1  14   6   26.91    0.97   1
   1  15   6   10.58    0.80   1
   1  16   6    2.86    0.43   1
   1  17   6   20.68    0.97   1
   1  18   6   13.31    0.87   1
   1  19   6   11.34    0.84   1
   1  20   6   30.36    1.21   1
   1  21   6    9.04    0.76   1
   1  22   6    8.29    0.74   1
   1  23   6   11.56    0.87   1
   1   0   7  238.19    4.98   1
   1   1   7   25.80    1.41   1
   1   2   7   58.95    2.05   1
   1   3   7   78.25    2.41   1
   1   4   7  135.76    3.40   1
   1   5   7   29.38    1.01   1
   1   6   7   59.31    1.42   1
   1   7   7    9.14    0.75   1
   1   8   7   54.14    1.40   1
   1   9   7   64.73    1.56   1
   1  10   7   18.03    0.94   1
   1  11   7   20.99    0.88   1
   1  12   7    1.83    0.47   1
   1  13   7   40.69    1.21   1
   1  14   7   23.66    1.02   1
   1  15   7   31.06    1.14   1
   1  16   7   24.85    1.04   1
   1  17   7   19.71    0.99   1
   1  18   7   41.37    1.35   1
   1  19   7    6.49    0.60   1
   1  20   7   14.84    0.96   1
   1  21   7    8.94    0.65   1
   1   0   8   10.04    1.19   1
   1   1   8   33.96    1.74   1
   1   2   8   19.08    1.41   1
   1   3   8   30.87    1.66   1
   1   4   8   31.51    1.71   1
   1   5   8   98.29    3.01   1
   1   6   8   14.46    0.90   1
   1   7   8   87.82    1.89   1
   1   8   8    3.12    0.49   1
   1   9   8   49.25    1.47   1
   1  10   8   38.19    1.34   1
   1  11   8   91.84    2.05   1
   1  12   8   11.32    0.95   1
   1  13   8   27.22    1.23   1
   1  14   8    1.15    0.55   1
   1  15   8   44.49    1.34   1
   1  16   8    5.37    0.51   1
   1  17   8   25.79    1.15   1
   1  18   8    5.25    0.51   1
   1  19   8    2.18    0.45   1
   1   1   9    2.15    1.10   1
   1   2   9   49.55    2.20   1
   1   4   9    3.13    1.20   1
   1   5   9   27.49    1.79   1
   1   6   9    9.66    1.29   1
   1   7   9   15.26    0.99   1
   1   8   9    8.03    0.73   1
   1   9   9   19.07    1.09   1
   1  10   9   28.44    1.28   1
   1  11   9   44.32    1.53   1
   1  12   9    8.60    0.81   1
   1  13   9   15.47    1.11   1
   1  14   9    7.62    0.81   1
   1  15   9   21.38    1.21   1
   1  16   9   41.28    1.54   1
   1  17   9   17.59    1.02   1
   1  18   9   11.12    0.88   1
   1   0  10    3.34    1.24   1
   1   1  10   24.74    1.84   1
   1   3  10   19.38    1.68   1
   1   4  10   20.87    1.79   1
   1   5  10   31.43    2.04   1
   1   6  10   40.00    2.25   1
   1   7  10   30.48    2.06   1
   1   8  10   23.58    1.22   1
   1   9  10    7.10    0.80   1
   1  10  10   53.82    1.75   1
   1  11  10   15.67    1.12   1
   1  12  10   43.82    1.59   1
   1  14  10    6.32    0.66   1
   1  15  10   10.13    0.87   1
   1   1  11   11.54    1.61   1
   1   2  11   32.52    2.21   1
   1   3  11   22.50    1.92   1
   1   4  11   11.45    1.62   1
   1   5  11    5.91    1.48   1
   1   6  11    3.80    1.43   1
   1   7  11    8.28    1.59   1
   1   8  11   15.03    1.16   1
   1   9  11   22.61    1.27   1
   1  10  11   18.01    1.19   1
   1  11  11    3.46    0.59   1
   1  12  11    1.55    0.56   1
   1   0  12   17.19    1.90   1
   1   1  12   73.07    3.09   1
   1   2  12    7.98    1.77   1
   1   3  12    3.11    1.74   1
   1   4  12   27.93    2.17   1
   1   5  12   65.97    3.03   1
   1   6  12    2.75    1.74   1
   1   7  12   21.98    2.05   1
   2   0   0   40.26    0.52   1
   2   1   0   29.88    0.43   1
   2   2   0 1611.86   14.23   1
   2   3   0  755.25    6.90   1
   2   4   0   34.42    0.51   1
   2   5   0   87.50    1.04   1
   2   6   0 1998.27   17.78   1
   2   7   0  282.04    2.90   1
   2   8   0    0.73    0.33   1
   2   9   0  225.59    2.49   1
   2  10   0  244.21    2.68   1
   2  11   0    2.32    0.36   1
   2  12   0   41.67    0.88   1
   2  13   0  161.28    2.06   1
   2  14   0   10.50    0.59   1
   2  15   0   67.16    1.28   1
   2  16   0   35.52    0.99   1
   2  17   0   34.26    1.01   1
   2  18   0   41.96    1.16   1
   2  19   0   36.26    1.12   1
   2  20   0    0.89    0.40   1
   2  21   0    7.43    0.63   1
   2  22   0   14.52    0.90   1
   2  23   0   10.72    0.86   1
   2  24   0   31.10    1.20   1
   2  25   0    3.96    0.58   1
   2  26   0    1.03    0.49   1
   2   0   1    1.57    0.16   1
   2   1   1   74.90    0.85   1
   2   2   1  266.36    2.63   1
   2   3   1  515.08    4.86   1
   2   4   1  151.52    1.60   1
   2   5   1  409.78    4.00   1
   2   6   1   22.00    0.47   1
   2   7   1   94.08    1.19   1
   2   8   1    4.65    0.36   1
   2   9   1  262.31    2.83   1
   2  10   1    8.36    0.45   1
   2  11   1    4.56    0.43   1
   2  12   1   39.08    0.86   1
   2  13   1   76.64    1.30   1
   2  14   1   42.96    0.99   1
   2  15   1   22.81    0.78   1
   2  16   1    3.42    0.39   1
   2  17   1    9.67    0.67   1
   2  18   1    9.56    0.71   1
   2  19   1   28.08    1.03   1
   2  20   1   68.81    1.58   1
   2  21   1   27.73    1.09   1
   2  22   1   22.41    1.04   1
   2  23   1    2.46    0.45   1
   2  24   1   39.51    1.30   1
   2  25   1   22.08    1.29   1
   2  26   1   29.26    1.41   1
   2   0   2    4.03    0.22   1
   2   1   2  296.34    2.94   1
   2   2   2 1041.31    9.45   1
   2   3   2  102.83    1.21   1
   2   4   2   85.53    1.05   1
   2   5   2    8.06    0.33   1
   2   6   2  280.49    2.90   1
   2   7   2  134.80    1.60   1
   2   8   2  138.36    1.69   1
   2   9   2  123.05    1.56   1
   2  10   2    2.54    0.37   1
   2  11   2   61.56    1.08   1
   2  12   2   55.04    1.05   1
   2  13   2   70.58    1.26   1
   2  14   2   32.48    0.88   1
   2  15   2   30.56    0.90   1
   2  16   2   70.33    1.41   1
   2  18   2   10.39    0.72   1
   2  19   2    1.09    0.38   1
   2  20   2   30.58    1.09   1
   2  21   2   29.05    1.13   1
   2  22   2    3.43    0.47   1
   2  23   2    2.44    0.45   1
   2  24   2    8.37    0.75   1
   2  25   2   38.34    1.61   1
   2   0   3  126.86    1.47   1
   2   1   3  134.83    1.52   1
   2   2   3  368.47    3.66   1
   2   3   3  430.49    4.27   1
   2   4   3   63.24    0.91   1
   2   5   3  239.53    2.57   1
   2   6   3   87.42    1.18   1
   2   7   3  104.33    1.36   1
   2   8   3  114.92    1.49   1
   2   9   3  278.03    3.07   1
   2  10   3  246.83    2.82   1
   2  11   3   11.54    0.57   1
   2  12   3   81.15    1.36   1
   2  13   3   42.14    0.99   1
   2  14   3   46.28    1.10   1
   2  15   3   16.30    0.77   1
   2  16   3    2.68    0.39   1
   2  17   3   12.26    0.73   1
   2  18   3    2.02    0.39   1
   2  19   3   37.33    1.18   1
   2  20   3    9.49    0.65   1
   2  21   3   41.63    1.33   1
   2  22   3    7.49    0.71   1
   2  23   3    5.01    0.56   1
   2  25   3   12.54    1.05   1
   2   0   4   54.54    1.48   1
   2   1   4  102.68    1.49   1
   2   2   4  125.99    1.76   1
   2   3   4  128.12    1.78   1
   2   4   4   12.49    0.55   1
   2   5   4   57.48    0.95   1
   2   6   4  103.94    1.40   1
   2   7   4   98.45    1.38   1
   2   8   4  111.90    1.54   1
   2   9   4   46.72    0.94   1
   2  10   4  132.87    1.81   1
   2  11   4   47.85    1.03   1
   2  12   4   12.18    0.64   1
   2  14   4   11.24    0.69   1
   2  15   4   12.33    0.73   1
   2  16   4   24.21    0.89   1
   2  17   4   37.23    1.15   1
   2  18   4   24.38    1.01   1
   2  19   4    8.37    0.69   1
   2  20   4   25.60    1.06   1
   2  21   4   19.48    1.01   1
   2  22   4   16.13    1.01   1
   2  23   4   22.53    1.04   1
   2  24   4    3.21    0.47   1
   2   0   5  138.81    3.00   1
   2   1   5   32.63    1.26   1
   2   2   5  154.99    2.16   1
   2   3   5   30.39    0.82   1
   2   4   5  142.51    2.05   1
   2   5   5   61.24    1.20   1
   2   6   5   11.99    0.62   1
   2   7   5   13.60    0.68   1
   2   8   5   60.27    1.13   1
   2   9   5   25.17    0.78   1
   2  10   5  133.18    1.90   1
   2  11   5   57.96    1.22   1
   2  12   5   13.75    0.72   1
   2  13   5    2.17    0.38   1
   2  14   5   88.80    1.66   1
   2  15   5   12.20    0.74   1
   2  16   5    1.09    0.38   1
   2  17   5    5.12    0.47   1
   2  18   5   42.58    1.32   1
   2  19   5   10.68    0.82   1
   2  20   5    1.35    0.44   1
   2  21   5    0.91    0.44   1
   2  22   5   20.14    1.01   1
   2  23   5   15.80    1.00   1
   2   0   6   73.47    2.14   1
   2   1   6   90.28    2.42   1
   2   2   6    2.22    0.75   1
   2   3   6    2.17    0.60   1
   2   4   6   21.74    0.80   1
   2   5   6   94.72    1.69   1
   2   7   6   74.12    1.51   1
   2   9   6    4.73    0.48   1
   2  10   6   11.64    0.67   1
   2  11   6  100.38    1.73   1
   2  12   6    7.57    0.53   1
   2  13   6   59.88    1.37   1
   2  14   6   10.82    0.73   1
   2  15   6   54.55    1.39   1
   2  16   6   14.77    0.87   1
   2  17   6   45.08    1.32   1
   2  18   6   47.70    1.41   1
   2  19   6    2.25    0.44   1
   2  20   6    3.66    0.48   1
   2  21   6   13.21    0.94   1
   2  22   6   43.92    1.37   1
   2   0   7    7.13    0.98   1
   2   1   7   42.21    1.77   1
   2   2   7   12.07    1.11   1
   2   3   7   13.92    1.17   1
   2   4   7  125.25    2.58   1
   2   5   7   68.23    1.52   1
   2   6   7   28.18    1.03   1
   2   7   7   80.40    1.72   1
   2   8   7   79.16    1.71   1
   2   9   7    4.79    0.52   1
   2  10   7    9.12    0.78   1
   2  11   7   93.80    1.99   1
   2  12   7    2.09    0.39   1
   2  13   7   47.01    1.31   1
   2  14   7   38.68    1.21   1
   2  15   7   31.49    1.16   1
   2  16   7    4.12    0.48   1
   2  17   7   48.84    1.43   1
   2  18   7    9.51    0.75   1
   2  19   7    6.74    0.62   1
   2  20   7    0.94    0.44   1
   2  21   7    9.99    0.78   1
   2   0   8   51.97    2.13   1
   2   1   8   56.53    2.23   1
   2   2   8   22.66    1.55   1
   2   3   8   27.90    1.64   1
   2   4   8   15.31    1.36   1
   2   5   8   54.33    1.48   1
   2   6   8   45.22    1.40   1
   2   7   8   40.19    1.32   1
   2   9   8   11.30    0.78   1
   2  10   8    1.35    0.52   1
   2  11   8    8.19    0.77   1
   2  13   8   30.20    1.32   1
   2  14   8    9.58    0.79   1
   2  15   8    6.74    0.69   1
   2  16   8    3.12    0.47   1
   2  17   8   22.58    1.10   1
   2  18   8    1.84    0.44   1
   2  19   8    6.46    0.54   1
   2   0   9   72.75    2.69   1
   2   1   9   16.80    1.47   1
   2   2   9  105.11    3.33   1
   2   3   9    5.15    1.12   1
   2   4   9   46.88    2.24   1
   2   5   9   11.02    1.38   1
   2   6   9   47.91    1.52   1
   2   7   9   10.15    0.90   1
   2   8   9    3.22    0.54   1
   2   9   9   36.87    1.39   1
   2  10   9   13.57    1.00   1
   2  11   9   15.02    1.05   1
   2  12   9   16.69    1.11   1
   2  13   9   33.77    1.42   1
   2  14   9   69.48    1.92   1
   2  15   9    1.05    0.58   1
   2  16   9   14.93    0.98   1
   2  17   9    4.16    0.52   1
   2   0  10   47.76    2.38   1
   2   1  10   64.57    2.74   1
   2   2  10    2.75    1.29   1
   2   3  10    6.31    1.35   1
   2   4  10    4.50    1.30   1
   2   5  10   44.85    2.34   1
   2   6  10   16.31    1.64   1
   2   7  10   25.20    1.28   1
   2   8  10   29.21    1.36   1
   2   9  10   11.75    0.90   1
   2  10  10   32.20    1.41   1
   2  11  10   42.60    1.54   1
   2  12  10   46.44    1.63   1
   2  13  10    6.82    0.67   1
   2  14  10   16.43    1.12   1
   2  15  10    2.84    0.58   1
   2   0  11   12.10    1.66   1
   2   1  11    9.53    1.60   1
   2   2  11    3.18    1.49   1
   2   3  11    6.98    1.48   1
   2   6  11   13.11    1.66   1
   2   8  11    5.44    0.65   1
   2  10  11    6.05    0.78   1
   2  11  11    4.41    0.61   1
   2   0  12   44.85    2.58   1
   2   1  12   19.77    2.07   1
   2   2  12    5.97    1.68   1
   2   3  12   40.94    2.47   1
   2   4  12   10.75    1.78   1
   2   6  12   28.19    2.17   1
   3   1   0   29.78    0.49   1
   3   3   0   66.43    0.85   1
   3   4   0  397.01    3.88   1
   3   5   0  200.25    2.13   1
   3   6   0   37.85    0.67   1
   3   7   0  233.35    2.51   1
   3   8   0   77.53    1.11   1
   3   9   0  103.45    1.39   1
   3  10   0   28.84    0.70   1
   3  11   0  241.34    2.76   1
   3  12   0    7.86    0.51   1
   3  13   0    2.63    0.45   1
   3  14   0    3.60    0.49   1
   3  15   0   23.07    0.82   1
   3  16   0   41.20    1.10   1
   3  17   0   40.61    1.12   1
   3  18   0    2.05    0.38   1
   3  19   0    2.83    0.41   1
   3  20   0   26.81    1.04   1
   3  21   0   29.16    1.11   1
   3  22   0    3.92    0.48   1
   3  24   0    7.74    0.64   1
   3  25   0   28.39    1.39   1
   3   0   1  168.64    1.79   1
   3   1   1  354.24    3.50   1
   3   2   1   56.61    0.76   1
   3   3   1  416.94    4.09   1
   3   4   1   78.61    1.00   1
   3   5   1   23.32    0.51   1
   3   6   1   66.20    0.95   1
   3   7   1  152.84    1.79   1
   3   8   1   41.00    0.77   1
   3   9   1  366.82    3.87   1
   3  10   1   35.43    0.79   1
   3  11   1   51.44    0.99   1
   3  12   1   52.23    1.05   1
   3  13   1   85.97    1.46   1
   3  14   1   25.98    0.83   1
   3  15   1    1.91    0.38   1
   3  16   1   37.80    1.06   1
   3  17   1   28.98    0.98   1
   3  18   1   49.04    1.29   1
   3  19   1   18.94    0.89   1
   3  20   1    3.55    0.45   1
   3  21   1   64.97    1.58   1
   3  22   1   59.51    1.58   1
   3  23   1   14.85    0.93   1
   3  24   1   28.63    1.17   1
   3  25   1    7.49    0.76   1
   3   1   2  172.53    1.89   1
   3   2   2  260.94    2.68   1
   3   3   2  256.14    2.67   1
   3   4   2   52.87    0.82   1
   3   5   2  302.30    3.14   1
   3   6   2  612.52    6.02   1
   3   7   2    7.01    0.41   1
   3   8   2   85.43    1.22   1
   3   9   2   59.74    1.02   1
   3  10   2  243.74    2.77   1
   3  11   2   33.23    0.82   1
   3  12   2  102.18    1.56   1
   3  13   2   25.17    0.79   1
   3  14   2    6.38    0.58   1
   3  15   2   12.38    0.70   1
   3  16   2   35.24    1.03   1
   3  17   2   27.39    0.97   1
   3  18   2    8.68    0.70   1
   3  19   2    5.31    0.53   1
   3  20   2   11.10    0.82   1
   3  22   2    2.70    0.45   1
   3  23   2    9.42    0.85   1
   3  24   2   26.46    1.14   1
   3  25   2    4.36    0.56   1
   3   0   3  176.05    1.97   1
   3   1   3  241.37    2.57   1
   3   2   3   16.70    0.49   1
   3   3   3  160.51    1.85   1
   3   4   3   12.11    0.46   1
   3   5   3  205.45    2.29   1
   3   6   3    3.25    0.37   1
   3   7   3  244.15    2.72   1
   3   8   3   41.35    0.84   1
   3   9   3   25.11    0.70   1
   3  10   3   11.10    0.55   1
   3  11   3   72.86    1.27   1
   3  12   3   38.55    0.94   1
   3  13   3   11.92    0.65   1
   3  14   3    8.71    0.58   1
   3  15   3   11.55    0.71   1
   3  16   3    1.97    0.39   1
   3  17   3    7.85    0.62   1
   3  19   3    9.87    0.80   1
   3  20   3    5.87    0.51   1
   3  21   3    1.55    0.43   1
   3  22   3    6.14    0.53   1
   3  23   3   38.21    1.34   1
   3  24   3    8.16    0.71   1
   3   0   4   11.12    0.45   1
   3   1   4  108.79    1.42   1
   3   2   4   29.72    0.67   1
   3   3   4   76.89    1.14   1
   3   4   4   23.99    0.63   1
   3   5   4  259.69    2.88   1
   3   6   4   76.78    1.20   1
   3   7   4   57.14    1.03   1
   3   8   4   51.72    1.01   1
   3   9   4   64.68    1.17   1
   3  10   4   20.15    0.71   1
   3  11   4   27.85    0.85   1
   3  12   4   28.77    0.87   1
   3  13   4  100.47    1.69   1
   3  14   4    9.64    0.66   1
   3  15   4   36.07    1.08   1
   3  16   4   16.59    0.82   1
   3  17   4   30.89    1.08   1
   3  18   4   24.46    1.02   1
   3  19   4   16.20    0.91   1
   3  20   4   20.01    0.98   1
   3  21   4   24.71    1.08   1
   3  22   4    6.69    0.61   1
   3  23   4    9.65    0.85   1
   3  24   4    1.05    0.43   1
   3   0   5   47.94    0.94   1
   3   1   5   42.92    0.88   1
   3   2   5   34.04    0.80   1
   3   3   5   70.31    1.17   1
   3   4   5   68.77    1.17   1
   3   5   5   69.49    1.19   1
   3   6   5   42.23    0.92   1
   3   7   5  117.65    1.70   1
   3   8   5  179.65    2.30   1
   3   9   5    1.74    0.49   1
   3  10   5  128.17    1.91   1
   3  11   5    7.00    0.52   1
   3  12   5  118.53    1.89   1
   3  13   5    9.86    0.70   1
   3  14   5   61.37    1.41   1
   3  15   5   42.45    1.21   1
   3  16   5    9.61    0.76   1
   3  17   5    3.01    0.44   1
   3  18   5    6.15    0.52   1
   3  19   5   10.17    0.75   1
   3  20   5    2.72    0.46   1
   3  21   5    3.43    0.48   1
   3  22   5   14.52    0.97   1
   3  23   5    3.62    0.47   1
   3   1   6    3.63    0.51   1
   3   2   6   40.03    1.06   1
   3   3   6    4.63    0.55   1
   3   4   6    9.18    0.66   1
   3   5   6   20.18    0.83   1
   3   6   6   17.88    0.83   1
   3   7   6   37.76    1.11   1
   3   8   6   18.02    0.77   1
   3   9   6   31.11    0.94   1
   3  10   6   23.03    0.86   1
   3  11   6   65.15    1.40   1
   3  12   6    3.46    0.42   1
   3  13   6   54.25    1.36   1
   3  14   6   24.70    0.99   1
   3  15   6    6.90    0.57   1
   3  16   6   40.02    1.27   1
   3  17   6   23.01    1.04   1
   3  18   6    9.77    0.75   1
   3  19   6   20.94    1.05   1
   3  20   6   60.91    1.60   1
   3  21   6    5.54    0.52   1
   3  22   6    4.95    0.50   1
   3   0   7    5.68    1.01   1
   3   2   7  145.31    3.61   1
   3   3   7   27.84    1.04   1
   3   4   7    9.25    0.77   1
   3   5   7   30.79    1.09   1
   3   6   7   11.53    0.83   1
   3   7   7   34.56    1.17   1
   3   8   7   10.70    0.84   1
   3   9   7  104.56    2.06   1
   3  10   7   48.61    1.27   1
   3  11   7    5.92    0.47   1
   3  12   7    2.29    0.40   1
   3  13   7   36.58    1.19   1
   3  14   7   47.09    1.34   1
   3  15   7   35.71    1.23   1
   3  16   7    2.67    0.45   1
   3  17   7    2.72    0.45   1
   3  18   7    7.52    0.62   1
   3  19   7   20.01    1.06   1
   3  20   7    8.80    0.74   1
   3  21   7    4.99    0.50   1
   3   0   8    2.05    1.12   1
   3   1   8  109.26    3.21   1
   3   2   8   57.11    2.28   1
   3   3   8   44.02    2.03   1
   3   4   8   37.44    1.26   1
   3   5   8   37.02    1.26   1
   3   6   8   25.17    1.10   1
   3   7   8   29.05    1.17   1
   3   8   8   32.07    1.25   1
   3   9   8   21.29    1.09   1
   3  10   8    4.23    0.56   1
   3  11   8   95.98    2.15   1
   3  12   8   16.59    1.04   1
   3  13   8    6.06    0.58   1
   3  14   8    4.40    0.49   1
   3  15   8   17.30    0.96   1
   3  16   8   14.74    0.96   1
   3  17   8   10.77    0.88   1
   3  18   8    7.99    0.63   1
   3  19   8   22.16    1.08   1
   3   0   9   66.26    2.63   1
   3   1   9   11.47    1.39   1
   3   2   9   18.61    1.59   1
   3   3   9   13.39    1.47   1
   3   4   9   97.90    3.26   1
   3   6   9    7.77    0.65   1
   3   7   9    8.66    0.73   1
   3   8   9   41.53    1.49   1
   3   9   9    6.05    0.63   1
   3  10   9   26.84    1.26   1
   3  11   9    4.08    0.59   1
   3  12   9    4.74    0.61   1
   3  13   9    1.48    0.56   1
   3  14   9   29.92    1.32   1
   3  15   9    6.16    0.60   1
   3  16   9    8.66    0.65   1
   3  17   9   20.92    1.05   1
   3   1  10   55.11    2.53   1
   3   2  10   26.66    1.95   1
   3   3  10   79.19    3.08   1
   3   4  10   11.47    1.57   1
   3   5  10    6.87    1.43   1
   3   6  10   22.41    1.21   1
   3   7  10   11.23    0.87   1
   3   8  10    6.96    0.67   1
   3   9  10   32.05    1.41   1
   3  10  10    7.29    0.83   1
   3  11  10    4.40    0.61   1
   3  12  10    1.08    0.57   1
   3  13  10   18.30    1.19   1
   3  14  10   16.30    1.10   1
   3   1  11   10.54    1.67   1
   3   2  11   14.55    1.71   1
   3   3  11   33.47    2.23   1
   3   4  11   16.27    1.85   1
   3   5  11   15.03    1.73   1
   3   6  11   11.66    1.69   1
   3   7  11   21.66    1.26   1
   3   8  11    6.26    0.80   1
   3   9  11   10.33    0.82   1
   3  10  11    8.63    0.85   1
   3  11  11    9.02    3.09   1
   3   0  12    5.30    1.75   1
   3   1  12    7.03    1.71   1
   3   2  12    3.14    1.70   1
   4   0   0  376.96    3.75   1
   4   1   0  371.33    3.74   1
   4   2   0   38.70    0.68   1
   4   3   0    1.68    0.31   1
   4   4   0   35.54    0.68   1
   4   5   0   14.81    0.49   1
   4   6   0  126.51    1.57   1
   4   7   0   84.63    1.22   1
   4   8   0  127.25    1.64   1
   4   9   0  125.11    1.66   1
   4  10   0   66.40    1.15   1
   4  11   0   12.17    0.60   1
   4  12   0  230.97    2.86   1
   4  13   0   66.49    1.26   1
   4  14   0    2.71    0.37   1
   4  15   0   12.15    0.70   1
   4  16   0   86.98    1.63   1
   4  17   0    1.14    0.36   1
   4  18   0    1.96    0.39   1
   4  19   0    6.97    0.65   1
   4  21   0    7.67    0.61   1
   4  23   0    4.60    0.51   1
   4  24   0   20.98    1.06   1
   4   0   1    1.41    0.30   1
   4   1   1  142.76    1.64   1
   4   2   1   33.26    0.64   1
   4   3   1  144.74    1.68   1
   4   4   1   11.66    0.45   1
   4   5   1   57.66    0.92   1
   4   6   1   41.78    0.79   1
   4   7   1  235.80    2.63   1
   4   8   1   41.28    0.84   1
   4   9   1    4.08    0.40   1
   4  10   1   32.89    0.80   1
   4  11   1  255.92    2.99   1
   4  12   1   65.10    1.23   1
   4  13   1   41.27    1.02   1
   4  14   1   44.35    1.09   1
   4  15   1   43.24    1.12   1
   4  16   1   50.40    1.24   1
   4  17   1   16.38    0.84   1
   4  18   1   29.79    1.04   1
   4  19   1   40.94    1.23   1
   4  20   1   31.39    1.14   1
   4  21   1    7.42    0.69   1
   4  22   1   13.73    0.94   1
   4  23   1    2.10    0.46   1
   4  24   1   18.84    1.02   1
   4  25   1    5.02    0.57   1
   4   0   2   10.31    0.43   1
   4   1   2  253.87    2.73   1
   4   2   2    9.31    0.43   1
   4   3   2   72.18    1.05   1
   4   4   2  192.09    2.16   1
   4   5   2  130.44    1.64   1
   4   6   2   31.07    0.70   1
   4   7   2  170.10    2.06   1
   4   8   2  155.09    1.94   1
   4   9   2    5.41    0.44   1
   4  10   2   39.60    0.89   1
   4  11   2   17.96    0.67   1
   4  12   2   44.49    1.03   1
   4  14   2   13.85    0.71   1
   4  15   2   14.46    0.76   1
   4  16   2   15.89    0.82   1
   4  17   2   18.60    0.88   1
   4  18   2    5.87    0.53   1
   4  19   2   10.76    0.81   1
   4  20   2    8.11    0.60   1
   4  21   2    9.14    0.81   1
   4  22   2    9.33    0.65   1
   4  23   2   17.03    1.00   1
   4  24   2    1.55    0.44   1
   4   0   3    4.50    0.38   1
   4   1   3  215.74    2.39   1
   4   2   3   36.92    0.75   1
   4   3   3  445.58    4.51   1
   4   4   3   91.34    1.29   1
   4   5   3  104.17    1.43   1
   4   6   3    5.21    0.42   1
   4   7   3   58.08    1.04   1
   4   8   3   83.69    1.33   1
   4   9   3   30.72    0.81   1
   4  10   3   16.26    0.66   1
   4  11   3   28.53    0.84   1
   4  12   3   40.40    1.03   1
   4  13   3   11.83    0.69   1
   4  14   3   21.62    0.86   1
   4  15   3   70.76    1.47   1
   4  16   3   26.27    0.98   1
   4  17   3    0.92    0.39   1
   4  18   3   20.76    0.96   1
   4  19   3   33.66    1.16   1
   4  20   3   12.68    0.86   1
   4  21   3   32.44    1.22   1
   4  22   3   24.45    1.13   1
   4  23   3    0.95    0.44   1
   4  24   3   13.40    0.94   1
   4   0   4   74.25    1.15   1
   4   1   4  119.14    1.58   1
   4   2   4   32.77    0.76   1
   4   3   4   92.93    1.35   1
   4   4   4   33.73    0.78   1
   4   5   4   83.88    1.31   1
   4   6   4   53.87    1.04   1
   4   7   4   41.28    0.92   1
   4   8   4    8.57    0.52   1
   4   9   4    1.38    0.48   1
   4  10   4   34.67    0.92   1
   4  11   4   23.59    0.82   1
   4  12   4   66.28    1.35   1
   4  13   4   25.07    0.90   1
   4  14   4    8.83    0.62   1
   4  15   4   38.47    1.16   1
   4  16   4   51.81    1.35   1
   4  17   4   57.23    1.47   1
   4  18   4    1.52    0.42   1
   4  19   4    8.17    0.62   1
   4  20   4   21.65    1.06   1
   4  21   4   19.33    1.02   1
   4  22   4    2.01    0.48   1
   4  23   4   61.46    1.60   1
   4   0   5   26.83    0.75   1
   4   1   5   22.12    0.69   1
   4   2   5    5.96    0.48   1
   4   3   5  157.45    2.03   1
   4   4   5   27.47    0.77   1
   4   5   5   81.35    1.36   1
   4   6   5   13.24    0.61   1
   4   7   5   33.83    0.91   1
   4   8   5   46.33    1.06   1
   4   9   5   43.16    1.08   1
   4  10   5   26.10    0.86   1
   4  11   5    9.50    0.65   1
   4  12   5   18.57    0.85   1
   4  13   5    6.46    0.58   1
   4  14   5    8.17    0.63   1
   4  15   5    1.88    0.40   1
   4  16   5   20.37    0.96   1
   4  17   5    9.95    0.79   1
   4  18   5    2.22    0.44   1
   4  19   5    5.24    0.51   1
   4  20   5   27.91    1.16   1
   4  21   5    2.14    0.45   1
   4  22   5    1.04    0.44   1
   4   1   6   85.01    1.45   1
   4   2   6   14.72    0.66   1
   4   3   6   24.73    0.82   1
   4   4   6   11.40    0.64   1
   4   5   6  132.65    1.95   1
   4   6   6   39.68    1.04   1
   4   7   6   38.84    1.05   1
   4   8   6   52.11    1.24   1
   4   9   6  130.45    2.04   1
   4  10   6   25.39    0.95   1
   4  11   6   35.12    1.06   1
   4  12   6   60.74    1.42   1
   4  13   6   47.40    1.28   1
   4  14   6   12.01    0.80   1
   4  15   6   52.53    1.42   1
   4  16   6   17.57    0.95   1
   4  17   6   40.71    1.31   1
   4  18   6   25.56    1.10   1
   4  19   6   35.63    1.26   1
   4  20   6    1.78    0.44   1
   4  21   6   21.62    1.08   1
   4   0   7  132.93    2.03   1
   4   1   7    9.07    0.71   1
   4   2   7   12.34    0.82   1
   4   3   7   11.64    0.80   1
   4   4   7   62.71    1.53   1
   4   5   7   15.77    0.88   1
   4   6   7   19.37    0.84   1
   4   7   7   25.15    0.94   1
   4   8   7   49.65    1.27   1
   4   9   7    5.99    0.59   1
   4  10   7   42.23    1.20   1
   4  11   7   50.11    1.34   1
   4  12   7   38.49    1.20   1
   4  13   7   10.12    0.72   1
   4  14   7   29.44    1.14   1
   4  15   7    2.04    0.44   1
   4  16   7    3.24    0.46   1
   4  17   7    9.05    0.76   1
   4  18   7    5.49    0.52   1
   4  19   7   12.43    0.89   1
   4  20   7    1.88    0.44   1
   4   0   8   42.61    2.03   1
   4   1   8   18.88    1.21   1
   4   2   8   13.21    0.89   1
   4   3   8   11.36    0.87   1
   4   4   8   28.07    1.15   1
   4   5   8    4.24    0.53   1
   4   6   8    8.69    0.75   1
   4   7   8   31.35    1.26   1
   4   8   8    3.59    0.54   1
   4   9   8   85.75    2.04   1
   4  10   8   18.43    0.96   1
   4  11   8    8.51    0.72   1
   4  12   8    0.82    0.44   1
   4  13   8   50.56    1.46   1
   4  14   8   32.82    1.23   1
   4  15   8    2.16    0.45   1
   4  16   8    9.44    0.77   1
   4  18   8   15.64    0.96   1
   4   0   9   18.52    1.63   1
   4   1   9   13.19    1.48   1
   4   2   9   12.80    1.44   1
   4   3   9   23.27    1.17   1
   4   4   9   57.08    1.66   1
   4   5   9   13.37    0.99   1
   4   6   9   34.83    1.41   1
   4   7   9    5.39    0.62   1
   4   8   9   82.03    2.05   1
   4   9   9   16.38    1.08   1
   4  10   9   19.16    1.12   1
   4  12   9   22.92    1.26   1
   4  13   9    8.95    0.75   1
   4  14   9   11.33    0.88   1
   4  15   9   25.54    1.13   1
   4  16   9    2.36    0.45   1
   4   1  10   79.91    3.13   1
   4   2  10   13.67    1.63   1
   4   3  10    2.99    1.40   1
   4   4  10   29.12    1.33   1
   4   5  10   55.59    1.77   1
   4   6  10   27.08    1.33   1
   4   7  10   15.00    1.09   1
   4   8  10   14.92    1.09   1
   4  10  10   14.52    1.09   1
   4  11  10    6.80    0.67   1
   4  12  10    1.56    0.57   1
   4  13  10    8.36    0.70   1
   4   0  11   26.83    2.09   1
   4   2  11    3.05    1.47   1
   4   3  11    8.69    1.58   1
   4   4  11   31.78    2.21   1
   4   5  11   12.64    1.33   1
   4   7  11    6.50    0.66   1
   4   8  11   19.82    1.24   1
   4   9  11    9.47    0.85   1
   5   1   0   38.64    0.75   1
   5   2   0   41.99    0.80   1
   5   3   0  222.30    2.48   1
   5   4   0   58.71    0.99   1
   5   5   0   70.31    1.10   1
   5   7   0   11.34    0.53   1
   5   8   0   15.73    0.60   1
   5   9   0   24.61    0.73   1
   5  10   0   37.11    0.90   1
   5  11   0   35.51    0.92   1
   5  12   0    1.56    0.50   1
   5  13   0   11.77    0.68   1
   5  14   0   50.65    1.21   1
   5  15   0   14.82    0.80   1
   5  16   0    4.41    0.43   1
   5  17   0   10.11    0.68   1
   5  18   0    6.05    0.63   1
   5  21   0    0.89    0.44   1
   5  22   0    7.64    0.62   1
   5  24   0    1.98    0.45   1
   5   0   1    5.74    0.40   1
   5   1   1  128.65    1.60   1
   5   2   1   87.51    1.24   1
   5   3   1  367.22    3.77   1
   5   4   1    5.10    0.40   1
   5   5   1   34.34    0.75   1
   5   6   1   68.44    1.13   1
   5   7   1  148.57    1.89   1
   5   8   1    3.08    0.41   1
   5   9   1   56.19    1.09   1
   5  10   1   12.25    0.60   1
   5  11   1   65.88    1.25   1
   5  12   1   20.94    0.79   1
   5  13   1   18.29    0.81   1
   5  14   1   15.59    0.76   1
   5  15   1  209.86    2.82   1
   5  16   1   59.13    1.39   1
   5  17   1    4.10    0.44   1
   5  18   1    7.42    0.67   1
   5  19   1   51.66    1.44   1
   5  20   1   49.82    1.41   1
   5  21   1    3.39    0.47   1
   5  22   1    0.87    0.45   1
   5  23   1    1.81    0.44   1
   5  24   1   14.11    0.92   1
   5   0   2  318.56    3.39   1
   5   1   2  163.12    1.98   1
   5   3   2  243.00    2.74   1
   5   4   2   82.62    1.25   1
   5   5   2   41.04    0.85   1
   5   6   2    6.35    0.45   1
   5   7   2   12.46    0.57   1
   5   8   2   28.09    0.78   1
   5   9   2   36.07    0.89   1
   5  10   2    1.35    0.46   1
   5  11   2   15.67    0.70   1
   5  12   2  119.85    1.87   1
   5  14   2    7.28    0.65   1
   5  15   2    2.96    0.39   1
   5  16   2   58.39    1.41   1
   5  17   2   14.18    0.84   1
   5  18   2   11.14    0.80   1
   5  19   2   29.26    1.11   1
   5  20   2    2.08    0.44   1
   5  21   2   37.66    1.29   1
   5  22   2    1.71    0.45   1
   5  23   2    5.16    0.57   1
   5  24   2    7.09    0.90   1
   5   0   3   29.98    0.74   1
   5   1   3  191.44    2.28   1
   5   2   3   23.58    0.67   1
   5   3   3    9.22    0.50   1
   5   4   3    1.31    0.40   1
   5   5   3   66.16    1.15   1
   5   6   3   33.53    0.83   1
   5   7   3   61.77    1.15   1
   5   8   3   17.92    0.67   1
   5   9   3    8.74    0.58   1
   5  10   3   41.70    1.03   1
   5  11   3   24.97    0.86   1
   5  12   3   26.47    0.91   1
   5  13   3   18.44    0.83   1
   5  14   3   45.37    1.19   1
   5  15   3    3.59    0.42   1
   5  16   3   49.04    1.34   1
   5  17   3   22.89    0.99   1
   5  18   3   23.10    1.04   1
   5  19   3    4.27    0.49   1
   5  20   3   54.53    1.52   1
   5  21   3    7.96    0.64   1
   5  22   3    4.63    0.50   1
   5  23   3    8.35    0.63   1
   5   1   4   67.38    1.17   1
   5   2   4   42.08    0.92   1
   5   3   4   27.29    0.78   1
   5   4   4   16.65    0.65   1
   5   5   4    6.02    0.50   1
   5   6   4   27.36    0.81   1
   5   7   4   29.02    0.85   1
   5   8   4   86.21    1.48   1
   5   9   4    2.57    0.38   1
   5  10   4  107.92    1.77   1
   5  11   4   33.37    1.01   1
   5  12   4   82.60    1.57   1
   5  13   4    4.24    0.42   1
   5  14   4   82.99    1.67   1
   5  15   4   19.94    0.94   1
   5  16   4   21.39    0.97   1
   5  17   4    7.96    0.68   1
   5  18   4   24.60    1.06   1
   5  19   4   72.99    1.74   1
   5  21   4   42.57    1.37   1
   5  22   4   11.31    0.92   1
   5   0   5    6.81    0.55   1
   5   1   5  179.38    2.30   1
   5   2   5   30.67    0.86   1
   5   3   5   15.51    0.66   1
   5   4   5   70.28    1.32   1
   5   5   5   57.37    1.21   1
   5   6   5   17.94    0.76   1
   5   7   5   33.24    0.95   1
   5   8   5   48.40    1.16   1
   5   9   5   10.52    0.69   1
   5  10   5   18.25    0.82   1
   5  11   5   19.66    0.87   1
   5  12   5    0.94    0.37   1
   5  13   5   17.12    0.88   1
   5  14   5   40.74    1.21   1
   5  15   5    1.27    0.41   1
   5  16   5   18.04    0.92   1
   5  17   5    3.55    0.47   1
   5  18   5   28.46    1.14   1
   5  19   5    3.04    0.47   1
   5  20   5   11.49    0.92   1
   5  21   5    8.49    0.65   1
   5   0   6   45.63    1.12   1
   5   1   6   43.79    1.08   1
   5   2   6   10.68    0.68   1
   5   3   6   51.98    1.19   1
   5   4   6   47.94    1.16   1
   5   5   6   77.32    1.50   1
   5   6   6   12.94    0.71   1
   5   7   6  100.89    1.77   1
   5   8   6   21.17    0.88   1
   5   9   6   20.29    0.86   1
   5  10   6   66.47    1.47   1
   5  11   6   77.16    1.62   1
   5  13   6   64.81    1.55   1
   5  14   6   51.95    1.42   1
   5  15   6   14.72    0.89   1
   5  16   6    5.13    0.51   1
   5  17   6   50.87    1.48   1
   5  18   6    6.98    0.63   1
   5  19   6    5.03    0.51   1
   5   0   7    1.43    0.38   1
   5   1   7   28.81    0.97   1
   5   2   7   16.11    0.83   1
   5   3   7    3.88    0.43   1
   5   4   7  103.64    1.83   1
   5   5   7    9.98    0.66   1
   5   6   7   20.24    0.88   1
   5   7   7    9.36    0.73   1
   5   8   7   96.52    1.83   1
   5   9   7   10.99    0.75   1
   5  10   7    1.94    0.42   1
   5  11   7    4.11    0.46   1
   5  12   7   12.78    0.78   1
   5  13   7   15.63    0.90   1
   5  14   7    6.17    0.53   1
   5  15   7   17.63    0.98   1
   5  16   7    7.57    0.73   1
   5  17   7    4.73    0.51   1
   5  18   7    2.83    0.46   1
   5   0   8   35.29    1.14   1
   5   1   8   46.01    1.27   1
   5   2   8    3.13    0.43   1
   5   3   8    0.66    0.40   1
   5   4   8   18.79    0.94   1
   5   5   8  135.10    2.26   1
   5   7   8    5.07    0.48   1
   5   8   8    2.84    0.44   1
   5   9   8   23.27    1.03   1
   5  10   8    1.99    0.43   1
   5  11   8   12.25    0.86   1
   5  12   8    7.79    0.62   1
   5  13   8   31.28    1.23   1
   5  14   8    7.86    0.64   1
   5  15   8    8.50    0.64   1
   5  16   8   11.51    0.88   1
   5  17   8   56.76    1.54   1
   5   1   9   28.97    1.11   1
   5   2   9   34.18    1.38   1
   5   3   9    5.30    0.61   1
   5   4   9    5.99    0.63   1
   5   5   9   13.67    1.04   1
   5   6   9   26.26    1.26   1
   5   7   9    9.18    0.83   1
   5   8   9    1.07    0.56   1
   5   9   9    1.27    0.43   1
   5  10   9   20.55    1.04   1
   5  11   9   14.95    0.96   1
   5  12   9    1.65    0.44   1
   5  13   9    8.46    0.65   1
   5  14   9    6.55    0.54   1
   5  15   9    2.53    0.46   1
   5   0  10   72.26    3.04   1
   5   1  10    5.02    0.90   1
   5   2  10    2.73    0.58   1
   5   3  10   49.25    1.67   1
   5   4  10   23.68    1.26   1
   5   5  10   28.91    1.41   1
   5   6  10    6.36    0.67   1
   5   7  10   17.19    1.15   1
   5   8  10    6.72    0.67   1
   5   9  10   31.51    1.38   1
   5  11  10    1.95    0.55   1
   5  12  10    5.66    0.52   1
   5   0  11    3.60    1.65   1
   5   1  11   22.94    1.97   1
   5   2  11   11.83    1.61   1
   5   3  11   15.77    1.15   1
   5   4  11   10.59    0.90   1
   5   6  11   38.28    1.49   1
   5   7  11    2.33    0.58   1
   6   0   0  129.13    1.70   1
   6   1   0   63.68    1.09   1
   6   2   0    4.65    0.43   1
   6   3   0   30.41    0.77   1
   6   4   0    9.54    0.50   1
   6   5   0   73.42    1.24   1
   6   6   0   67.73    1.20   1
   6   7   0   81.01    1.36   1
   6   8   0   56.61    1.13   1
   6  10   0   84.43    1.51   1
   6  12   0   61.51    1.32   1
   6  13   0   20.60    0.87   1
   6  14   0    8.87    0.63   1
   6  15   0   27.32    0.99   1
   6  16   0    7.00    0.63   1
   6  17   0    8.58    0.68   1
   6  18   0   20.37    1.00   1
   6  19   0    6.69    0.68   1
   6  21   0    2.18    0.45   1
   6  22   0   22.61    1.07   1
   6   0   1   37.96    0.84   1
   6   1   1  113.80    1.57   1
   6   2   1   82.24    1.29   1
   6   3   1   73.09    1.21   1
   6   4   1   84.05    1.33   1
   6   5   1  100.36    1.50   1
   6   6   1    9.09    0.52   1
   6   7   1   58.58    1.14   1
   6   8   1   50.70    1.08   1
   6   9   1    1.40    0.50   1
   6  10   1    1.40    0.34   1
   6  11   1   25.59    0.87   1
   6  12   1   12.26    0.73   1
   6  13   1  114.76    1.92   1
   6  14   1   39.48    1.14   1
   6  15   1   17.81    0.87   1
   6  16   1   11.26    0.76   1
   6  17   1   69.00    1.59   1
   6  18   1   63.67    1.57   1
   6  19   1   17.77    0.96   1
   6  20   1   12.64    0.90   1
   6  21   1    7.72    0.64   1
   6  22   1   20.93    1.06   1
   6  23   1    8.96    0.85   1
   6   0   2   18.43    0.63   1
   6   1   2  109.37    1.57   1
   6   2   2  167.11    2.12   1
   6   3   2    3.18    0.43   1
   6   4   2    0.83    0.45   1
   6   5   2   45.40    0.99   1
   6   6   2    9.11    0.55   1
   6   7   2   17.21    0.69   1
   6   8   2   44.64    1.05   1
   6   9   2    5.23    0.56   1
   6  10   2  101.99    1.70   1
   6  11   2    3.55    0.40   1
   6  12   2   29.25    0.99   1
   6  13   2   10.32    0.65   1
   6  14   2   87.44    1.72   1
   6  15   2    0.98    0.39   1
   6  16   2    6.68    0.57   1
   6  17   2   13.67    0.87   1
   6  18   2    7.16    0.60   1
   6  19   2    6.65    0.59   1
   6  20   2    1.75    0.45   1
   6  21   2    8.38    0.75   1
   6  22   2    5.97    0.53   1
   6  23   2   12.88    1.53   1
   6   0   3   11.77    0.58   1
   6   1   3   95.20    1.47   1
   6   2   3   15.88    0.66   1
   6   3   3  191.25    2.37   1
   6   4   3   63.80    1.20   1
   6   5   3    4.35    0.51   1
   6   6   3   23.38    0.78   1
   6   7   3   54.99    1.16   1
   6   8   3   21.85    0.80   1
   6   9   3   24.26    0.86   1
   6  10   3    1.24    0.37   1
   6  11   3    6.53    0.51   1
   6  12   3   19.81    0.87   1
   6  13   3    4.19    0.43   1
   6  14   3   45.91    1.28   1
   6  15   3   30.85    1.10   1
   6  16   3   27.10    1.08   1
   6  17   3   12.23    0.85   1
   6  18   3   66.48    1.65   1
   6  19   3   44.90    1.41   1
   6  20   3    2.88    0.47   1
   6  21   3   20.00    1.07   1
   6  22   3   27.62    1.16   1
   6   0   4    1.00    0.47   1
   6   1   4   89.77    1.50   1
   6   2   4   20.06    0.73   1
   6   3   4   54.22    1.14   1
   6   4   4    0.88    0.55   1
   6   5   4   35.16    0.97   1
   6   6   4   63.94    1.30   1
   6   7   4    4.71    0.41   1
   6   8   4   16.14    0.76   1
   6   9   4   38.16    1.08   1
   6  10   4   46.13    1.20   1
   6  11   4    2.38    0.38   1
   6  12   4   26.10    0.98   1
   6  13   4    4.46    0.45   1
   6  14   4   37.89    1.21   1
   6  15   4    3.64    0.46   1
   6  16   4   30.48    1.14   1
   6  17   4   76.69    1.75   1
   6  18   4    9.44    0.78   1
   6  19   4   29.99    1.21   1
   6  20   4   11.80    0.90   1
   6  21   4   52.03    1.50   1
   6   0   5   13.65    0.73   1
   6   1   5   62.07    1.28   1
   6   2   5   18.77    0.78   1
   6   3   5  101.24    1.70   1
   6   4   5   18.23    0.79   1
   6   5   5    4.00    0.41   1
   6   6   5   41.84    1.10   1
   6   7   5    9.69    0.69   1
   6   9   5   32.19    1.05   1
   6  10   5    2.18    0.39   1
   6  11   5   18.46    0.89   1
   6  12   5   22.12    0.96   1
   6  13   5    9.10    0.61   1
   6  14   5   21.61    1.01   1
   6  15   5    1.82    0.43   1
   6  16   5   16.07    0.97   1
   6  17   5    1.80    0.44   1
   6  18   5   16.94    0.97   1
   6  19   5    5.74    0.53   1
   6   0   6   48.59    1.21   1
   6   1   6   96.52    1.71   1
   6   2   6   69.09    1.45   1
   6   3   6   53.37    1.28   1
   6   4   6   18.76    0.85   1
   6   5   6   76.01    1.55   1
   6   6   6   70.55    1.51   1
   6   7   6    6.05    0.47   1
   6   8   6   10.34    0.75   1
   6   9   6   72.55    1.60   1
   6  10   6   12.14    0.83   1
   6  11   6   31.69    1.13   1
   6  12   6   38.68    1.23   1
   6  13   6   33.19    1.20   1
   6  14   6   12.58    0.91   1
   6  15   6   41.58    1.32   1
   6  16   6   27.53    1.14   1
   6  17   6   21.77    1.06   1
   6  18   6    8.24    0.58   1
   6  19   6   13.67    0.92   1
   6   0   7   16.92    0.84   1
   6   1   7    2.15    0.39   1
   6   2   7   47.70    1.28   1
   6   3   7   11.28    0.78   1
   6   4   7    7.81    0.64   1
   6   5   7   19.76    0.90   1
   6   6   7   94.18    1.83   1
   6   7   7    2.21    0.42   1
   6   8   7   18.18    0.91   1
   6   9   7    4.86    0.53   1
   6  10   7   55.40    1.46   1
   6  11   7    4.90    0.50   1
   6  12   7   16.72    0.98   1
   6  13   7   14.84    0.95   1
   6  14   7   13.21    0.92   1
   6  15   7    3.36    0.48   1
   6  17   7   11.38    0.85   1
   6  18   7    6.77    0.54   1
   6   0   8   27.17    1.05   1
   6   1   8    1.19    0.41   1
   6   2   8   14.15    0.84   1
   6   3   8   47.27    1.34   1
   6   4   8    7.45    0.68   1
   6   5   8    3.26    0.45   1
   6   6   8   12.63    0.87   1
   6   7   8   50.96    1.41   1
   6   8   8    0.70    0.45   1
   6   9   8    3.01    0.46   1
   6  10   8    7.50    0.64   1
   6  11   8   16.91    1.00   1
   6  12   8    2.31    0.46   1
   6  13   8   10.03    0.73   1
   6  14   8   14.65    0.95   1
   6  15   8   39.60    1.32   1
   6  16   8   20.29    1.05   1
   6   0   9   37.47    1.27   1
   6   1   9    1.07    0.43   1
   6   2   9   10.97    0.85   1
   6   3   9   10.76    0.80   1
   6   4   9    8.62    0.74   1
   6   5   9    2.60    0.46   1
   6   6   9   12.54    0.88   1
   6   7   9    6.74    0.55   1
   6   8   9   28.88    1.14   1
   6   9   9    5.59    0.53   1
   6  10   9   40.45    1.35   1
   6  11   9    6.30    0.60   1
   6  12   9   34.98    1.27   1
   6  13   9   13.40    0.92   1
   6   0  10    4.74    0.51   1
   6   1  10   41.76    1.35   1
   6   2  10   43.99    1.40   1
   6   3  10    1.55    0.48   1
   6   4  10    6.75    0.55   1
   6   5  10   49.58    1.46   1
   6   6  10    8.23    0.65   1
   6   7  10   21.68    1.09   1
   6   8  10    1.51    0.45   1
   6   9  10    4.35    0.50   1
   6   0  11    7.15    0.62   1
   6   1  11   28.45    1.35   1
   6   2  11    4.12    0.60   1
   7   2   0   68.63    1.25   1
   7   3   0   13.13    0.61   1
   7   4   0    3.66    0.50   1
   7   5   0   50.49    1.12   1
   7   6   0   20.27    0.77   1
   7   7   0    2.32    0.35   1
   7   8   0   33.29    0.96   1
   7   9   0   41.24    1.08   1
   7  10   0   94.13    1.69   1
   7  11   0   31.43    1.02   1
   7  12   0   23.33    0.92   1
   7  14   0   16.73    0.87   1
   7  15   0   14.53    0.86   1
   7  16   0    2.39    0.44   1
   7  17   0   11.04    0.84   1
   7  18   0    1.18    0.44   1
   7  19   0    2.98    0.47   1
   7  20   0   23.86    1.08   1
   7  21   0   17.13    1.00   1
   7  22   0    1.38    0.46   1
   7   0   1  210.22    2.60   1
   7   1   1   54.16    1.10   1
   7   2   1   15.27    0.66   1
   7   3   1   39.82    0.96   1
   7   4   1   67.16    1.26   1
   7   5   1   69.99    1.32   1
   7   6   1   38.26    0.99   1
   7   7   1   21.92    0.80   1
   7   8   1    1.09    0.36   1
   7   9   1   96.17    1.69   1
   7  10   1   18.28    0.82   1
   7  11   1   17.45    0.84   1
   7  13   1   35.47    1.12   1
   7  14   1   17.34    0.93   1
   7  15   1   10.30    0.77   1
   7  16   1   16.63    0.94   1
   7  17   1   34.49    1.22   1
   7  18   1   41.08    1.33   1
   7  19   1   25.25    1.13   1
   7  20   1   10.73    0.88   1
   7  21   1   24.17    1.12   1
   7  22   1   32.22    1.23   1
   7   0   2   11.02    0.62   1
   7   1   2    1.96    0.49   1
   7   2   2   37.19    0.95   1
   7   3   2   27.89    0.84   1
   7   4   2   12.11    0.65   1
   7   5   2   48.48    1.10   1
   7   6   2  200.09    2.59   1
   7   7   2    6.79    0.49   1
   7   8   2   16.76    0.78   1
   7   9   2   22.58    0.90   1
   7  10   2  136.42    2.13   1
   7  11   2   10.22    0.65   1
   7  12   2   55.91    1.37   1
   7  13   2    5.05    0.51   1
   7  14   2    5.52    0.49   1
   7  15   2   19.17    0.93   1
   7  16   2   14.54    0.90   1
   7  17   2    5.90    0.58   1
   7  18   2   10.76    0.85   1
   7  19   2    1.59    0.45   1
   7  20   2    1.81    0.46   1
   7  21   2    0.94    0.44   1
   7   0   3    3.61    0.53   1
   7   1   3  113.19    1.77   1
   7   2   3   28.90    0.89   1
   7   3   3   17.19    0.75   1
   7   4   3   23.52    0.84   1
   7   5   3   98.44    1.66   1
   7   6   3   42.46    1.08   1
   7   7   3   11.51    0.69   1
   7   8   3   35.89    1.04   1
   7   9   3    5.44    0.50   1
   7  10   3    5.74    0.50   1
   7  11   3    5.70    0.59   1
   7  12   3   14.26    0.82   1
   7  13   3   20.46    0.95   1
   7  14   3   40.78    1.28   1
   7  15   3   15.65    0.91   1
   7  16   3   23.54    1.10   1
   7  17   3   31.09    1.20   1
   7  18   3    7.58    0.63   1
   7  19   3   20.25    1.06   1
   7  20   3   12.12    0.90   1
   7  21   3    8.49    0.73   1
   7   0   4    2.51    0.38   1
   7   1   4   63.51    1.32   1
   7   2   4   11.44    0.70   1
   7   3   4   22.40    0.86   1
   7   4   4   54.62    1.25   1
   7   5   4   49.70    1.22   1
   7   6   4   46.51    1.18   1
   7   7   4    4.32    0.43   1
   7   8   4    8.76    0.63   1
   7   9   4   15.81    0.83   1
   7  10   4   11.31    0.76   1
   7  11   4   13.41    0.83   1
   7  12   4   26.08    1.04   1
   7  13   4   37.70    1.26   1
   7  14   4   11.30    0.85   1
   7  15   4   36.60    1.26   1
   7  16   4   33.95    1.22   1
   7  17   4   22.19    1.05   1
   7  18   4   15.42    0.96   1
   7  19   4   24.55    1.15   1
   7  20   4    1.86    0.45   1
   7   0   5    2.88    0.40   1
   7   1   5   21.11    0.87   1
   7   2   5   20.77    0.85   1
   7   3   5    6.93    0.60   1
   7   4   5   30.07    1.01   1
   7   5   5   31.23    1.03   1
   7   6   5   26.12    0.97   1
   7   7   5   43.01    1.22   1
   7   8   5   59.94    1.44   1
   7   9   5    4.62    0.46   1
   7  10   5   42.32    1.26   1
   7  11   5   11.51    0.83   1
   7  12   5   26.94    1.11   1
   7  13   5    4.39    0.48   1
   7  14   5   50.92    1.44   1
   7  15   5    3.01    0.46   1
   7  16   5   11.65    0.81   1
   7  17   5    3.86    0.49   1
   7  18   5    5.43    0.52   1
   7  19   5    5.25    0.51   1
   7   0   6   13.77    0.79   1
   7   1   6   58.69    1.40   1
   7   2   6   73.79    1.57   1
   7   3   6   55.15    1.38   1
   7   4   6   52.43    1.33   1
   7   5   6    6.21    0.53   1
   7   6   6   11.59    0.81   1
   7   7   6   32.19    1.14   1
   7   8   6   27.15    1.07   1
   7   9   6    8.52    0.70   1
   7  10   6    7.16    0.68   1
   7  11   6   24.13    1.04   1
   7  12   6    6.39    0.59   1
   7  13   6   12.83    0.89   1
   7  14   6   10.34    0.76   1
   7  15   6   16.70    1.00   1
   7  16   6   18.08    1.02   1
   7  17   6   14.16    0.96   1
   7  18   6    6.73    0.61   1
   7   0   7   29.25    1.10   1
   7   1   7    1.17    0.40   1
   7   2   7   69.19    1.60   1
   7   3   7    7.83    0.68   1
   7   4   7    2.99    0.44   1
   7   5   7    4.61    0.48   1
   7   6   7    3.12    0.45   1
   7   7   7   21.29    1.00   1
   7   8   7   33.95    1.19   1
   7   9   7   16.41    0.97   1
   7  10   7   35.37    1.25   1
   7  11   7   12.33    0.80   1
   7  12   7   19.64    1.07   1
   7  13   7    7.30    0.63   1
   7  14   7   27.77    1.20   1
   7  15   7    6.57    0.54   1
   7   0   8    1.14    0.43   1
   7   1   8   30.83    1.18   1
   7   2   8   68.06    1.63   1
   7   3   8   17.42    0.95   1
   7   4   8    6.06    0.59   1
   7   5   8   10.03    0.82   1
   7   6   8    4.30    0.49   1
   7   7   8    8.28    0.72   1
   7   8   8    3.74    0.53   1
   7   9   8   22.45    1.08   1
   7  10   8    2.01    0.46   1
   7  11   8   26.39    1.14   1
   7  12   8   16.43    0.97   1
   7  13   8   20.13    1.02   1
   7  14   8    2.33    0.45   1
   7   0   9    4.45    0.50   1
   7   1   9    4.26    0.50   1
   7   2   9    9.97    0.78   1
   7   3   9    6.88    0.58   1
   7   4   9   18.44    1.02   1
   7   5   9   10.24    0.68   1
   7   6   9    9.88    0.72   1
   7   7   9    3.65    0.49   1
   7   8   9   55.11    1.54   1
   7  10   9   30.36    1.19   1
   7  11   9    6.32    0.53   1
   7   1  10   29.86    1.20   1
   7   2  10    3.77    0.48   1
   7   3  10   63.35    1.63   1
   7   4  10    7.15    0.55   1
   7   6  10    9.31    0.86   1
   8   0   0    2.25    0.37   1
   8   1   0    1.64    0.36   1
   8   2   0   47.39    1.12   1
   8   4   0    2.27    0.37   1
   8   5   0   10.17    0.66   1
   8   6   0  125.91    2.00   1
   8   7   0   17.24    0.83   1
   8   8   0    5.48    0.50   1
   8   9   0   61.49    1.42   1
   8  10   0   17.08    0.86   1
   8  11   0   21.85    0.93   1
   8  12   0    9.78    0.65   1
   8  13   0   56.04    1.45   1
   8  14   0    1.22    0.42   1
   8  15   0    1.72    0.43   1
   8  16   0   34.74    1.22   1
   8  17   0   16.32    0.95   1
   8  19   0    8.90    0.66   1
   8  20   0    0.76    0.46   1
   8   0   1   30.22    0.95   1
   8   1   1   29.83    0.93   1
   8   2   1   92.38    1.62   1
   8   3   1    1.18    0.36   1
   8   4   1   31.30    0.97   1
   8   5   1   64.04    1.36   1
   8   6   1    2.44    0.39   1
   8   7   1   20.95    0.86   1
   8   8   1    4.90    0.49   1
   8   9   1   58.56    1.41   1
   8  10   1    4.16    0.43   1
   8  11   1    3.81    0.44   1
   8  12   1   20.35    0.96   1
   8  13   1   25.18    1.03   1
   8  14   1    4.36    0.48   1
   8  15   1   17.80    0.95   1
   8  16   1    8.37    0.74   1
   8  17   1   17.64    1.01   1
   8  18   1    3.77    0.49   1
   8  19   1   38.93    1.32   1
   8  20   1   35.93    1.26   1
   8   1   2    3.00    0.39   1
   8   2   2   30.98    0.97   1
   8   3   2   10.95    0.70   1
   8   4   2  124.18    1.99   1
   8   5   2    2.95    0.40   1
   8   6   2   47.91    1.21   1
   8   7   2   11.98    0.79   1
   8   8   2  175.06    2.53   1
   8   9   2    1.89    0.38   1
   8  10   2   22.21    0.95   1
   8  11   2    4.03    0.45   1
   8  12   2   26.61    1.05   1
   8  13   2    2.63    0.44   1
   8  14   2   26.10    1.08   1
   8  15   2    3.55    0.47   1
   8  16   2   20.38    1.02   1
   8  17   2    5.17    0.52   1
   8  18   2    2.81    0.47   1
   8  19   2    2.90    0.47   1
   8  20   2   10.00    0.75   1
   8   0   3   79.51    1.55   1
   8   1   3    1.83    0.38   1
   8   2   3   14.12    0.77   1
   8   3   3   33.54    1.02   1
   8   4   3   40.36    1.13   1
   8   5   3   22.06    0.91   1
   8   6   3   34.39    1.06   1
   8   7   3   33.56    1.07   1
   8   8   3   20.41    0.89   1
   8   9   3   57.32    1.42   1
   8  10   3   68.11    1.57   1
   8  11   3   10.54    0.80   1
   8  12   3   60.58    1.53   1
   8  13   3   36.00    1.22   1
   8  14   3   15.30    0.90   1
   8  16   3   11.78    0.88   1
   8  17   3    3.11    0.47   1
   8  18   3    5.73    0.53   1
   8  19   3    1.78    0.45   1
   8   0   4    5.29    0.48   1
   8   1   4   13.52    0.74   1
   8   2   4   15.70    0.80   1
   8   3   4   44.07    1.20   1
   8   4   4   22.83    0.93   1
   8   5   4   11.60    0.73   1
   8   6   4    6.63    0.51   1
   8   7   4   39.50    1.20   1
   8   8   4   62.68    1.50   1
   8   9   4   23.59    0.99   1
   8  10   4   29.57    1.11   1
   8  11   4   52.21    1.42   1
   8  12   4   15.05    0.89   1
   8  13   4   23.70    1.06   1
   8  14   4   24.01    1.10   1
   8  15   4   37.35    1.29   1
   8  16   4    8.08    0.58   1
   8  17   4    6.87    0.61   1
   8   0   5    0.64    0.40   1
   8   1   5   22.49    0.92   1
   8   2   5   17.50    0.86   1
   8   3   5   14.28    0.82   1
   8   4   5   16.43    0.86   1
   8   5   5   32.61    1.13   1
   8   6   5   44.76    1.28   1
   8   7   5    7.99    0.68   1
   8   8   5   35.55    1.21   1
   8   9   5   12.95    0.87   1
   8  10   5   47.65    1.39   1
   8  11   5    1.06    0.43   1
   8  12   5   51.75    1.49   1
   8  13   5    1.18    0.45   1
   8  14   5    5.27    0.52   1
   8  15   5   13.51    0.92   1
   8  16   5    9.83    0.86   1
   8  17   5    5.20    0.51   1
   8   0   6   82.28    1.75   1
   8   1   6    1.81    0.41   1
   8   2   6    8.08    0.68   1
   8   3   6   11.83    0.83   1
   8   4   6   35.52    1.18   1
   8   5   6   21.53    0.99   1
   8   6   6   15.79    0.91   1
   8   7   6   27.24    1.14   1
   8   8   6   12.50    0.91   1
   8   9   6    5.07    0.51   1
   8  11   6   28.42    1.18   1
   8  13   6    9.43    0.72   1
   8  14   6    3.17    0.48   1
   8  15   6   14.23    0.96   1
   8  16   6   18.03    1.01   1
   8   0   7   52.70    1.48   1
   8   1   7    4.82    0.49   1
   8   2   7    1.26    0.43   1
   8   3   7   10.90    0.75   1
   8   4   7   57.70    1.52   1
   8   5   7    0.98    0.44   1
   8   6   7    2.99    0.46   1
   8   7   7   34.50    1.25   1
   8   8   7   29.27    1.18   1
   8   9   7    9.96    0.77   1
   8  11   7   27.27    1.19   1
   8  12   7   31.52    1.20   1
   8  13   7    8.34    0.64   1
   8  14   7   12.68    0.91   1
   8   0   8   45.69    1.41   1
   8   1   8   43.16    1.37   1
   8   2   8    9.62    0.75   1
   8   3   8   33.96    1.27   1
   8   4   8   11.30    0.80   1
   8   5   8   13.61    0.95   1
   8   6   8    8.57    0.62   1
   8   7   8   12.87    0.92   1
   8   8   8    2.99    0.47   1
   8   9   8    3.77    0.49   1
   8  10   8    4.29    0.49   1
   8  11   8   21.60    1.06   1
   8   0   9    6.02    0.53   1
   8   1   9    5.60    0.53   1
   8   2   9   19.21    1.06   1
   8   3   9   16.50    0.99   1
   8   4   9   17.24    1.02   1
   8   5   9    0.87    0.48   1
   8   6   9   42.54    1.33   1
   8   7   9   22.32    1.08   1
   8   8   9    7.23    0.63   1
   9   2   0   23.19    0.92   1
   9   4   0  171.16    2.53   1
   9   6   0    6.44    0.54   1
   9   7   0    6.96    0.63   1
   9   8   0  121.70    2.13   1
   9   9   0    4.23    0.46   1
   9  10   0   15.19    0.89   1
   9  11   0   24.18    1.04   1
   9  12   0    5.34    0.51   1
   9  13   0    6.53    0.54   1
   9  14   0   40.72    1.33   1
   9  15   0   36.14    1.27   1
   9  18   0    4.50    0.50   1
   9   0   1    7.17    0.53   1
   9   1   1   11.48    0.74   1
   9   2   1   25.60    0.96   1
   9   3   1   12.54    0.78   1
   9   4   1    5.66    0.51   1
   9   5   1    6.73    0.61   1
   9   6   1   18.96    0.89   1
   9   7   1   38.01    1.20   1
   9   8   1   13.81    0.82   1
   9   9   1   37.47    1.18   1
   9  10   1    4.17    0.47   1
   9  11   1   33.43    1.19   1
   9  12   1    3.16    0.46   1
   9  13   1   57.60    1.54   1
   9  14   1   13.17    0.92   1
   9  15   1    4.06    0.49   1
   9  16   1    9.90    0.83   1
   9  17   1   21.17    1.06   1
   9  18   1    1.35    0.44   1
   9   0   2  108.37    1.93   1
   9   1   2    1.75    0.38   1
   9   2   2    4.42    0.44   1
   9   3   2    2.71    0.40   1
   9   4   2   89.12    1.76   1
   9   5   2   31.54    1.07   1
   9   6   2    9.67    0.77   1
   9   7   2   10.80    0.81   1
   9   8   2    6.09    0.50   1
   9   9   2   61.73    1.52   1
   9  10   2    9.72    0.76   1
   9  11   2   15.35    0.91   1
   9  12   2   18.77    1.00   1
   9  13   2   34.18    1.25   1
   9  14   2   10.25    0.78   1
   9  15   2   10.53    0.83   1
   9  16   2   17.72    1.01   1
   9  17   2    3.55    0.48   1
   9  18   2   12.63    0.87   1
   9   0   3   19.48    0.88   1
   9   1   3   19.90    0.91   1
   9   2   3   71.16    1.56   1
   9   4   3    7.52    0.57   1
   9   5   3   20.91    0.97   1
   9   6   3   26.93    1.06   1
   9   7   3   15.96    0.89   1
   9   8   3   83.28    1.79   1
   9   9   3    9.65    0.81   1
   9  10   3   48.08    1.39   1
   9  11   3   15.15    0.93   1
   9  12   3   42.97    1.35   1
   9  13   3    3.80    0.49   1
   9  14   3   29.61    1.21   1
   9  15   3    3.46    0.48   1
   9  16   3    2.08    0.45   1
   9  17   3    4.73    0.50   1
   9   0   4   64.39    1.54   1
   9   1   4    1.53    0.41   1
   9   2   4    3.33    0.44   1
   9   3   4   14.78    0.85   1
   9   4   4   41.07    1.24   1
   9   5   4   18.60    0.94   1
   9   6   4   28.19    1.07   1
   9   7   4   12.80    0.86   1
   9   8   4   33.92    1.20   1
   9   9   4   19.86    0.97   1
   9  10   4   47.45    1.42   1
   9  12   4   34.55    1.23   1
   9  13   4    1.27    0.45   1
   9  14   4    4.33    0.50   1
   9  15   4    5.16    0.52   1
   9  16   4    4.58    0.50   1
   9   0   5   67.00    1.63   1
   9   1   5   11.83    0.84   1
   9   2   5   42.21    1.29   1
   9   3   5   38.92    1.26   1
   9   4   5   12.81    0.87   1
   9   5   5    1.11    0.42   1
   9   6   5   17.25    0.97   1
   9   7   5   35.49    1.23   1
   9   8   5   19.96    1.00   1
   9   9   5    1.56    0.44   1
   9  10   5    2.81    0.47   1
   9  11   5   20.10    1.04   1
   9  12   5   11.29    0.86   1
   9  13   5    7.53    0.64   1
   9  14   5    2.71    0.47   1
   9  15   5    9.15    0.75   1
   9   0   6    0.85    0.44   1
   9   1   6    2.77    0.46   1
   9   2   6   15.51    0.94   1
   9   3   6   29.32    1.14   1
   9   4   6    8.88    0.73   1
   9   5   6   10.48    0.85   1
   9   6   6    9.77    0.81   1
   9   7   6   15.48    0.96   1
   9   8   6    3.09    0.48   1
   9   9   6   23.01    1.08   1
   9  10   6    5.05    0.57   1
   9  11   6   20.42    1.05   1
   9  12   6    8.90    0.73   1
   9  13   6    7.59    0.56   1
   9   0   7   17.74    1.00   1
   9   1   7    5.86    0.59   1
   9   2   7   20.04    1.06   1
   9   3   7    5.33    0.52   1
   9   4   7   19.00    1.05   1
   9   5   7   19.46    1.04   1
   9   6   7   61.16    1.61   1
   9   7   7    1.31    0.45   1
   9   8   7   20.42    1.02   1
   9   9   7   11.14    0.91   1
   9  10   7   12.98    0.90   1
   9  11   7    1.36    0.44   1
   9   0   8    4.24    0.50   1
   9   1   8    2.27    0.46   1
   9   2   8    2.86    0.47   1
   9   3   8   13.20    0.93   1
   9   4   8   22.83    1.11   1
   9   5   8    6.73    0.61   1
   9   6   8   18.32    0.98   1
   9   7   8   28.41    1.18   1
   9   8   8    4.91    0.51   1
  10   0   0  264.45    3.48   1
  10   2   0    9.96    0.78   1
  10   3   0    1.69    0.42   1
  10   4   0  115.56    2.10   1
  10   5   0   10.17    0.80   1
  10   6   0   23.75    1.03   1
  10   7   0    1.28    0.42   1
  10   8   0    2.98    0.46   1
  10   9   0   17.96    0.97   1
  10  10   0    3.59    0.48   1
  10  11   0    2.37    0.45   1
  10  12   0    1.87    0.45   1
  10  14   0    7.23    0.70   1
  10  15   0    1.55    0.44   1
  10   0   1    0.72    0.42   1
  10   1   1   39.71    1.24   1
  10   2   1   12.82    0.79   1
  10   3   1   18.54    0.92   1
  10   4   1   12.71    0.87   1
  10   5   1    5.63    0.56   1
  10   6   1   40.21    1.27   1
  10   7   1   11.48    0.77   1
  10   8   1    2.11    0.44   1
  10   9   1    9.76    0.83   1
  10  10   1   10.71    0.84   1
  10  11   1   47.15    1.43   1
  10  12   1    8.68    0.76   1
  10  13   1    9.05    0.67   1
  10  14   1    8.59    0.75   1
  10  15   1   16.46    0.98   1
  10  16   1    2.29    0.45   1
  10   0   2   50.19    1.39   1
  10   1   2    3.56    0.46   1
  10   2   2   49.18    1.40   1
  10   3   2   13.98    0.86   1
  10   4   2   18.26    0.93   1
  10   5   2    5.19    0.50   1
  10   6   2    2.62    0.45   1
  10   7   2   35.91    1.22   1
  10   8   2    7.18    0.70   1
  10   9   2    2.62    0.46   1
  10  10   2   31.69    1.23   1
  10  11   2   43.29    1.39   1
  10  12   2    2.27    0.46   1
  10  13   2    0.94    0.45   1
  10  14   2   33.76    1.24   1
  10  15   2   32.42    1.23   1
  10   0   3    7.36    0.69   1
  10   1   3    0.70    0.44   1
  10   2   3   14.70    0.88   1
  10   3   3    4.95    0.50   1
  10   4   3   15.16    0.90   1
  10   5   3    8.01    0.62   1
  10   6   3   56.07    1.49   1
  10   7   3    2.36    0.45   1
  10   9   3   10.53    0.85   1
  10  10   3   22.39    1.11   1
  10  11   3    1.77    0.45   1
  10  12   3   21.34    1.05   1
  10  13   3   26.65    1.16   1
  10  14   3    2.45    0.46   1
  10  15   3    2.41    0.45   1
  10   0   4    3.11    0.46   1
  10   1   4    8.54    0.71   1
  10   2   4   14.37    0.88   1
  10   3   4   17.44    0.99   1
  10   4   4   15.16    0.92   1
  10   5   4   31.79    1.21   1
  10   6   4    3.80    0.48   1
  10   7   4   38.07    1.33   1
  10   8   4   21.54    1.07   1
  10   9   4   15.26    0.94   1
  10  10   4   22.29    1.09   1
  10  11   4   20.58    1.06   1
  10  12   4    1.50    0.44   1
  10  13   4    0.93    0.44   1
  10  14   4   19.30    1.02   1
  10   0   5   17.54    0.98   1
  10   1   5   31.75    1.20   1
  10   2   5   29.53    1.21   1
  10   3   5    1.24    0.45   1
  10   4   5   22.59    1.06   1
  10   5   5   55.71    1.56   1
  10   6   5   19.34    1.04   1
  10   7   5    2.14    0.46   1
  10   8   5   12.25    0.89   1
  10   9   5   40.48    1.37   1
  10  10   5   12.81    0.93   1
  10  11   5    2.11    0.45   1
  10  12   5    9.11    0.76   1
  10   1   6    9.07    0.63   1
  10   2   6   11.41    0.91   1
  10   4   6    1.94    0.45   1
  10   5   6    3.86    0.49   1
  10   6   6    3.09    0.47   1
  10   7   6   12.76    0.83   1
  10   8   6    6.13    0.54   1
  10   9   6    6.51    0.60   1
  10  10   6   15.25    0.94   1
  10   0   7    3.32    0.48   1
  10   1   7    5.67    0.53   1
  10   2   7   83.46    1.89   1
  10   3   7    3.59    0.48   1
  10   4   7    9.03    0.76   1
  10   5   7    4.53    0.50   1
  10   6   7   36.15    1.27   1
  10   7   7   11.45    0.90   1
  11   1   0    0.76    0.44   1
  11   2   0  180.27    2.83   1
  11   3   0   10.22    0.77   1
  11   6   0   19.37    1.02   1
  11   7   0   57.52    1.55   1
  11   8   0    0.87    0.46   1
  11   9   0    1.67    0.45   1
  11  10   0   10.20    0.79   1
  11  11   0   54.62    1.51   1
  11  12   0    4.38    0.50   1
  11  13   0    9.53    0.78   1
  11   1   1   29.93    1.18   1
  11   2   1    1.55    0.44   1
  11   3   1    8.45    0.73   1
  11   4   1    7.94    0.63   1
  11   5   1   25.74    1.13   1
  11   6   1    1.61    0.45   1
  11   7   1   28.01    1.14   1
  11   8   1   14.82    0.95   1
  11   9   1    2.07    0.46   1
  11  10   1    7.84    0.64   1
  11  11   1    5.12    0.51   1
  11  12   1    0.84    0.45   1
  11  13   1   13.25    0.79   1
  11   0   2    7.40    0.69   1
  11   1   2    9.94    0.83   1
  11   2   2   14.30    0.96   1
  11   3   2   20.59    1.06   1
  11   4   2   12.72    0.87   1
  11   5   2    1.46    0.45   1
  11   6   2    1.91    0.45   1
  11   7   2   19.55    1.03   1
  11   8   2    9.25    0.75   1
  11   9   2    2.23    0.46   1
  11  10   2    3.14    0.48   1
  11  11   2   21.35    1.05   1
  11  12   2    5.88    0.58   1
  11   0   3   15.68    0.95   1
  11   1   3   19.14    1.00   1
  11   2   3    8.58    0.73   1
  11   4   3   27.26    1.16   1
  11   5   3   18.92    0.99   1
  11   6   3   17.96    1.01   1
  11   7   3   12.39    0.91   1
  11   8   3   15.13    0.99   1
  11   9   3    3.09    0.47   1
  11  10   3    3.65    0.48   1
  11  11   3   16.05    1.00   1
  11   0   4    6.89    0.62   1
  11   1   4   14.33    0.94   1
  11   2   4   27.30    1.15   1
  11   3   4   34.89    1.27   1
  11   4   4    7.33    0.57   1
  11   5   4    3.21    0.47   1
  11   6   4   16.24    0.94   1
  11   7   4    5.01    0.52   1
  11   8   4    1.39    0.44   1
  11   9   4   10.76    0.78   1
  11  10   4    3.33    0.47   1
  11   0   5    8.85    0.66   1
  11   1   5   14.29    0.97   1
  11   2   5   34.52    1.27   1
  11   3   5   22.34    1.04   1
  11   4   5    2.38    0.45   1
  11   5   5    3.03    0.47   1
  11   6   5   47.44    1.46   1
  11   7   5   12.00    0.87   1
  11   0   6   17.92    1.03   1
  11   1   6    4.71    0.51   1
  11   2   6    0.90    0.48   1
  11   3   6   27.38    1.14   1
  11   4   6    6.87    0.61   1
  12   0   0    8.80    0.67   1
  12   1   0   13.63    0.94   1
  12   2   0    5.27    0.58   1
  12   3   0   24.32    1.11   1
  12   4   0    2.28    0.45   1
  12   5   0   17.26    0.98   1
  12   6   0   20.06    1.02   1
  12   7   0    7.90    0.57   1
  12   9   0   35.19    1.27   1
  12   0   1   12.12    0.88   1
  12   1   1    5.03    0.52   1
  12   2   1    3.74    0.49   1
  12   3   1   22.00    1.09   1
  12   4   1    8.68    0.69   1
  12   5   1   33.83    1.27   1
  12   7   1   22.33    1.09   1
  12   8   1    9.88    0.85   1
  12   0   2    0.97    0.45   1
  12   1   2    5.04    0.51   1
  12   2   2   46.57    1.46   1
  12   3   2    1.49    0.44   1
  12   4   2    8.49    0.75   1
  12   5   2    7.59    0.62   1
  12   6   2   14.82    0.97   1
  12   7   2    4.80    0.50   1
  12   8   2    5.21    0.58   1
  12   1   3   17.67    0.96   1
  12   2   3    0.80    0.46   1
  12   3   3   20.36    1.05   1
  12   4   3    1.82    0.44   1
  12   5   3    6.90    0.70   1
  12   6   3    0.88    0.45   1
  12   0   4   13.92    0.92   1
  12   1   4   43.19    1.37   1
  12   2   4    8.89    0.83   1
;
_shelx_hkl_checksum   96670


data_A23_xHARPy_iam

_audit_creation_method             'xHARPY 0.1'
_chemical_name_systematic          ?
_chemical_name_common              ?
_chemical_melting_point            ?
_chemical_formula_moiety           'C3 H7 N O2'
_chemical_formula_sum              'C3 H7 N O2'
_chemical_formula_weight           89.0947
_chemical_absolute_configuration   syn

loop_
 _atom_type_symbol
 _atom_type_description
 _atom_type_scat_dispersion_real
 _atom_type_scat_dispersion_imag
 _atom_type_scat_source
 'C' 'C' 0.0033 0.0016 'International Tables Vol C Tables 4.2.6.8 and 6.1.1.4'
 'H' 'H' 0.0000 0.0000 'International Tables Vol C Tables 4.2.6.8 and 6.1.1.4'
 'N' 'N' 0.0061 0.0033 'International Tables Vol C Tables 4.2.6.8 and 6.1.1.4'
 'O' 'O' 0.0106 0.0060 'International Tables Vol C Tables 4.2.6.8 and 6.1.1.4'

_space_group_crystal_system        'orthorhombic'
_space_group_IT_number             19
_space_group_name_H-M_alt          'P 21 21 21'
_space_group_name_Hall             'P 2ac 2ab'

loop_
 _space_group_symop_operation_xyz
 'x, y, z'
 '-x+1/2, -y, z+1/2'
 'x+1/2, -y+1/2, -z'
 '-x, y+1/2, -z+1/2'

_cell_length_a                     5.9279(10)
_cell_length_b                     12.2597(17)
_cell_length_c                     5.7939(9)
_cell_angle_alpha                  90
_cell_angle_beta                   90
_cell_angle_gamma                  90
_cell_volume                       421.07(11)
_cell_formula_units_Z              4
_cell_measurement_temperature      23
_cell_measurement_reflns_used      1524
_cell_measurement_theta_min        15.0
_cell_measurement_theta_max        22.5

_exptl_crystal_description         'sphere'
_exptl_crystal_colour              'colorless'
_exptl_crystal_density_meas        ?
_exptl_crystal_density_method      'not measured'
_exptl_crystal_density_diffrn      1.405
_exptl_crystal_F_000               192
_exptl_transmission_factor_min     ?
_exptl_transmission_factor_max     ?
_exptl_crystal_size_rad            0.18
_exptl_absorpt_coefficient_mu      0.117
_exptl_absorpt_correction_type     'none'
_exptl_absorpt_correction_T_min    ?
_exptl_absorpt_correction_T_max    ?
_exptl_absorpt_process_details     ?
_exptl_absorpt_special_details     ?

_diffrn_ambient_temperature        23
_diffrn_radiation_wavelength       0.71073
_diffrn_radiation_type             'MoK\a'
_diffrn_source                     ?
_diffrn_measurement_device_type    'P-1 four circle diffractometer'
_diffrn_measurement_method         'area detector'
_diffrn_detector_area_resol_mean   ?
_diffrn_reflns_number              2519
_diffrn_reflns_av_unetI/netI       0.0243
_diffrn_reflns_av_R_equivalents    ?
_diffrn_reflns_limit_h_min         0
_diffrn_reflns_limit_h_max         12
_diffrn_reflns_limit_k_min         0
_diffrn_reflns_limit_k_max         26
_diffrn_reflns_limit_l_min         0
_diffrn_reflns_limit_l_max         12
_diffrn_reflns_theta_min           3.323
_diffrn_reflns_theta_max           50.138
_diffrn_reflns_theta_full          25.242
_diffrn_measured_fraction_theta_max  0.993
_diffrn_measured_fraction_theta_full  0.994
_diffrn_reflns_Laue_measured_fraction_max  0.993
_diffrn_reflns_Laue_measured_fraction_full  0.994
_diffrn_reflns_point_group_measured_fraction_max  0.567
_diffrn_reflns_point_group_measured_fraction_full  0.618

_reflns_number_total               2519
_reflns_number_gt                  2393
_reflns_threshold_expression       'I > 2\s(I)'
_reflns_Friedel_coverage           0.0
_reflns_Friedel_fraction_max       0.0
_reflns_Friedel_fraction_full      0.0
_reflns_special_details            
;
 _reflns_Friedel_fraction is defined as the number of unique
Friedel pairs measured divided by the number that would be
possible theoretically, ignoring centric projections and
systematic absences.
;

_computing_data_collection         ?
_computing_cell_refinement         ?
_computing_data_reduction          ?
_computing_structure_solution      'SHELXS-2013 (Sheldrick, 2008)'
_computing_structure_refinement    'xHARPY 0.1'
_computing_molecular_graphics      ?
_computing_publication_material    'xHARPY 0.1'

_atom_sites_solution_hydrogens     difmap

_refine_special_details            
;
 - Structure optimisation was done using derivatives
   calculated with the python package JAX and
   BFGS minimisation in scipy.optimize.minimize
 - Refinement was done using structure factors
   as usual for an IAM refinement
;
_refine_ls_structure_factor_coef   Fsqd
_refine_ls_matrix_type             'full'
_refine_ls_weighting_scheme        sigma
_refine_ls_weighting_details       'w=1/[\s^2^(Fo^2^)]'
_refine_ls_hydrogen_treatment      refall
_refine_ls_extinction_coef         .
_refine_ls_extinction_method       none
_refine_ls_number_reflns           2519
_refine_ls_number_parameters       83
_refine_ls_number_restraints       0
_refine_ls_R_factor_all            0.0304
_refine_ls_R_factor_gt             0.0285
_refine_ls_wR_factor_ref           0.0637
_refine_ls_wR_factor_gt            0.0635
_refine_ls_goodness_of_fit_ref     2.25
_refine_ls_shift/su_max            0.0
_refine_ls_shift/su_mean           0.0

loop_
 _atom_site_label
 _atom_site_type_symbol
 _atom_site_fract_x
 _atom_site_fract_y
 _atom_site_fract_z
 _atom_site_U_iso_or_equiv
 _atom_site_adp_type
 _atom_site_occupancy
 _atom_site_site_symmetry_order
O1 O 0.72707(7) 0.08373(3) 0.62435(8) 0.00693(7) Uani 1.0 1
O2 O 0.44089(7) 0.18410(3) 0.76127(8) 0.00670(6) Uani 1.0 1
N1 N 0.64730(8) 0.13742(4) 0.18282(9) 0.00565(7) Uani 1.0 1
H1 H 0.6980(19) 0.0649(9) 0.189(2) 0.031(3) Uiso 1.0 1
H2 H 0.7687(17) 0.1828(8) 0.201(2) 0.017(3) Uiso 1.0 1
H3 H 0.579(2) 0.1459(9) 0.016(2) 0.030(3) Uiso 1.0 1
C1 C 0.46619(9) 0.16105(4) 0.35487(10) 0.00498(7) Uani 1.0 1
H4 H 0.4234(15) 0.2399(7) 0.3434(19) 0.007(2) Uiso 1.0 1
C2 C 0.25989(10) 0.09073(5) 0.30330(11) 0.00745(8) Uani 1.0 1
H5 H 0.2018(18) 0.1088(8) 0.152(2) 0.016(3) Uiso 1.0 1
H6 H 0.1439(17) 0.1076(8) 0.423(2) 0.013(3) Uiso 1.0 1
H7 H 0.3016(16) 0.0097(8) 0.309(2) 0.018(3) Uiso 1.0 1
C3 C 0.55399(9) 0.14080(4) 0.59994(9) 0.00469(7) Uani 1.0 1

loop_
 _atom_site_aniso_label
 _atom_site_aniso_U_11
 _atom_site_aniso_U_22
 _atom_site_aniso_U_33
 _atom_site_aniso_U_23
 _atom_site_aniso_U_13
 _atom_site_aniso_U_12
O1 0.00678(13) 0.00706(13) 0.00696(16) 0.00064(12) -0.00055(12) 0.00218(11)
O2 0.00797(13) 0.00792(13) 0.00421(15) -0.00072(11) 0.00098(12) 0.00162(12)
N1 0.00581(14) 0.00651(14) 0.00463(16) -0.00022(12) 0.00065(13) 0.00014(12)
C1 0.00556(16) 0.00544(14) 0.00394(18) -0.00004(12) 0.00001(14) 0.00050(13)
C2 0.00630(17) 0.00946(17) 0.0066(2) -0.00047(15) -0.00060(15) -0.00125(15)
C3 0.00562(15) 0.00428(13) 0.00419(17) 0.00007(12) -0.00041(14) -0.00044(13)


_geom_special_details              
;
All esds are estimated using the full variance-covariance matrix.
Correlations between cell parameters are taken into account in the 
calculation of derivatives used for the error propagation to the esds
of U(iso), distances and angles. Otherwise, the esds of the cell
parameters are assumed to be independent.
;

loop_
 _geom_bond_atom_site_label_1
 _geom_bond_atom_site_label_2
 _geom_bond_distance
O1 C3 1.2498(7)
O2 C3 1.2669(7)
N1 C1 1.4934(7)
N1 H1 0.939(11)
N1 H2 0.916(10)
N1 H3 1.051(13)
C1 C3 1.5326(8)
C1 C2 1.5259(8)
C1 H4 1.002(9)
C2 H5 0.969(12)
C2 H6 0.998(11)
C2 H7 1.024(10)

loop_
 _geom_angle_atom_site_label_1
 _geom_angle_atom_site_label_2
 _geom_angle_atom_site_label_3
 _geom_angle
C1 N1 H1 112.8(8)
C1 N1 H2 111.7(7)
H1 N1 H2 108.6(9)
C1 N1 H3 108.4(7)
H1 N1 H3 105(1)
H2 N1 H3 110.4(9)
C3 C1 N1 110.05(4)
C3 C1 C2 111.23(5)
N1 C1 C2 109.62(5)
C3 C1 H4 107.7(6)
N1 C1 H4 109.0(6)
C2 C1 H4 109.2(5)
C1 C2 H5 109.4(6)
C1 C2 H6 107.4(6)
H5 C2 H6 109.7(8)
C1 C2 H7 110.4(5)
H5 C2 H7 109.8(9)
H6 C2 H7 110.1(8)
O2 C3 O1 125.84(5)
O2 C3 C1 115.85(5)
O1 C3 C1 118.32(5)

_refine_diff_density_max           0.5326
_refine_diff_density_min          -0.3044
_refine_diff_density_rms           0.0643

loop_
 _refln_index_h
 _refln_index_k
 _refln_index_l
 _refln_F_squared_calc
 _refln_F_squared_meas
 _refln_F_squared_sigma
   0   2   0        180.98         177.74          1.70
   0   4   0       5172.54        5015.15         42.99
   0   6   0         81.91          86.74          1.01
   0   8   0         49.91          43.86          0.70
   0  10   0          0.03           0.77          0.33
   0  12   0        223.84         225.12          2.57
   0  14   0         48.88          56.64          1.09
   0  16   0         20.29          24.42          0.83
   0  18   0        216.75         220.16          2.88
   0  20   0          0.00           0.21          0.33
   0  22   0        129.94         131.08          2.28
   0  24   0          0.05           0.22          0.37
   0  26   0          5.13           6.24          0.59
   0   1   1        704.24         700.61          7.09
   0   2   1        146.25         115.61          1.18
   0   3   1        626.77         685.29          6.19
   0   4   1         87.72          95.04          1.03
   0   5   1          0.32           0.22          0.16
   0   6   1        426.55         459.36          4.43
   0   7   1         34.21          35.72          0.59
   0   8   1         41.32          42.90          0.71
   0   9   1         35.95          31.03          0.64
   0  10   1        127.27         132.80          1.64
   0  11   1         68.35          64.53          1.07
   0  12   1         71.70          73.84          1.19
   0  13   1         21.11          18.22          0.67
   0  14   1         36.16          36.66          0.91
   0  15   1         88.66          87.98          1.51
   0  16   1          0.69           2.30          8.90
   0  17   1          0.86           1.09          0.33
   0  18   1         54.41          57.91          1.32
   0  19   1         15.60          15.63          0.87
   0  20   1         27.42          26.54          1.01
   0  21   1          2.11           2.60          0.41
   0  23   1          1.46           1.67          0.41
   0  24   1          0.03           0.16          0.37
   0  25   1          2.10           2.89          0.54
   0  26   1         18.62          19.13          1.19
   0   0   2       2684.88        2749.01         32.21
   0   1   2        516.24         515.64          6.34
   0   2   2        150.81         175.60          2.01
   0   3   2         58.18          54.35          0.77
   0   4   2        157.27         165.58          1.73
   0   5   2        523.85         548.20          5.15
   0   6   2         93.79          93.54          1.13
   0   7   2          3.24           5.24          0.33
   0   8   2        106.99         108.05          1.35
   0   9   2         22.47          22.91          0.58
   0  10   2         41.62          44.73          0.83
   0  11   2         82.13          81.03          1.22
   0  12   2         27.56          27.32          0.73
   0  13   2         17.94          20.78          0.67
   0  14   2         20.89          20.59          0.73
   0  15   2        179.50         175.36          2.31
   0  16   2          4.41           4.30          0.39
   0  17   2         61.62          59.06          1.34
   0  18   2         18.76          19.73          0.88
   0  19   2        114.43         115.94          2.02
   0  20   2          0.99           0.94          0.39
   0  21   2         44.28          44.43          1.32
   0  22   2         35.48          35.60          1.25
   0  23   2         17.00          17.42          0.99
   0  24   2          1.69           2.41          0.44
   0  25   2         20.32          21.72          1.22
   0  26   2          1.54           2.47          0.48
   0   1   3         75.99          81.23          1.69
   0   2   3        154.18         152.58          2.83
   0   3   3        199.82         198.68          2.37
   0   4   3        680.32         714.73          7.52
   0   5   3         70.65          78.64          1.16
   0   6   3        257.07         263.40          2.75
   0   7   3         21.49          21.67          0.55
   0   8   3         58.01          59.62          0.96
   0   9   3        141.86         138.04          1.72
   0  10   3         36.93          38.32          0.81
   0  11   3         74.28          68.06          1.14
   0  12   3        118.30         115.01          1.64
   0  13   3        143.25         140.73          1.93
   0  14   3         27.49          26.90          0.83
   0  15   3         90.38          87.49          1.53
   0  16   3        154.20         149.70          2.19
   0  17   3         46.20          45.66          1.20
   0  18   3         26.27          26.11          0.96
   0  19   3          3.18           2.42          0.39
   0  20   3         43.39          42.98          1.30
   0  21   3          0.72           0.84          0.37
   0  22   3          0.68           1.12          0.39
   0  23   3         24.57          27.23          1.13
   0  24   3         12.13          12.30          0.88
   0  25   3          5.29           4.81          0.56
   0   0   4        207.17         202.78          3.77
   0   1   4         34.83          38.51          1.16
   0   2   4         87.68          90.00          1.99
   0   3   4          6.62           7.74          0.44
   0   4   4        213.11         221.92          2.74
   0   5   4          0.56           0.65          0.36
   0   6   4         67.32          68.60          1.19
   0   7   4         30.30          28.25          0.75
   0   8   4         62.44          62.36          1.04
   0   9   4          7.62           6.96          0.45
   0  10   4         89.63          87.37          1.34
   0  11   4         98.63          94.76          1.46
   0  12   4         39.09          37.72          0.93
   0  13   4         12.50          11.11          0.63
   0  14   4        139.01         137.74          2.02
   0  15   4         44.80          43.78          1.14
   0  16   4         91.86          91.56          1.68
   0  17   4          5.47           5.52          0.45
   0  18   4         10.14           9.31          0.72
   0  19   4          3.47           3.25          0.42
   0  20   4          1.62           1.77          0.40
   0  21   4          0.61           0.18          0.36
   0  22   4          3.09           4.21          0.48
   0  23   4          0.02           0.12          0.39
   0  24   4         24.29          25.70          1.10
   0  25   4          1.71           2.80          0.49
   0   1   5        252.36         228.34          4.37
   0   2   5        146.96         132.76          2.86
   0   3   5         47.84          47.59          1.49
   0   4   5        400.02         376.29          4.43
   0   5   5        184.52         171.88          2.35
   0   6   5          0.39           0.75          0.40
   0   7   5          8.52           6.41          0.51
   0   8   5        155.62         140.45          2.11
   0   9   5         75.07          67.08          1.38
   0  10   5          8.79           7.69          0.53
   0  11   5         22.00          20.06          0.75
   0  12   5          1.02           1.44          0.32
   0  13   5         76.66          76.58          1.45
   0  14   5          2.44           3.40          0.39
   0  15   5         12.81          13.64          0.76
   0  16   5         13.49          12.84          0.77
   0  17   5         71.30          74.49          1.60
   0  18   5          2.83           2.26          0.40
   0  19   5         13.74          13.17          0.87
   0  20   5          0.12           0.29          0.39
   0  21   5         20.84          18.99          1.00
   0  22   5          4.83           5.31          0.51
   0  23   5         13.32          12.11          0.93
   0  24   5          0.33           0.25          0.37
   0   0   6          0.15           0.76          0.61
   0   1   6         97.88          90.67          2.37
   0   2   6         16.34          15.67          0.99
   0   3   6          0.89           1.44          0.63
   0   4   6         14.41          15.46          1.05
   0   5   6         86.46          83.42          1.52
   0   6   6         13.27          10.81          0.63
   0   7   6        141.35         137.38          2.17
   0   8   6         32.90          29.02          0.96
   0   9   6         12.91          13.88          0.75
   0  10   6         14.80          15.09          0.80
   0  11   6        115.79         113.35          1.84
   0  12   6          5.42           6.10          0.54
   0  13   6          4.28           4.62          0.47
   0  14   6         10.57          11.31          0.71
   0  15   6          0.00           0.09          0.33
   0  16   6         40.43          40.17          1.24
   0  17   6         29.16          28.16          1.07
   0  18   6          6.51           7.54          0.66
   0  19   6         41.55          42.76          1.34
   0  20   6          1.10           1.78          0.41
   0  21   6         22.16          20.60          1.05
   0  22   6          9.59          10.23          0.75
   0  23   6         15.97          16.44          0.96
   0   1   7         54.77          56.84          1.99
   0   2   7        528.57         523.41          9.41
   0   3   7          0.09           0.45          0.74
   0   4   7         11.84          11.40          1.06
   0   5   7         21.53          23.29          1.39
   0   6   7         40.39          41.75          1.18
   0   7   7         47.17          45.12          1.24
   0   8   7          1.48           1.88          0.42
   0   9   7          4.13           4.78          0.50
   0  10   7          9.77           8.92          0.78
   0  11   7         29.86          30.37          1.15
   0  12   7          4.72           5.65          0.62
   0  13   7         12.57          11.26          0.77
   0  14   7          0.84           1.43          0.37
   0  16   7         80.90          79.01          1.76
   0  17   7          0.44           1.02          0.39
   0  18   7          1.64           2.23          0.42
   0  19   7          5.10           6.63          0.54
   0  20   7        132.91         130.79          2.37
   0  21   7          0.49           0.88          0.38
   0   0   8         26.79          23.67          1.46
   0   1   8          2.15           3.47          0.92
   0   2   8          9.90           8.42          1.11
   0   3   8         14.68          15.20          1.30
   0   4   8          1.61           1.67          0.92
   0   6   8         10.84           9.94          0.79
   0   7   8         55.16          57.67          1.51
   0   8   8         88.00          84.63          1.86
   0   9   8         11.15          11.86          0.84
   0  10   8          4.20           6.33          0.67
   0  11   8         39.90          38.78          1.36
   0  12   8         39.77          38.91          1.40
   0  13   8         31.74          31.09          1.30
   0  14   8         10.23          12.13          0.95
   0  15   8          0.08           0.54          0.37
   0  16   8          0.44           0.97          0.39
   0  17   8          6.75           6.35          0.53
   0  18   8          0.24           0.56          0.39
   0  19   8          9.34           8.92          0.74
   0  20   8          5.01           5.96          0.51
   0   1   9          7.18           8.24          1.13
   0   2   9         45.51          44.85          2.12
   0   3   9         60.99          61.27          2.45
   0   4   9         20.20          21.49          1.57
   0   5   9          1.70           1.60          0.93
   0   6   9          1.25           1.53          0.95
   0   7   9         44.17          45.00          1.48
   0   8   9         76.47          77.04          1.88
   0   9   9         17.22          15.93          1.03
   0  10   9         12.82          13.40          0.99
   0  11   9          2.04           2.17          0.51
   0  12   9         35.26          33.74          1.35
   0  13   9         28.00          28.19          1.30
   0  14   9          0.81           0.28          0.47
   0  15   9         45.35          45.75          1.59
   0  16   9         12.44          13.98          1.06
   0  17   9         13.82          15.02          0.96
   0  18   9          8.19           8.30          0.62
   0   0  10          4.23           4.65          1.19
   0   1  10          0.06           0.01          0.97
   0   2  10         20.59          20.02          1.68
   0   3  10         50.45          47.35          2.34
   0   4  10         25.39          27.41          1.88
   0   5  10         30.75          31.63          1.99
   0   6  10         39.58          40.25          2.25
   0   7  10         52.31          52.57          2.52
   0   8  10         55.03          58.22          1.74
   0   9  10          6.87           6.51          0.64
   0  10  10          1.03           1.80          0.50
   0  11  10         16.01          15.84          1.11
   0  12  10         11.35          12.98          0.90
   0  13  10         10.42          12.13          1.01
   0  14  10         43.08          42.14          1.57
   0  15  10          4.53           5.66          0.63
   0   1  11          0.67           0.47          1.18
   0   2  11          1.68           2.61          1.19
   0   3  11          7.26           6.57          1.43
   0   4  11          1.08           0.89          1.25
   0   5  11          1.78           0.87          1.25
   0   6  11          8.40           7.47          1.49
   0   7  11          2.34           2.99          1.31
   0   8  11          7.64           8.12          1.49
   0   9  11          8.29           7.74          0.74
   0  10  11          0.89           1.52          0.52
   0  11  11          8.99           8.07          0.81
   0  12  11         30.49          29.17          1.36
   0   0  12          0.01           2.40          8.90
   0   1  12         27.01          26.12          2.18
   0   2  12         17.20          19.54          1.90
   0   3  12        112.58         112.41          3.83
   0   4  12          0.28           0.41          1.37
   0   5  12          9.43           9.46          1.66
   0   6  12         48.44          53.95          2.66
   0   7  12         63.60          62.70          2.94
   1   1   0        246.13         243.28          2.29
   1   2   0       5331.63        5307.64         56.20
   1   3   0         66.22          57.17          0.67
   1   4   0       1568.21        1623.69         14.29
   1   5   0        301.75         327.33          3.18
   1   6   0         54.15          59.85          0.77
   1   7   0         16.38          18.62          0.42
   1   8   0        346.70         389.01          3.87
   1   9   0          1.90           3.15          0.33
   1  10   0         43.55          41.65          0.77
   1  11   0         97.01          93.72          1.31
   1  12   0         21.34          26.04          0.68
   1  13   0         51.34          55.45          1.05
   1  14   0          1.39           0.83          0.42
   1  15   0         85.03          83.49          1.43
   1  16   0         22.63          23.66          0.82
   1  17   0         28.79          28.58          0.93
   1  18   0          1.09           0.90          0.37
   1  19   0         34.68          32.63          1.06
   1  20   0         42.37          38.96          1.20
   1  21   0          1.11           1.39          0.41
   1  22   0          3.81           3.86          0.46
   1  23   0          6.88           6.78          0.58
   1  24   0          9.88           9.47          0.76
   1  26   0          6.79           7.08          0.62
   1   0   1         62.88          74.28          0.81
   1   1   1        123.76         129.21          1.31
   1   2   1         88.19         100.72          1.07
   1   3   1        978.00        1052.12          9.36
   1   4   1        137.56         151.91          1.59
   1   5   1        393.57         423.60          4.09
   1   6   1         22.20          21.17          0.42
   1   7   1        315.08         328.28          3.30
   1   8   1        216.60         226.94          2.40
   1   9   1        230.51         224.72          2.45
   1  10   1        127.49         126.94          1.62
   1  11   1         18.49          16.59          0.54
   1  12   1          1.53           0.34          0.35
   1  13   1        128.63         123.48          1.71
   1  14   1         27.38          28.61          0.80
   1  15   1         88.14          84.77          1.47
   1  16   1         58.52          59.77          1.25
   1  17   1         25.02          24.60          0.88
   1  18   1         22.89          23.01          0.90
   1  19   1         13.98          14.81          0.80
   1  20   1          5.92           5.64          0.47
   1  21   1          1.42           2.00          0.40
   1  22   1         31.87          33.63          1.17
   1  23   1          8.97          10.31          0.86
   1  24   1         21.30          20.25          1.04
   1  25   1          8.02           9.19          0.79
   1  26   1          0.78           1.94          0.47
   1   0   2       3113.27        3004.24         34.96
   1   1   2         62.90          69.33          0.91
   1   2   2        516.14         553.80          5.92
   1   3   2        182.93         187.78          1.96
   1   4   2        971.49        1029.60          9.31
   1   5   2         17.97          18.00          0.40
   1   6   2        201.34         212.35          2.23
   1   7   2        158.02         156.77          1.76
   1   8   2         11.56           9.91          0.42
   1   9   2         56.43          59.80          0.95
   1  10   2         56.95          57.54          0.97
   1  11   2        120.91         114.11          1.54
   1  12   2        115.05         111.66          1.57
   1  13   2        111.52         106.63          1.58
   1  14   2         52.80          52.93          1.10
   1  15   2         29.73          30.61          0.89
   1  16   2         27.17          26.73          0.91
   1  17   2         75.49          73.26          1.48
   1  18   2        106.32         106.52          1.86
   1  19   2         39.17          39.87          1.16
   1  20   2          9.96           9.39          0.68
   1  21   2         21.17          22.13          0.99
   1  22   2         37.53          35.39          1.23
   1  23   2         41.73          41.99          1.37
   1  24   2          9.51          10.30          0.77
   1  25   2          0.07           0.15          0.41
   1  26   2          3.34           4.35          0.54
   1   0   3         27.28          31.00          0.89
   1   1   3        278.74         292.73          5.06
   1   2   3        193.78         217.47          2.55
   1   3   3         82.08          88.75          1.24
   1   4   3         92.49          92.56          1.30
   1   5   3         22.73          22.29          0.51
   1   6   3        125.25         133.63          1.58
   1   7   3          6.02           5.01          0.37
   1   8   3        253.76         249.27          2.72
   1   9   3         27.79          28.07          0.68
   1  10   3         76.57          77.10          1.20
   1  11   3         15.03          16.12          0.58
   1  12   3         32.73          31.25          0.81
   1  13   3         35.19          32.71          0.88
   1  14   3        112.36         111.12          1.72
   1  15   3         33.98          32.40          0.95
   1  16   3          9.45           8.99          0.59
   1  17   3         25.12          24.21          0.91
   1  18   3         26.64          25.66          0.97
   1  19   3         25.96          26.34          1.02
   1  20   3          7.62           7.51          0.64
   1  21   3         22.87          22.82          1.01
   1  22   3          6.59           6.96          0.59
   1  23   3          2.77           2.65          0.44
   1  24   3          7.68           7.87          0.62
   1  25   3         14.18          17.33          1.12
   1   0   4        308.55         317.74          5.64
   1   1   4        256.25         251.61          4.58
   1   2   4         27.88          27.82          1.01
   1   3   4         23.73          22.65          0.62
   1   4   4        102.06         106.12          1.52
   1   5   4         81.65          80.98          1.30
   1   6   4        127.16         126.14          1.81
   1   7   4         85.17          81.01          1.19
   1   8   4         46.49          43.71          0.85
   1   9   4          2.43           2.11          0.37
   1  10   4         20.64          21.97          0.68
   1  11   4         63.78          60.33          1.14
   1  12   4        145.16         136.31          1.93
   1  13   4         26.18          26.25          0.83
   1  14   4         42.69          38.14          1.03
   1  15   4          2.32           2.88          0.38
   1  16   4         21.27          22.82          0.88
   1  17   4         26.57          27.18          0.98
   1  18   4         55.18          56.69          1.42
   1  19   4         38.86          39.48          1.21
   1  20   4          8.00           8.94          0.77
   1  21   4         10.84          10.45          0.76
   1  22   4         19.83          21.07          1.01
   1  23   4         14.10          14.59          0.93
   1  24   4          1.94           2.07          0.42
   1   0   5        306.47         275.34          5.13
   1   1   5        118.10         118.46          2.62
   1   2   5        449.88         448.71          7.86
   1   3   5        188.01         170.59          3.52
   1   4   5        112.84         104.61          1.63
   1   5   5         10.14           8.29          0.51
   1   6   5        229.05         222.32          2.91
   1   7   5         75.87          70.60          1.34
   1   8   5         67.03          67.09          1.33
   1   9   5         91.42          87.14          1.41
   1  10   5         10.73           9.21          0.56
   1  11   5         35.27          34.70          0.92
   1  12   5         24.80          24.27          0.83
   1  13   5         44.99          43.28          1.11
   1  14   5         38.21          38.90          1.08
   1  15   5         28.93          28.88          0.99
   1  16   5         72.35          76.07          1.58
   1  17   5         11.16          11.09          0.77
   1  18   5          6.47           6.74          0.63
   1  19   5         17.33          18.08          0.94
   1  20   5         62.96          62.58          1.59
   1  21   5         24.29          24.30          1.08
   1  22   5          1.69           1.67          0.41
   1  23   5          3.38           4.43          0.48
   1  24   5         17.18          16.87          0.97
   1   0   6          0.23           0.07          0.61
   1   1   6          0.39           0.87          0.60
   1   2   6          8.71           7.30          0.81
   1   3   6         14.52          12.02          0.96
   1   4   6         18.33          15.48          1.05
   1   5   6         12.06          12.86          0.65
   1   6   6         22.61          21.18          0.79
   1   7   6          7.85           7.53          0.60
   1   8   6         10.04           8.80          0.66
   1   9   6         11.29          10.72          0.74
   1  10   6          3.78           2.35          0.42
   1  11   6         10.89           9.52          0.66
   1  12   6         29.09          28.07          0.93
   1  13   6          7.59           7.30          0.58
   1  14   6         26.34          27.11          0.97
   1  15   6         11.48          10.65          0.79
   1  16   6          3.00           2.89          0.41
   1  17   6         20.44          20.83          0.97
   1  18   6         12.58          13.41          0.87
   1  19   6         10.77          11.42          0.83
   1  20   6         31.67          30.58          1.20
   1  21   6          8.71           9.10          0.75
   1  22   6          9.77           8.35          0.73
   1  23   6         11.76          11.65          0.85
   1   0   7        238.98         239.93          4.98
   1   1   7         24.62          25.99          1.40
   1   2   7         58.13          59.38          2.05
   1   3   7         74.94          78.82          2.41
   1   4   7        139.33         136.76          3.40
   1   5   7         27.62          29.60          1.01
   1   6   7         61.97          59.75          1.42
   1   7   7          9.35           9.21          0.74
   1   8   7         56.90          54.54          1.41
   1   9   7         64.88          65.21          1.56
   1  10   7         17.47          18.16          0.93
   1  11   7         20.88          21.14          0.88
   1  12   7          2.90           1.85          0.45
   1  13   7         40.27          40.99          1.21
   1  14   7         25.08          23.83          1.01
   1  15   7         33.04          31.28          1.14
   1  16   7         22.20          25.03          1.04
   1  17   7         19.02          19.85          0.98
   1  18   7         44.09          41.67          1.34
   1  19   7          6.28           6.53          0.59
   1  20   7         13.29          14.95          0.96
   1  21   7          9.00           9.01          0.64
   1   0   8          9.56          10.11          1.16
   1   1   8         33.55          34.21          1.73
   1   2   8         20.60          19.22          1.39
   1   3   8         30.01          31.09          1.66
   1   4   8         33.61          31.75          1.70
   1   5   8         99.89          99.00          3.01
   1   6   8         15.43          14.57          0.89
   1   7   8         91.22          88.46          1.89
   1   8   8          3.93           3.14          0.47
   1   9   8         48.82          49.61          1.47
   1  10   8         41.57          38.48          1.34
   1  11   8         90.32          92.51          2.05
   1  12   8         11.92          11.40          0.94
   1  13   8         27.17          27.42          1.23
   1  14   8          2.18           1.16          0.49
   1  15   8         41.75          44.82          1.34
   1  16   8          5.07           5.41          0.50
   1  17   8         27.36          25.98          1.14
   1  18   8          3.99           5.29          0.50
   1  19   8          1.82           2.20          0.42
   1  20   8          0.03           0.11          0.38
   1   0   9          0.07           0.04          0.90
   1   1   9          3.15           2.16          0.97
   1   2   9         47.07          49.91          2.20
   1   3   9          0.97           1.58          0.95
   1   4   9          3.79           3.15          1.10
   1   5   9         26.47          27.69          1.77
   1   6   9          8.10           9.73          1.26
   1   7   9         15.08          15.37          0.98
   1   8   9          7.78           8.08          0.72
   1   9   9         18.47          19.21          1.08
   1  10   9         30.39          28.65          1.27
   1  11   9         43.68          44.65          1.53
   1  12   9          8.47           8.66          0.80
   1  13   9         16.80          15.58          1.10
   1  14   9          7.01           7.67          0.80
   1  15   9         20.06          21.54          1.20
   1  16   9         41.50          41.59          1.53
   1  17   9         17.70          17.72          1.01
   1  18   9         11.21          11.20          0.87
   1   0  10          2.33           3.37          1.14
   1   1  10         25.05          24.92          1.82
   1   2  10          2.19           1.51          1.09
   1   3  10         16.43          19.52          1.66
   1   4  10         21.10          21.02          1.76
   1   5  10         33.38          31.67          2.02
   1   6  10         37.74          40.30          2.23
   1   7  10         31.37          30.70          2.04
   1   8  10         23.41          23.75          1.22
   1   9  10          7.13           7.15          0.79
   1  10  10         56.93          54.21          1.75
   1  11  10         14.64          15.78          1.11
   1  12  10         44.84          44.14          1.59
   1  13  10          0.13           0.22          0.49
   1  14  10          7.36           6.37          0.65
   1  15  10         10.54          10.20          0.85
   1   0  11          1.32           0.78          1.25
   1   1  11         12.93          11.63          1.56
   1   2  11         32.16          32.75          2.19
   1   3  11         22.00          22.67          1.89
   1   4  11         10.67          11.53          1.57
   1   5  11          4.83           5.95          1.40
   1   6  11          2.69           3.83          1.31
   1   7  11          7.43           8.34          1.53
   1   8  11         15.57          15.14          1.14
   1   9  11         22.72          22.78          1.27
   1  10  11         18.31          18.14          1.18
   1  11  11          2.91           3.49          0.57
   1  12  11          0.70           1.57          0.51
   1   0  12         14.83          17.31          1.86
   1   1  12         71.75          73.61          3.08
   1   2  12          8.49           8.04          1.68
   1   3  12          2.74           3.13          1.51
   1   4  12         25.15          28.14          2.14
   1   5  12         67.03          66.46          3.01
   1   6  12          2.67           2.77          1.48
   1   7  12         22.93          22.14          2.02
   2   0   0         38.26          40.56          0.52
   2   1   0         35.83          30.10          0.42
   2   2   0       1555.24        1623.66         14.30
   2   3   0        750.72         760.78          6.94
   2   4   0         32.44          34.67          0.51
   2   5   0         82.61          88.14          1.05
   2   6   0       1926.81        2012.91         17.87
   2   7   0        280.73         284.11          2.91
   2   8   0          0.91           0.74          0.29
   2   9   0        232.81         227.24          2.50
   2  10   0        224.96         246.00          2.70
   2  11   0          0.69           2.34          0.35
   2  12   0         42.54          41.97          0.88
   2  13   0        169.21         162.46          2.07
   2  14   0         12.59          10.57          0.58
   2  15   0         64.81          67.66          1.28
   2  16   0         36.96          35.78          0.99
   2  17   0         36.17          34.51          1.01
   2  18   0         41.32          42.27          1.16
   2  19   0         34.13          36.52          1.13
   2  20   0          1.82           0.89          0.36
   2  21   0          8.76           7.48          0.62
   2  22   0         14.33          14.62          0.90
   2  23   0         10.26          10.80          0.85
   2  24   0         33.10          31.33          1.20
   2  25   0          3.42           3.99          0.56
   2  26   0          0.76           1.04          0.44
   2   0   1          1.11           1.58          0.15
   2   1   1         69.76          75.45          0.85
   2   2   1        275.25         268.31          2.64
   2   3   1        469.05         518.85          4.88
   2   4   1        152.39         152.63          1.61
   2   5   1        374.11         412.78          4.01
   2   6   1         18.96          22.16          0.47
   2   7   1         90.27          94.76          1.19
   2   8   1          3.82           4.68          0.35
   2   9   1        257.75         264.24          2.84
   2  10   1          9.67           8.42          0.45
   2  11   1          4.67           4.60          0.42
   2  12   1         38.44          39.36          0.86
   2  13   1         83.99          77.21          1.31
   2  14   1         45.31          43.27          0.99
   2  15   1         22.75          22.97          0.78
   2  16   1          3.82           3.44          0.38
   2  17   1         11.70           9.74          0.67
   2  18   1         10.31           9.63          0.70
   2  19   1         27.44          28.28          1.02
   2  20   1         66.46          69.31          1.58
   2  21   1         25.53          27.93          1.08
   2  22   1         23.18          22.57          1.03
   2  23   1          3.00           2.48          0.43
   2  24   1         36.17          39.80          1.30
   2  25   1         20.56          22.24          1.28
   2  26   1         28.77          29.47          1.41
   2   0   2          3.77           4.06          0.22
   2   1   2        276.40         298.51          2.95
   2   2   2        967.13        1048.94          9.50
   2   3   2         95.17         103.58          1.21
   2   4   2         79.80          86.16          1.06
   2   5   2          7.83           8.12          0.33
   2   6   2        261.09         282.54          2.91
   2   7   2        131.60         135.79          1.61
   2   8   2        138.56         139.37          1.70
   2   9   2        129.80         123.95          1.57
   2  10   2          1.83           2.56          0.36
   2  11   2         60.51          62.01          1.08
   2  12   2         55.33          55.44          1.05
   2  13   2         72.58          71.10          1.26
   2  14   2         32.46          32.72          0.88
   2  15   2         31.97          30.78          0.90
   2  16   2         73.53          70.85          1.41
   2  17   2          0.19           0.06          0.32
   2  18   2          9.34          10.46          0.71
   2  19   2          1.04           1.10          0.35
   2  20   2         30.72          30.81          1.09
   2  21   2         28.52          29.26          1.13
   2  22   2          3.10           3.45          0.46
   2  23   2          1.92           2.45          0.44
   2  24   2          9.09           8.43          0.74
   2  25   2         40.26          38.62          1.61
   2   0   3        109.67         127.79          1.48
   2   1   3        135.18         135.82          1.53
   2   2   3        348.14         371.17          3.68
   2   3   3        425.94         433.65          4.29
   2   4   3         57.15          63.71          0.91
   2   5   3        250.76         241.29          2.58
   2   6   3         84.63          88.06          1.19
   2   7   3        104.20         105.09          1.37
   2   8   3        120.64         115.77          1.50
   2   9   3        294.82         280.07          3.08
   2  10   3        247.23         248.64          2.83
   2  11   3         11.25          11.62          0.56
   2  12   3         82.33          81.75          1.37
   2  13   3         43.22          42.45          1.00
   2  14   3         47.77          46.62          1.10
   2  15   3         17.24          16.42          0.77
   2  16   3          2.27           2.70          0.38
   2  17   3         10.52          12.35          0.73
   2  18   3          2.71           2.04          0.37
   2  19   3         37.90          37.60          1.18
   2  20   3          8.35           9.56          0.65
   2  21   3         41.68          41.93          1.33
   2  22   3          9.15           7.55          0.70
   2  23   3          3.55           5.04          0.55
   2  24   3          0.02           0.04          0.38
   2  25   3         12.14          12.64          1.03
   2   0   4         54.98          54.93          1.48
   2   1   4         99.00         103.43          1.49
   2   2   4        120.27         126.91          1.77
   2   3   4        129.71         129.06          1.79
   2   4   4         14.01          12.58          0.55
   2   5   4         61.84          57.90          0.96
   2   6   4        111.34         104.70          1.41
   2   7   4        103.54          99.17          1.39
   2   8   4        117.94         112.72          1.54
   2   9   4         47.38          47.06          0.94
   2  10   4        140.03         133.85          1.82
   2  11   4         51.33          48.20          1.03
   2  12   4         12.62          12.27          0.64
   2  13   4          0.39           0.39          0.32
   2  14   4         12.92          11.32          0.68
   2  15   4         12.21          12.41          0.72
   2  16   4         24.49          24.38          0.89
   2  17   4         38.65          37.50          1.15
   2  18   4         25.30          24.56          1.01
   2  19   4          8.86           8.43          0.68
   2  20   4         24.36          25.79          1.06
   2  21   4         18.81          19.62          1.01
   2  22   4         17.12          16.25          1.00
   2  23   4         20.61          22.69          1.03
   2  24   4          4.32           3.23          0.45
   2   0   5        130.04         139.82          3.00
   2   1   5         38.48          32.87          1.26
   2   2   5        174.00         156.12          2.17
   2   3   5         25.58          30.61          0.82
   2   4   5        140.65         143.56          2.05
   2   5   5         67.50          61.69          1.20
   2   6   5         10.75          12.08          0.62
   2   7   5         15.86          13.70          0.68
   2   8   5         60.40          60.71          1.13
   2   9   5         25.17          25.35          0.78
   2  10   5        136.30         134.15          1.91
   2  11   5         59.21          58.39          1.22
   2  12   5         14.22          13.85          0.72
   2  13   5          1.29           2.19          0.36
   2  14   5         90.57          89.46          1.66
   2  15   5         12.12          12.29          0.74
   2  16   5          1.07           1.10          0.34
   2  17   5          5.33           5.16          0.47
   2  18   5         43.21          42.89          1.32
   2  19   5          9.67          10.76          0.81
   2  20   5          1.22           1.36          0.40
   2  21   5          0.91           0.92          0.39
   2  22   5         19.53          20.29          1.01
   2  23   5         16.78          15.92          0.99
   2   0   6         78.47          74.00          2.13
   2   1   6         98.29          90.94          2.43
   2   2   6          2.73           2.23          0.69
   2   3   6          1.35           2.19          0.56
   2   4   6         22.01          21.90          0.80
   2   5   6        101.05          95.41          1.70
   2   6   6          0.84           0.57          0.47
   2   7   6         74.58          74.66          1.51
   2   8   6          0.19           0.22          0.50
   2   9   6          3.12           4.76          0.47
   2  10   6         10.31          11.72          0.67
   2  11   6        101.44         101.12          1.73
   2  12   6          7.61           7.63          0.53
   2  13   6         59.45          60.32          1.37
   2  14   6         10.97          10.90          0.72
   2  15   6         56.14          54.95          1.39
   2  16   6         13.90          14.87          0.87
   2  17   6         44.77          45.41          1.32
   2  18   6         47.45          48.06          1.41
   2  19   6          1.53           2.27          0.42
   2  20   6          3.52           3.69          0.47
   2  21   6         13.42          13.31          0.93
   2  22   6         43.08          44.24          1.37
   2   0   7          8.48           7.18          0.96
   2   1   7         44.38          42.52          1.76
   2   2   7         11.93          12.16          1.09
   2   3   7         13.53          14.02          1.16
   2   4   7        132.46         126.17          2.58
   2   5   7         69.26          68.73          1.52
   2   6   7         27.50          28.39          1.02
   2   7   7         80.80          80.99          1.72
   2   8   7         78.66          79.74          1.71
   2   9   7          4.24           4.82          0.51
   2  10   7          8.52           9.19          0.77
   2  11   7         92.12          94.49          2.00
   2  12   7          1.32           2.11          0.37
   2  13   7         46.66          47.35          1.32
   2  14   7         36.42          38.96          1.21
   2  15   7         31.33          31.72          1.15
   2  16   7          4.12           4.15          0.47
   2  17   7         47.59          49.20          1.43
   2  18   7          8.49           9.58          0.74
   2  19   7          5.82           6.78          0.62
   2  20   7          0.24           0.95          0.39
   2  21   7         10.92          10.06          0.77
   2   0   8         55.80          52.35          2.13
   2   1   8         58.90          56.94          2.22
   2   2   8         24.45          22.82          1.53
   2   3   8         26.68          28.10          1.62
   2   4   8         16.63          15.42          1.34
   2   5   8         57.25          54.73          1.48
   2   6   8         50.79          45.55          1.40
   2   7   8         41.76          40.49          1.32
   2   8   8          0.08           0.30          0.40
   2   9   8         10.82          11.38          0.77
   2  10   8          1.24           1.36          0.47
   2  11   8          9.40           8.25          0.75
   2  12   8          0.45           0.02          0.42
   2  13   8         32.74          30.42          1.32
   2  14   8          8.19           9.65          0.79
   2  15   8          6.52           6.79          0.67
   2  16   8          2.16           3.15          0.46
   2  17   8         23.63          22.75          1.10
   2  18   8          1.64           1.85          0.42
   2  19   8          5.47           6.51          0.53
   2   0   9         69.56          73.28          2.68
   2   1   9         14.82          16.93          1.45
   2   2   9        105.62         105.88          3.32
   2   3   9          4.80           5.19          1.07
   2   4   9         45.72          47.22          2.22
   2   5   9         10.68          11.10          1.34
   2   6   9         48.84          48.26          1.52
   2   7   9          9.89          10.23          0.89
   2   8   9          1.89           3.25          0.52
   2   9   9         37.44          37.14          1.39
   2  10   9         11.74          13.67          0.99
   2  11   9         13.99          15.13          1.04
   2  12   9         16.25          16.81          1.09
   2  13   9         31.63          34.01          1.41
   2  14   9         66.47          69.99          1.92
   2  15   9          0.19           1.06          0.50
   2  16   9         15.05          15.04          0.98
   2  17   9          3.48           4.19          0.51
   2   0  10         48.20          48.11          2.37
   2   1  10         64.64          65.04          2.73
   2   2  10          2.08           2.77          1.14
   2   3  10          6.91           6.36          1.29
   2   4  10          4.41           4.53          1.22
   2   5  10         42.96          45.18          2.33
   2   6  10         16.25          16.43          1.61
   2   7  10         24.36          25.39          1.28
   2   8  10         29.13          29.43          1.35
   2   9  10         11.20          11.84          0.89
   2  10  10         31.66          32.43          1.41
   2  11  10         39.99          42.91          1.53
   2  12  10         45.29          46.78          1.63
   2  13  10          6.41           6.87          0.66
   2  14  10         16.21          16.55          1.11
   2  15  10          2.70           2.86          0.55
   2   0  11         11.40          12.19          1.62
   2   1  11         10.07           9.60          1.54
   2   2  11          3.62           3.21          1.32
   2   3  11          5.68           7.03          1.41
   2   4  11          2.73           2.20          1.36
   2   5  11          1.18           0.68          1.26
   2   6  11         13.02          13.21          1.62
   2   7  11          0.79           0.50          1.26
   2   8  11          5.13           5.48          0.63
   2   9  11          0.27           0.30          0.49
   2  10  11          5.38           6.10          0.76
   2  11  11          3.39           4.44          0.59
   2   0  12         41.02          45.18          2.56
   2   1  12         20.95          19.91          2.03
   2   2  12          5.94           6.02          1.57
   2   3  12         38.11          41.25          2.45
   2   4  12          9.58          10.83          1.72
   2   5  12          2.13           2.19          1.48
   2   6  12         28.75          28.40          2.14
   3   1   0         27.17          29.99          0.49
   3   3   0         62.87          66.91          0.85
   3   4   0        366.86         399.92          3.90
   3   5   0        200.10         201.72          2.14
   3   6   0         33.76          38.13          0.67
   3   7   0        224.76         235.07          2.52
   3   8   0         68.61          78.10          1.12
   3   9   0        113.60         104.21          1.39
   3  10   0         25.77          29.05          0.70
   3  11   0        240.43         243.11          2.77
   3  12   0         10.43           7.92          0.51
   3  13   0          2.37           2.65          0.43
   3  14   0          2.40           3.63          0.47
   3  15   0         24.24          23.24          0.82
   3  16   0         44.66          41.51          1.10
   3  17   0         39.61          40.91          1.13
   3  18   0          1.62           2.06          0.36
   3  19   0          2.50           2.84          0.40
   3  20   0         25.10          27.01          1.04
   3  21   0         28.59          29.37          1.11
   3  22   0          4.18           3.95          0.47
   3  23   0          0.06           0.06          0.38
   3  24   0          8.66           7.79          0.63
   3  25   0         28.61          28.60          1.38
   3   0   1        160.64         169.88          1.80
   3   1   1        334.71         356.83          3.52
   3   2   1         53.26          57.03          0.76
   3   3   1        385.86         419.99          4.11
   3   4   1         72.89          79.18          1.01
   3   5   1         22.05          23.50          0.51
   3   6   1         57.58          66.69          0.95
   3   7   1        150.25         153.96          1.79
   3   8   1         43.33          41.30          0.77
   3   9   1        396.06         369.51          3.89
   3  10   1         35.30          35.69          0.79
   3  11   1         56.19          51.82          1.00
   3  12   1         56.99          52.61          1.05
   3  13   1         86.68          86.60          1.46
   3  14   1         27.82          26.17          0.83
   3  15   1          1.68           1.92          0.36
   3  16   1         37.55          38.08          1.06
   3  17   1         29.22          29.19          0.98
   3  18   1         51.18          49.40          1.28
   3  19   1         17.61          19.08          0.89
   3  20   1          3.93           3.58          0.44
   3  21   1         59.95          65.44          1.58
   3  22   1         61.90          59.94          1.58
   3  23   1         13.48          14.96          0.92
   3  24   1         26.54          28.84          1.17
   3  25   1          6.13           7.54          0.74
   3   0   2          0.16           0.10          0.22
   3   1   2        158.43         173.80          1.89
   3   2   2        256.15         262.85          2.70
   3   3   2        246.19         258.02          2.68
   3   4   2         49.39          53.25          0.83
   3   5   2        305.06         304.51          3.15
   3   6   2        618.34         617.00          6.05
   3   7   2          6.93           7.06          0.41
   3   8   2         83.48          86.06          1.23
   3   9   2         62.70          60.18          1.02
   3  10   2        254.52         245.53          2.79
   3  11   2         35.57          33.47          0.82
   3  12   2        102.07         102.93          1.57
   3  13   2         25.02          25.35          0.79
   3  14   2          6.25           6.42          0.57
   3  15   2         11.68          12.47          0.69
   3  16   2         34.60          35.50          1.02
   3  17   2         26.94          27.59          0.97
   3  18   2          8.57           8.75          0.69
   3  19   2          6.60           5.35          0.53
   3  20   2         11.22          11.18          0.81
   3  21   2          0.97           0.57          0.37
   3  22   2          2.40           2.72          0.44
   3  23   2          9.78           9.48          0.84
   3  24   2         26.07          26.66          1.14
   3  25   2          4.64           4.39          0.54
   3   0   3        160.44         177.34          1.98
   3   1   3        252.96         243.14          2.58
   3   2   3         15.31          16.82          0.49
   3   3   3        172.01         161.69          1.86
   3   4   3         10.87          12.20          0.46
   3   5   3        208.20         206.96          2.30
   3   6   3          3.26           3.28          0.37
   3   7   3        261.61         245.94          2.73
   3   8   3         40.89          41.65          0.84
   3   9   3         24.52          25.30          0.70
   3  10   3         12.07          11.18          0.55
   3  11   3         80.94          73.39          1.27
   3  12   3         38.80          38.84          0.94
   3  13   3         10.31          12.01          0.64
   3  14   3          9.92           8.77          0.57
   3  15   3         12.54          11.63          0.70
   3  16   3          1.24           1.98          0.38
   3  17   3          8.41           7.91          0.62
   3  18   3          0.28           0.19          0.33
   3  19   3          9.30           9.95          0.79
   3  20   3          6.99           5.91          0.50
   3  21   3          1.79           1.56          0.40
   3  22   3          6.52           6.18          0.53
   3  23   3         39.62          38.49          1.33
   3  24   3          7.12           8.22          0.70
   3   0   4          8.97          11.20          0.45
   3   1   4        119.07         109.58          1.42
   3   2   4         28.28          29.94          0.67
   3   3   4         81.55          77.45          1.14
   3   4   4         22.37          24.17          0.63
   3   5   4        282.57         261.59          2.89
   3   6   4         82.98          77.34          1.20
   3   7   4         59.23          57.56          1.03
   3   8   4         52.92          52.11          1.01
   3   9   4         69.86          65.15          1.17
   3  10   4         23.25          20.30          0.71
   3  11   4         30.04          28.06          0.85
   3  12   4         29.22          28.98          0.88
   3  13   4        102.50         101.21          1.69
   3  14   4          9.34           9.71          0.66
   3  15   4         37.18          36.34          1.08
   3  16   4         15.33          16.71          0.82
   3  17   4         30.63          31.11          1.08
   3  18   4         23.38          24.63          1.02
   3  19   4         16.77          16.32          0.91
   3  20   4         19.71          20.15          0.98
   3  21   4         23.99          24.89          1.08
   3  22   4          6.97           6.74          0.60
   3  23   4          9.81           9.72          0.83
   3  24   4          1.02           1.06          0.39
   3   0   5         53.39          48.29          0.94
   3   1   5         37.42          43.24          0.89
   3   2   5         35.65          34.29          0.81
   3   3   5         72.62          70.82          1.17
   3   4   5         70.33          69.27          1.17
   3   5   5         65.51          70.00          1.20
   3   6   5         41.62          42.54          0.92
   3   7   5        119.99         118.51          1.70
   3   8   5        191.99         180.96          2.31
   3   9   5          1.69           1.76          0.46
   3  10   5        129.01         129.11          1.92
   3  11   5          5.71           7.05          0.51
   3  12   5        122.82         119.40          1.89
   3  13   5          9.46           9.94          0.70
   3  14   5         66.82          61.82          1.41
   3  15   5         42.57          42.76          1.21
   3  16   5          9.39           9.68          0.75
   3  17   5          2.63           3.03          0.42
   3  18   5          5.61           6.19          0.51
   3  19   5         12.09          10.25          0.75
   3  20   5          1.66           2.73          0.44
   3  21   5          3.33           3.46          0.47
   3  22   5         14.55          14.63          0.96
   3  23   5          3.26           3.65          0.46
   3   1   6          4.63           3.66          0.49
   3   2   6         43.42          40.32          1.06
   3   3   6          5.63           4.67          0.54
   3   4   6         10.63           9.24          0.65
   3   5   6         19.13          20.33          0.83
   3   6   6         19.81          18.01          0.83
   3   7   6         35.63          38.04          1.11
   3   8   6         19.91          18.15          0.77
   3   9   6         30.09          31.34          0.94
   3  10   6         22.99          23.19          0.86
   3  11   6         66.84          65.62          1.40
   3  12   6          2.70           3.49          0.41
   3  13   6         56.07          54.65          1.36
   3  14   6         22.65          24.89          0.98
   3  15   6          6.79           6.95          0.56
   3  16   6         39.98          40.31          1.26
   3  17   6         23.52          23.18          1.03
   3  18   6          9.71           9.84          0.74
   3  19   6         19.75          21.09          1.05
   3  20   6         58.19          61.36          1.60
   3  21   6          4.78           5.58          0.51
   3  22   6          5.53           4.98          0.49
   3   0   7          4.30           5.72          0.97
   3   1   7          0.47           0.82          0.81
   3   2   7        148.82         146.38          3.61
   3   3   7         30.34          28.04          1.04
   3   4   7          9.15           9.32          0.76
   3   5   7         32.49          31.02          1.09
   3   6   7         12.11          11.61          0.82
   3   7   7         34.71          34.81          1.17
   3   8   7         13.08          10.78          0.83
   3   9   7        103.02         105.32          2.06
   3  10   7         46.98          48.96          1.27
   3  11   7          5.63           5.96          0.46
   3  12   7          2.43           2.31          0.39
   3  13   7         35.92          36.85          1.19
   3  14   7         46.84          47.44          1.34
   3  15   7         35.35          35.97          1.23
   3  16   7          2.80           2.69          0.44
   3  17   7          2.95           2.74          0.44
   3  18   7          6.99           7.57          0.62
   3  19   7         19.89          20.15          1.05
   3  20   7         10.28           8.87          0.73
   3  21   7          4.69           5.03          0.49
   3   0   8          1.68           2.06          0.97
   3   1   8        112.93         110.06          3.21
   3   2   8         55.83          57.53          2.27
   3   3   8         45.23          44.34          2.02
   3   4   8         40.04          37.71          1.26
   3   5   8         38.74          37.30          1.26
   3   6   8         25.63          25.35          1.09
   3   7   8         27.47          29.27          1.16
   3   8   8         34.67          32.30          1.25
   3   9   8         22.61          21.45          1.08
   3  10   8          4.82           4.26          0.55
   3  11   8         95.33          96.68          2.15
   3  12   8         16.53          16.71          1.03
   3  13   8          7.26           6.10          0.57
   3  14   8          3.89           4.43          0.48
   3  15   8         17.55          17.43          0.96
   3  16   8         16.88          14.85          0.96
   3  17   8          9.77          10.85          0.87
   3  18   8          8.73           8.05          0.63
   3  19   8         20.92          22.33          1.07
   3   0   9         65.31          66.75          2.62
   3   1   9         10.62          11.55          1.36
   3   2   9         19.41          18.75          1.56
   3   3   9         12.59          13.49          1.44
   3   4   9         94.28          98.62          3.26
   3   5   9          0.05           0.14          0.45
   3   6   9          8.28           7.82          0.64
   3   7   9          8.10           8.73          0.72
   3   8   9         41.74          41.83          1.49
   3   9   9          6.03           6.09          0.62
   3  10   9         26.95          27.04          1.25
   3  11   9          3.74           4.11          0.57
   3  12   9          3.80           4.78          0.60
   3  13   9          1.47           1.49          0.51
   3  14   9         26.92          30.14          1.32
   3  15   9          6.52           6.20          0.59
   3  16   9          9.38           8.73          0.64
   3  17   9         21.34          21.08          1.05
   3   0  10          0.86           0.83          1.13
   3   1  10         51.69          55.51          2.52
   3   2  10         25.74          26.86          1.93
   3   3  10         75.07          79.77          3.07
   3   4  10         11.90          11.55          1.53
   3   5  10          5.79           6.92          1.37
   3   6  10         21.85          22.57          1.20
   3   7  10          9.73          11.32          0.85
   3   8  10          7.55           7.02          0.66
   3   9  10         32.06          32.29          1.41
   3  10  10          7.11           7.35          0.81
   3  11  10          5.06           4.43          0.59
   3  12  10          0.69           1.09          0.49
   3  13  10         19.79          18.44          1.18
   3  14  10         16.46          16.42          1.09
   3   0  11          1.41           1.20          1.29
   3   1  11          9.60          10.62          1.62
   3   2  11         13.10          14.65          1.67
   3   3  11         31.29          33.71          2.21
   3   4  11         15.12          16.38          1.81
   3   5  11         14.60          15.14          1.69
   3   6  11         11.06          11.74          1.65
   3   7  11         20.74          21.82          1.25
   3   8  11          5.30           6.31          0.77
   3   9  11         10.16          10.41          0.81
   3  10  11          7.38           8.69          0.84
   3  11  11          9.78           9.09          2.85
   3   0  12          7.37           5.34          1.61
   3   1  12          6.37           7.08          1.62
   3   2  12          2.57           3.16          1.48
   3   3  12          1.52           0.75          1.48
   3   4  12          0.73           0.97          1.41
   4   0   0        368.13         379.73          3.77
   4   1   0        368.61         374.05          3.75
   4   2   0         44.90          38.98          0.68
   4   3   0          1.61           1.70          0.30
   4   4   0         41.49          35.80          0.68
   4   5   0         17.40          14.93          0.49
   4   6   0        137.52         127.43          1.58
   4   7   0         93.25          85.26          1.23
   4   8   0        119.64         128.18          1.65
   4   9   0        116.49         126.02          1.67
   4  10   0         72.35          66.89          1.16
   4  11   0         13.68          12.26          0.59
   4  12   0        228.56         232.66          2.87
   4  13   0         63.66          66.98          1.27
   4  14   0          3.09           2.73          0.36
   4  15   0         12.14          12.23          0.70
   4  16   0         86.60          87.62          1.63
   4  17   0          0.77           1.15          0.33
   4  18   0          2.02           1.97          0.38
   4  19   0          8.55           7.02          0.64
   4  20   0          0.47           0.27          0.36
   4  21   0          6.72           7.73          0.61
   4  22   0          0.01           0.04          0.40
   4  23   0          4.21           4.63          0.49
   4  24   0         19.94          21.14          1.05
   4   0   1          0.74           1.42          0.28
   4   1   1        128.90         143.80          1.65
   4   2   1         28.94          33.50          0.64
   4   3   1        149.56         145.80          1.69
   4   4   1         11.63          11.74          0.45
   4   5   1         57.63          58.09          0.92
   4   6   1         37.44          42.08          0.80
   4   7   1        262.17         237.52          2.64
   4   8   1         41.79          41.58          0.84
   4   9   1          4.96           4.11          0.39
   4  10   1         32.56          33.13          0.80
   4  11   1        276.01         257.80          3.00
   4  12   1         65.39          65.58          1.23
   4  13   1         44.01          41.57          1.02
   4  14   1         44.24          44.67          1.09
   4  15   1         44.15          43.56          1.13
   4  16   1         50.77          50.77          1.24
   4  17   1         16.30          16.50          0.84
   4  18   1         31.07          30.01          1.04
   4  19   1         37.61          41.24          1.24
   4  20   1         29.72          31.62          1.14
   4  21   1          7.52           7.48          0.67
   4  22   1         17.06          13.83          0.93
   4  23   1          2.17           2.12          0.44
   4  24   1         18.73          18.97          1.01
   4  25   1          4.40           5.06          0.56
   4   0   2         11.43          10.39          0.43
   4   1   2        256.36         255.73          2.74
   4   2   2         10.57           9.37          0.43
   4   3   2         70.42          72.71          1.05
   4   4   2        188.31         193.50          2.17
   4   5   2        137.71         131.40          1.65
   4   6   2         30.48          31.29          0.71
   4   7   2        179.44         171.34          2.07
   4   8   2        158.58         156.23          1.94
   4   9   2          5.43           5.46          0.44
   4  10   2         39.80          39.89          0.90
   4  11   2         17.06          18.09          0.67
   4  12   2         45.60          44.82          1.02
   4  13   2          0.00           0.13          0.30
   4  14   2         13.47          13.95          0.71
   4  15   2         14.80          14.56          0.75
   4  16   2         17.08          16.01          0.81
   4  17   2         20.49          18.74          0.88
   4  18   2          5.57           5.92          0.53
   4  19   2          9.83          10.84          0.80
   4  20   2          6.82           8.17          0.59
   4  21   2          7.89           9.21          0.80
   4  22   2          8.42           9.40          0.64
   4  23   2         17.50          17.15          1.00
   4  24   2          1.59           1.57          0.41
   4   0   3          4.07           4.53          0.38
   4   1   3        232.54         217.32          2.40
   4   2   3         39.00          37.19          0.75
   4   3   3        471.53         448.85          4.53
   4   4   3         95.73          92.01          1.30
   4   5   3        114.43         104.93          1.44
   4   6   3          5.80           5.25          0.41
   4   7   3         62.31          58.51          1.05
   4   8   3         90.49          84.30          1.34
   4   9   3         30.24          30.94          0.81
   4  10   3         15.96          16.37          0.65
   4  11   3         28.00          28.74          0.84
   4  12   3         43.17          40.70          1.02
   4  13   3         11.63          11.92          0.68
   4  14   3         23.57          21.78          0.86
   4  15   3         71.30          71.28          1.48
   4  16   3         26.70          26.46          0.98
   4  17   3          1.61           0.92          0.35
   4  18   3         20.77          20.92          0.96
   4  19   3         31.38          33.91          1.16
   4  20   3         12.55          12.78          0.85
   4  21   3         33.25          32.68          1.22
   4  22   3         25.31          24.62          1.13
   4  23   3          1.01           0.96          0.39
   4  24   3         14.14          13.50          0.93
   4   0   4         81.87          74.80          1.15
   4   1   4        134.26         120.01          1.58
   4   2   4         30.96          33.01          0.76
   4   3   4        106.57          93.61          1.36
   4   4   4         37.02          33.97          0.79
   4   5   4         87.86          84.50          1.31
   4   6   4         53.08          54.27          1.04
   4   7   4         47.88          41.58          0.92
   4   8   4          6.75           8.64          0.52
   4   9   4          2.09           1.40          0.44
   4  10   4         34.10          34.93          0.92
   4  11   4         21.86          23.77          0.82
   4  12   4         64.54          66.76          1.35
   4  13   4         25.71          25.25          0.90
   4  14   4          8.80           8.90          0.62
   4  15   4         40.59          38.75          1.16
   4  16   4         52.79          52.19          1.35
   4  17   4         59.73          57.65          1.47
   4  18   4          1.92           1.53          0.39
   4  19   4          8.89           8.23          0.62
   4  20   4         21.71          21.80          1.06
   4  21   4         18.09          19.47          1.01
   4  22   4          1.85           2.02          0.46
   4  23   4         60.85          61.91          1.60
   4   0   5         23.75          27.03          0.75
   4   1   5         19.99          22.28          0.69
   4   2   5          5.10           6.00          0.47
   4   3   5        157.09         158.60          2.04
   4   4   5         28.87          27.67          0.77
   4   5   5         81.27          81.95          1.36
   4   6   5         13.04          13.34          0.61
   4   7   5         34.32          34.08          0.91
   4   8   5         44.26          46.68          1.06
   4   9   5         45.43          43.48          1.08
   4  10   5         24.57          26.29          0.86
   4  11   5          8.82           9.57          0.64
   4  12   5         18.79          18.70          0.84
   4  13   5          5.69           6.51          0.57
   4  14   5          8.68           8.23          0.62
   4  15   5          1.96           1.89          0.38
   4  16   5         20.66          20.52          0.96
   4  17   5          9.22          10.03          0.77
   4  18   5          1.67           2.23          0.42
   4  19   5          5.05           5.28          0.50
   4  20   5         27.91          28.12          1.16
   4  21   5          1.62           2.15          0.42
   4  22   5          0.92           1.05          0.39
   4   0   6          0.77           0.28          0.42
   4   1   6         87.41          85.63          1.45
   4   2   6         12.48          14.83          0.66
   4   3   6         25.08          24.91          0.82
   4   4   6         13.01          11.49          0.64
   4   5   6        134.54         133.62          1.95
   4   6   6         40.41          39.97          1.04
   4   7   6         41.92          39.12          1.05
   4   8   6         55.15          52.49          1.24
   4   9   6        136.24         131.41          2.05
   4  10   6         27.84          25.58          0.94
   4  11   6         33.76          35.38          1.06
   4  12   6         58.83          61.18          1.42
   4  13   6         48.16          47.75          1.28
   4  14   6         12.47          12.10          0.80
   4  15   6         51.72          52.91          1.42
   4  16   6         15.61          17.70          0.94
   4  17   6         38.83          41.01          1.31
   4  18   6         24.15          25.75          1.10
   4  19   6         35.42          35.89          1.26
   4  20   6          1.00           1.80          0.42
   4  21   6         21.43          21.78          1.07
   4   0   7        129.95         133.90          2.03
   4   1   7         10.13           9.13          0.70
   4   2   7         14.01          12.43          0.81
   4   3   7         10.82          11.73          0.79
   4   4   7         60.93          63.17          1.53
   4   5   7         14.84          15.89          0.88
   4   6   7         19.18          19.51          0.83
   4   7   7         26.64          25.33          0.93
   4   8   7         51.11          50.01          1.27
   4   9   7          5.76           6.04          0.57
   4  10   7         41.10          42.54          1.20
   4  11   7         49.38          50.48          1.34
   4  12   7         34.86          38.77          1.20
   4  13   7         10.33          10.19          0.71
   4  14   7         29.97          29.65          1.14
   4  15   7          1.42           2.06          0.41
   4  16   7          2.62           3.26          0.45
   4  17   7          9.49           9.11          0.75
   4  18   7          6.06           5.53          0.51
   4  19   7         13.68          12.52          0.88
   4  20   7          1.30           1.89          0.42
   4   0   8         42.23          42.92          2.02
   4   1   8         19.52          19.02          1.20
   4   2   8         13.85          13.31          0.88
   4   3   8         11.88          11.44          0.87
   4   4   8         28.05          28.28          1.15
   4   5   8          3.77           4.27          0.52
   4   6   8         10.29           8.76          0.74
   4   7   8         34.36          31.58          1.26
   4   8   8          3.74           3.62          0.53
   4   9   8         86.95          86.38          2.05
   4  10   8         19.55          18.57          0.96
   4  11   8          9.98           8.57          0.71
   4  12   8          0.28           0.82          0.38
   4  13   8         51.82          50.93          1.46
   4  14   8         33.30          33.06          1.23
   4  15   8          1.86           2.17          0.43
   4  16   8         10.54           9.51          0.76
   4  17   8          0.06           0.05          0.38
   4  18   8         14.93          15.76          0.96
   4   0   9         17.72          18.65          1.60
   4   1   9         11.44          13.29          1.44
   4   2   9         12.06          12.89          1.41
   4   3   9         22.16          23.44          1.16
   4   4   9         53.94          57.50          1.66
   4   5   9         13.21          13.47          0.98
   4   6   9         35.88          35.09          1.41
   4   7   9          4.50           5.43          0.61
   4   8   9         79.53          82.63          2.05
   4   9   9         14.93          16.51          1.07
   4  10   9         16.62          19.30          1.11
   4  11   9          0.18           0.34          0.50
   4  12   9         22.35          23.09          1.25
   4  13   9          9.15           9.01          0.74
   4  14   9          9.52          11.41          0.87
   4  15   9         26.69          25.73          1.12
   4  16   9          1.51           2.38          0.44
   4   1  10         76.13          80.50          3.13
   4   2  10         14.04          13.77          1.59
   4   3  10          3.45           3.01          1.25
   4   4  10         29.42          29.34          1.32
   4   5  10         57.07          56.00          1.77
   4   6  10         26.25          27.28          1.32
   4   7  10         15.96          15.11          1.08
   4   8  10         13.72          15.03          1.08
   4   9  10          1.53           0.75          0.50
   4  10  10         13.23          14.62          1.08
   4  11  10          6.13           6.85          0.66
   4  12  10          1.43           1.57          0.52
   4  13  10          9.07           8.42          0.69
   4   0  11         26.25          27.03          2.07
   4   1  11          1.67           1.57          1.29
   4   2  11          2.55           3.08          1.31
   4   3  11          9.30           8.75          1.52
   4   4  11         32.34          32.01          2.19
   4   5  11         12.07          12.73          1.31
   4   6  11          0.31           0.48          0.50
   4   7  11          5.11           6.55          0.65
   4   8  11         21.53          19.96          1.23
   4   9  11          7.90           9.54          0.83
   5   1   0         39.69          38.93          0.75
   5   2   0         40.07          42.30          0.81
   5   3   0        240.32         223.92          2.49
   5   4   0         68.13          59.14          0.99
   5   5   0         75.93          70.83          1.11
   5   6   0          0.23           0.10          0.31
   5   7   0         13.19          11.43          0.53
   5   8   0         18.98          15.84          0.60
   5   9   0         28.57          24.79          0.73
   5  10   0         33.81          37.38          0.90
   5  11   0         34.13          35.77          0.92
   5  12   0          1.21           1.57          0.46
   5  13   0         10.70          11.85          0.68
   5  14   0         50.73          51.02          1.22
   5  15   0         15.89          14.93          0.80
   5  16   0          4.78           4.44          0.42
   5  17   0         11.75          10.19          0.67
   5  18   0          6.71           6.09          0.62
   5  19   0          0.01           0.14          0.36
   5  20   0          0.11           0.42          0.37
   5  21   0          0.96           0.89          0.39
   5  22   0          7.85           7.70          0.62
   5  24   0          3.02           2.00          0.42
   5   0   1          5.66           5.78          0.40
   5   1   1        132.80         129.59          1.61
   5   2   1         84.91          88.15          1.25
   5   3   1        382.86         369.91          3.79
   5   4   1          5.05           5.14          0.39
   5   5   1         43.69          34.59          0.75
   5   6   1         75.58          68.95          1.13
   5   7   1        158.56         149.65          1.90
   5   8   1          1.73           3.10          0.40
   5   9   1         61.26          56.61          1.09
   5  10   1         13.14          12.34          0.59
   5  11   1         66.27          66.36          1.25
   5  12   1         19.84          21.10          0.79
   5  13   1         20.76          18.43          0.81
   5  14   1         14.96          15.71          0.76
   5  15   1        209.31         211.40          2.83
   5  16   1         58.18          59.56          1.40
   5  17   1          4.03           4.13          0.44
   5  18   1          7.14           7.48          0.66
   5  19   1         50.34          52.04          1.44
   5  20   1         49.52          50.18          1.41
   5  21   1          3.95           3.41          0.46
   5  22   1          0.61           0.88          0.39
   5  23   1          1.40           1.83          0.42
   5  24   1         12.93          14.21          0.91
   5   0   2        329.95         320.90          3.40
   5   1   2        172.93         164.31          1.99
   5   2   2          0.76           0.55          0.32
   5   3   2        262.34         244.78          2.75
   5   4   2         91.19          83.22          1.26
   5   5   2         43.60          41.34          0.85
   5   6   2          8.11           6.40          0.45
   5   7   2         15.73          12.55          0.56
   5   8   2         25.13          28.29          0.77
   5   9   2         35.22          36.34          0.89
   5  10   2          0.63           1.36          0.42
   5  11   2         15.21          15.78          0.70
   5  12   2        122.43         120.73          1.87
   5  13   2          0.38           0.47          0.32
   5  14   2          6.78           7.33          0.64
   5  15   2          3.58           2.99          0.38
   5  16   2         57.84          58.81          1.41
   5  17   2         13.37          14.29          0.83
   5  18   2         10.67          11.22          0.79
   5  19   2         29.73          29.47          1.10
   5  20   2          1.91           2.10          0.42
   5  21   2         38.76          37.94          1.29
   5  22   2          1.11           1.72          0.42
   5  23   2          5.71           5.20          0.56
   5  24   2          5.81           7.14          0.88
   5   0   3         29.90          30.20          0.74
   5   1   3        197.36         192.84          2.29
   5   2   3         23.68          23.76          0.67
   5   3   3         11.27           9.28          0.50
   5   4   3          1.41           1.32          0.37
   5   5   3         65.95          66.65          1.15
   5   6   3         33.31          33.78          0.83
   5   7   3         62.83          62.22          1.16
   5   8   3         16.85          18.06          0.67
   5   9   3          8.11           8.81          0.57
   5  10   3         45.09          42.00          1.03
   5  11   3         27.74          25.15          0.86
   5  12   3         27.89          26.66          0.90
   5  13   3         17.41          18.58          0.82
   5  14   3         46.90          45.70          1.19
   5  15   3          3.33           3.61          0.41
   5  16   3         50.82          49.40          1.34
   5  17   3         22.77          23.06          0.99
   5  18   3         23.44          23.26          1.03
   5  19   3          3.79           4.30          0.48
   5  20   3         52.58          54.92          1.52
   5  21   3          7.83           8.02          0.64
   5  22   3          3.87           4.67          0.49
   5  23   3          8.81           8.41          0.62
   5   0   4          0.05           0.28          0.36
   5   1   4         74.63          67.87          1.17
   5   2   4         45.54          42.39          0.92
   5   3   4         33.74          27.49          0.78
   5   4   4         15.08          16.77          0.64
   5   5   4          7.12           6.07          0.49
   5   6   4         28.70          27.56          0.81
   5   7   4         28.16          29.23          0.84
   5   8   4         83.62          86.84          1.49
   5   9   4          1.68           2.60          0.37
   5  10   4        112.51         108.71          1.78
   5  11   4         33.92          33.61          1.00
   5  12   4         81.06          83.20          1.58
   5  13   4          3.78           4.27          0.41
   5  14   4         79.89          83.60          1.67
   5  15   4         19.51          20.08          0.94
   5  16   4         19.96          21.55          0.97
   5  17   4          9.06           8.01          0.67
   5  18   4         23.32          24.78          1.06
   5  19   4         71.70          73.53          1.74
   5  20   4          0.43           0.05          0.37
   5  21   4         40.77          42.89          1.37
   5  22   4         12.04          11.40          0.91
   5   0   5          7.37           6.86          0.54
   5   1   5        188.08         180.69          2.31
   5   2   5         33.15          30.90          0.86
   5   3   5         16.03          15.62          0.66
   5   4   5         71.13          70.79          1.32
   5   5   5         60.68          57.79          1.21
   5   6   5         19.50          18.07          0.76
   5   7   5         32.79          33.49          0.94
   5   8   5         51.46          48.75          1.17
   5   9   5         10.93          10.60          0.68
   5  10   5         18.62          18.39          0.81
   5  11   5         19.51          19.80          0.87
   5  12   5          0.32           0.94          0.33
   5  13   5         17.51          17.24          0.88
   5  14   5         39.48          41.03          1.20
   5  15   5          1.43           1.28          0.38
   5  16   5         17.58          18.17          0.92
   5  17   5          3.12           3.57          0.46
   5  18   5         27.89          28.67          1.14
   5  19   5          2.63           3.06          0.46
   5  20   5         12.10          11.58          0.91
   5  21   5          9.67           8.56          0.64
   5   0   6         47.63          45.96          1.12
   5   1   6         45.29          44.11          1.08
   5   2   6          9.91          10.76          0.67
   5   3   6         53.51          52.36          1.19
   5   4   6         50.12          48.29          1.17
   5   5   6         80.01          77.89          1.50
   5   6   6         12.65          13.03          0.71
   5   7   6        102.95         101.63          1.77
   5   8   6         21.01          21.32          0.88
   5   9   6         19.90          20.44          0.85
   5  10   6         65.78          66.96          1.48
   5  11   6         76.69          77.72          1.62
   5  12   6          0.50           0.50          0.34
   5  13   6         63.68          65.28          1.55
   5  14   6         53.09          52.33          1.42
   5  15   6         12.89          14.83          0.88
   5  16   6          4.62           5.17          0.50
   5  17   6         50.34          51.25          1.48
   5  18   6          7.67           7.03          0.62
   5  19   6          4.77           5.07          0.50
   5  20   6          0.01           0.01          0.38
   5   0   7          0.99           1.44          0.36
   5   1   7         28.78          29.02          0.97
   5   2   7         15.59          16.23          0.82
   5   3   7          4.18           3.90          0.42
   5   4   7        106.10         104.40          1.83
   5   5   7          9.86          10.05          0.65
   5   6   7         17.95          20.39          0.88
   5   7   7          8.39           9.43          0.72
   5   8   7         96.33          97.23          1.84
   5   9   7          9.73          11.07          0.74
   5  10   7          1.89           1.95          0.40
   5  11   7          4.62           4.15          0.45
   5  12   7         13.29          12.87          0.77
   5  13   7         12.62          15.74          0.90
   5  14   7          5.37           6.22          0.52
   5  15   7         17.74          17.76          0.97
   5  16   7          8.75           7.63          0.72
   5  17   7          3.93           4.77          0.50
   5  18   7          2.47           2.85          0.45
   5   0   8         36.65          35.55          1.14
   5   1   8         45.03          46.35          1.27
   5   2   8          3.68           3.15          0.41
   5   3   8          0.42           0.67          0.34
   5   4   8         19.54          18.93          0.93
   5   5   8        136.86         136.09          2.27
   5   6   8          0.66           1.15          0.77
   5   7   8          4.75           5.11          0.48
   5   8   8          2.28           2.86          0.43
   5   9   8         23.91          23.44          1.02
   5  10   8          1.96           2.00          0.41
   5  11   8         10.74          12.34          0.85
   5  12   8          8.30           7.84          0.62
   5  13   8         30.33          31.51          1.23
   5  14   8          8.48           7.91          0.63
   5  15   8          8.31           8.56          0.63
   5  16   8         10.01          11.59          0.87
   5  17   8         54.85          57.17          1.54
   5   0   9          0.03           0.66          0.77
   5   1   9         28.70          29.18          1.10
   5   2   9         32.33          34.44          1.37
   5   3   9          6.13           5.33          0.59
   5   4   9          4.81           6.03          0.62
   5   5   9         13.98          13.77          1.03
   5   6   9         26.35          26.46          1.25
   5   7   9          8.51           9.25          0.81
   5   8   9          0.67           1.07          0.49
   5   9   9          0.52           1.28          0.40
   5  10   9         20.31          20.71          1.04
   5  11   9         14.70          15.06          0.96
   5  12   9          0.83           1.66          0.41
   5  13   9          8.07           8.52          0.64
   5  14   9          6.02           6.59          0.53
   5  15   9          2.14           2.55          0.44
   5   0  10         74.56          72.79          3.03
   5   1  10          4.77           5.05          0.87
   5   2  10          2.58           2.75          0.55
   5   3  10         47.71          49.62          1.67
   5   4  10         24.08          23.86          1.25
   5   5  10         30.42          29.12          1.41
   5   6  10          6.17           6.41          0.66
   5   7  10         17.34          17.31          1.14
   5   8  10          5.63           6.77          0.66
   5   9  10         31.80          31.75          1.37
   5  10  10          0.70           0.84          0.51
   5  11  10          0.92           1.96          0.52
   5  12  10          5.07           5.70          0.51
   5   0  11          4.58           3.63          1.47
   5   1  11         22.66          23.11          1.94
   5   2  11         10.75          11.92          1.57
   5   3  11         16.21          15.88          1.14
   5   4  11         11.05          10.66          0.88
   5   5  11          0.04           0.06          0.50
   5   6  11         37.48          38.56          1.49
   5   7  11          1.70           2.35          0.55
   6   0   0        137.35         130.07          1.70
   6   1   0         65.67          64.15          1.09
   6   2   0          3.68           4.68          0.42
   6   3   0         32.05          30.64          0.77
   6   4   0          9.92           9.61          0.50
   6   5   0         79.77          73.96          1.24
   6   6   0         66.37          68.22          1.20
   6   7   0         87.87          81.61          1.37
   6   8   0         55.17          57.02          1.14
   6   9   0          0.11           0.22          0.42
   6  10   0         86.01          85.05          1.51
   6  11   0          0.20           0.25          0.31
   6  12   0         61.49          61.96          1.32
   6  13   0         20.95          20.75          0.87
   6  14   0          8.55           8.94          0.62
   6  15   0         26.11          27.52          0.99
   6  16   0          5.97           7.05          0.62
   6  17   0          7.86           8.64          0.67
   6  18   0         21.94          20.52          1.00
   6  19   0          6.65           6.74          0.66
   6  21   0          2.18           2.19          0.43
   6  22   0         23.21          22.78          1.06
   6  23   0          0.08           0.65          0.39
   6   0   1         38.42          38.24          0.84
   6   1   1        122.87         114.63          1.58
   6   2   1         86.87          82.85          1.30
   6   3   1         74.58          73.63          1.22
   6   4   1         85.22          84.67          1.34
   6   5   1        109.13         101.09          1.51
   6   6   1         10.84           9.16          0.52
   6   7   1         60.09          59.01          1.14
   6   8   1         53.73          51.07          1.08
   6   9   1          0.99           1.41          0.46
   6  10   1          0.69           1.41          0.32
   6  11   1         25.56          25.77          0.87
   6  12   1         12.36          12.35          0.73
   6  13   1        116.61         115.60          1.92
   6  14   1         38.14          39.77          1.14
   6  15   1         17.38          17.93          0.87
   6  16   1         11.47          11.35          0.76
   6  17   1         69.44          69.50          1.60
   6  18   1         62.44          64.13          1.57
   6  19   1         16.42          17.90          0.96
   6  20   1         12.52          12.73          0.89
   6  21   1          9.35           7.77          0.63
   6  22   1         22.21          21.09          1.06
   6  23   1          9.48           9.02          0.84
   6   0   2         16.61          18.56          0.63
   6   1   2        116.29         110.17          1.57
   6   2   2        178.59         168.34          2.13
   6   3   2          3.21           3.20          0.41
   6   4   2          1.00           0.83          0.39
   6   5   2         49.76          45.74          0.99
   6   6   2         10.66           9.18          0.54
   6   7   2         17.74          17.33          0.69
   6   8   2         45.48          44.97          1.05
   6   9   2          6.03           5.27          0.55
   6  10   2        101.81         102.74          1.70
   6  11   2          3.25           3.58          0.39
   6  12   2         29.67          29.46          0.99
   6  13   2          8.91          10.40          0.65
   6  14   2         91.38          88.08          1.72
   6  15   2          0.96           0.98          0.35
   6  16   2          8.02           6.74          0.56
   6  17   2         13.33          13.77          0.86
   6  18   2          7.24           7.21          0.59
   6  19   2          5.68           6.69          0.58
   6  20   2          1.35           1.77          0.42
   6  21   2          9.48           8.44          0.74
   6  22   2          4.72           6.01          0.53
   6  23   2         11.15          12.98          1.49
   6   0   3         12.60          11.86          0.58
   6   1   3         95.80          95.90          1.48
   6   2   3         16.22          15.99          0.65
   6   3   3        190.48         192.65          2.38
   6   4   3         64.56          64.27          1.20
   6   5   3          4.06           4.38          0.50
   6   6   3         23.36          23.56          0.77
   6   7   3         54.19          55.40          1.16
   6   8   3         23.34          22.01          0.80
   6   9   3         24.93          24.44          0.86
   6  10   3          0.63           1.25          0.34
   6  11   3          6.81           6.58          0.50
   6  12   3         20.84          19.95          0.87
   6  13   3          4.09           4.22          0.42
   6  14   3         43.98          46.25          1.28
   6  15   3         30.17          31.08          1.09
   6  16   3         28.35          27.30          1.08
   6  17   3         12.31          12.31          0.84
   6  18   3         64.80          66.97          1.65
   6  19   3         43.18          45.23          1.41
   6  20   3          3.48           2.90          0.46
   6  21   3         20.95          20.14          1.06
   6  22   3         28.08          27.83          1.16
   6   0   4          0.44           1.01          0.42
   6   1   4         92.72          90.43          1.50
   6   2   4         19.96          20.21          0.73
   6   3   4         53.23          54.62          1.14
   6   4   4          1.81           0.88          0.47
   6   5   4         36.52          35.41          0.97
   6   6   4         65.15          64.41          1.31
   6   7   4          4.58           4.75          0.40
   6   8   4         17.12          16.26          0.75
   6   9   4         39.84          38.44          1.08
   6  10   4         44.62          46.46          1.20
   6  11   4          2.27           2.39          0.37
   6  12   4         27.29          26.29          0.98
   6  13   4          3.39           4.50          0.44
   6  14   4         38.79          38.17          1.20
   6  15   4          4.27           3.67          0.45
   6  16   4         28.77          30.71          1.14
   6  17   4         75.04          77.25          1.75
   6  18   4          9.48           9.51          0.76
   6  19   4         30.60          30.21          1.20
   6  20   4         10.94          11.89          0.89
   6  21   4         51.75          52.41          1.50
   6   0   5         14.31          13.75          0.72
   6   1   5         64.81          62.52          1.28
   6   2   5         17.46          18.91          0.77
   6   3   5        107.09         101.98          1.70
   6   4   5         18.46          18.36          0.79
   6   5   5          4.22           4.02          0.40
   6   6   5         40.41          42.15          1.10
   6   7   5         10.89           9.77          0.68
   6   8   5          0.21           0.25          0.35
   6   9   5         32.71          32.43          1.05
   6  10   5          1.82           2.20          0.37
   6  11   5         18.99          18.59          0.89
   6  12   5         22.19          22.28          0.96
   6  13   5          8.50           9.17          0.61
   6  14   5         20.45          21.77          1.00
   6  15   5          2.16           1.84          0.41
   6  16   5         16.31          16.18          0.96
   6  17   5          1.82           1.82          0.42
   6  18   5         17.19          17.06          0.97
   6  19   5          5.99           5.78          0.52
   6  20   5          0.39           0.08          0.37
   6   0   6         47.37          48.94          1.20
   6   1   6         96.04          97.23          1.71
   6   2   6         72.61          69.60          1.45
   6   3   6         54.19          53.76          1.28
   6   4   6         17.23          18.90          0.84
   6   5   6         76.20          76.57          1.56
   6   6   6         67.94          71.06          1.51
   6   7   6          6.76           6.09          0.46
   6   8   6         11.59          10.41          0.75
   6   9   6         72.00          73.08          1.60
   6  10   6         12.23          12.23          0.83
   6  11   6         32.30          31.92          1.13
   6  12   6         38.49          38.96          1.23
   6  13   6         33.40          33.43          1.20
   6  14   6         13.50          12.67          0.90
   6  15   6         39.71          41.88          1.32
   6  16   6         25.65          27.73          1.13
   6  17   6         21.71          21.93          1.06
   6  18   6          8.70           8.31          0.57
   6  19   6         14.35          13.77          0.91
   6   0   7         16.71          17.04          0.83
   6   1   7          1.67           2.17          0.38
   6   2   7         46.83          48.05          1.28
   6   3   7         11.67          11.36          0.77
   6   4   7          7.44           7.86          0.63
   6   5   7         20.11          19.91          0.89
   6   6   7         90.44          94.87          1.83
   6   7   7          1.49           2.23          0.40
   6   8   7         18.18          18.31          0.90
   6   9   7          5.03           4.90          0.53
   6  10   7         54.61          55.80          1.46
   6  11   7          4.71           4.93          0.49
   6  12   7         16.29          16.85          0.97
   6  13   7         16.44          14.95          0.94
   6  14   7         11.39          13.31          0.91
   6  15   7          2.52           3.39          0.47
   6  16   7          0.08           0.09          0.38
   6  17   7         10.66          11.46          0.84
   6  18   7          6.49           6.82          0.53
   6   0   8         25.26          27.37          1.05
   6   1   8          0.85           1.20          0.38
   6   2   8         13.19          14.26          0.84
   6   3   8         46.19          47.62          1.34
   6   4   8          7.47           7.51          0.67
   6   5   8          3.11           3.29          0.44
   6   6   8         10.79          12.72          0.86
   6   7   8         49.03          51.33          1.41
   6   8   8          0.19           0.70          0.38
   6   9   8          2.60           3.04          0.45
   6  10   8          5.72           7.56          0.64
   6  11   8         17.66          17.03          1.00
   6  12   8          1.54           2.32          0.44
   6  13   8          9.91          10.10          0.72
   6  14   8         14.21          14.76          0.94
   6  15   8         36.94          39.89          1.32
   6  16   8         21.63          20.43          1.05
   6   0   9         34.10          37.75          1.27
   6   1   9          1.01           1.07          0.39
   6   2   9         10.90          11.05          0.84
   6   3   9         11.34          10.84          0.79
   6   4   9          8.26           8.68          0.73
   6   5   9          2.69           2.62          0.44
   6   6   9         10.96          12.64          0.88
   6   7   9          6.08           6.79          0.54
   6   8   9         25.97          29.09          1.14
   6   9   9          5.08           5.63          0.52
   6  10   9         40.64          40.75          1.35
   6  11   9          4.97           6.35          0.59
   6  12   9         32.58          35.23          1.26
   6  13   9         13.44          13.50          0.91
   6   0  10          2.99           4.77          0.50
   6   1  10         38.39          42.06          1.35
   6   2  10         44.12          44.31          1.40
   6   3  10          1.26           1.56          0.44
   6   4  10          5.81           6.80          0.54
   6   5  10         46.50          49.94          1.46
   6   6  10          7.97           8.29          0.64
   6   7  10         20.31          21.84          1.08
   6   8  10          1.08           1.52          0.41
   6   9  10          3.43           4.39          0.49
   6   0  11          5.85           7.20          0.61
   6   1  11         26.53          28.66          1.34
   6   2  11          2.78           4.15          0.58
   7   2   0         73.76          69.13          1.26
   7   3   0         12.89          13.22          0.61
   7   4   0          3.55           3.69          0.49
   7   5   0         53.02          50.86          1.12
   7   6   0         18.65          20.42          0.77
   7   7   0          2.26           2.34          0.34
   7   8   0         34.41          33.54          0.96
   7   9   0         42.57          41.54          1.08
   7  10   0         93.48          94.82          1.69
   7  11   0         32.35          31.66          1.01
   7  12   0         23.93          23.50          0.91
   7  13   0          0.06           0.08          0.34
   7  14   0         17.09          16.85          0.86
   7  15   0         15.89          14.64          0.85
   7  16   0          2.80           2.40          0.42
   7  17   0         12.93          11.12          0.83
   7  18   0          1.49           1.19          0.40
   7  19   0          2.58           3.00          0.45
   7  20   0         22.67          24.03          1.07
   7  21   0         18.41          17.26          0.99
   7  22   0          0.99           1.39          0.42
   7   0   1        217.50         211.76          2.61
   7   1   1         57.68          54.56          1.10
   7   2   1         16.62          15.38          0.66
   7   3   1         38.09          40.12          0.96
   7   4   1         69.05          67.66          1.26
   7   5   1         68.33          70.51          1.32
   7   6   1         38.42          38.54          0.99
   7   7   1         21.43          22.08          0.80
   7   8   1          0.98           1.10          0.33
   7   9   1         95.73          96.87          1.69
   7  10   1         18.25          18.41          0.82
   7  11   1         17.45          17.58          0.83
   7  12   1          0.27           0.49          0.32
   7  13   1         33.46          35.73          1.12
   7  14   1         19.29          17.47          0.92
   7  15   1         10.99          10.37          0.76
   7  16   1         17.80          16.75          0.93
   7  17   1         34.60          34.74          1.22
   7  18   1         40.84          41.38          1.33
   7  19   1         25.79          25.43          1.12
   7  20   1         10.55          10.81          0.87
   7  21   1         25.94          24.35          1.11
   7  22   1         33.42          32.46          1.23
   7   0   2         12.02          11.10          0.61
   7   1   2          1.72           1.97          0.47
   7   2   2         35.06          37.46          0.95
   7   3   2         28.36          28.10          0.84
   7   4   2         13.91          12.20          0.64
   7   5   2         47.08          48.83          1.10
   7   6   2        204.94         201.56          2.60
   7   7   2          7.06           6.84          0.49
   7   8   2         17.81          16.88          0.78
   7   9   2         24.70          22.75          0.90
   7  10   2        141.23         137.42          2.14
   7  11   2          9.35          10.29          0.64
   7  12   2         55.94          56.31          1.37
   7  13   2          5.16           5.09          0.50
   7  14   2          6.36           5.56          0.48
   7  15   2         15.97          19.31          0.92
   7  16   2         14.67          14.64          0.90
   7  17   2          6.55           5.94          0.57
   7  18   2          9.70          10.84          0.84
   7  19   2          1.29           1.60          0.42
   7  20   2          1.43           1.82          0.43
   7  21   2          1.12           0.94          0.39
   7   0   3          2.92           3.63          0.51
   7   1   3        115.89         114.02          1.78
   7   2   3         29.46          29.12          0.89
   7   3   3         18.39          17.32          0.75
   7   4   3         25.18          23.69          0.83
   7   5   3         98.81          99.16          1.67
   7   6   3         42.70          42.77          1.08
   7   7   3         11.68          11.60          0.68
   7   8   3         37.99          36.15          1.05
   7   9   3          5.96           5.48          0.49
   7  10   3          5.26           5.78          0.49
   7  11   3          6.32           5.74          0.57
   7  12   3         13.95          14.36          0.81
   7  13   3         19.85          20.61          0.95
   7  14   3         40.11          41.08          1.27
   7  15   3         13.51          15.76          0.90
   7  16   3         23.75          23.71          1.09
   7  17   3         30.60          31.32          1.20
   7  18   3          7.95           7.63          0.62
   7  19   3         21.70          20.40          1.05
   7  20   3         11.28          12.21          0.89
   7  21   3          8.66           8.55          0.72
   7   0   4          2.57           2.53          0.37
   7   1   4         62.52          63.97          1.33
   7   2   4         11.99          11.52          0.69
   7   3   4         23.91          22.57          0.85
   7   4   4         55.85          55.02          1.25
   7   5   4         49.72          50.06          1.22
   7   6   4         47.17          46.86          1.18
   7   7   4          5.15           4.36          0.42
   7   8   4          9.08           8.82          0.62
   7   9   4         17.29          15.93          0.83
   7  10   4         10.91          11.39          0.75
   7  11   4         13.24          13.50          0.83
   7  12   4         26.93          26.27          1.04
   7  13   4         38.69          37.98          1.26
   7  14   4         11.48          11.38          0.84
   7  15   4         34.37          36.86          1.26
   7  16   4         31.39          34.20          1.22
   7  17   4         21.38          22.35          1.04
   7  18   4         13.23          15.53          0.95
   7  19   4         23.93          24.72          1.14
   7  20   4          3.00           1.87          0.42
   7   0   5          2.48           2.90          0.39
   7   1   5         21.86          21.26          0.87
   7   2   5         21.11          20.92          0.84
   7   3   5          7.40           6.98          0.59
   7   4   5         31.28          30.29          1.01
   7   5   5         31.73          31.46          1.02
   7   6   5         24.89          26.31          0.97
   7   7   5         45.07          43.32          1.22
   7   8   5         60.69          60.38          1.44
   7   9   5          4.56           4.65          0.45
   7  10   5         41.55          42.63          1.26
   7  11   5         12.70          11.59          0.82
   7  12   5         29.34          27.14          1.10
   7  13   5          4.58           4.42          0.47
   7  14   5         49.10          51.29          1.44
   7  15   5          2.42           3.04          0.45
   7  16   5         12.16          11.74          0.80
   7  17   5          4.19           3.89          0.48
   7  18   5          5.85           5.47          0.51
   7  19   5          4.75           5.29          0.50
   7   0   6         14.21          13.87          0.79
   7   1   6         58.01          59.12          1.41
   7   2   6         72.55          74.33          1.58
   7   3   6         53.54          55.56          1.39
   7   4   6         50.88          52.82          1.34
   7   5   6          6.17           6.25          0.52
   7   6   6         12.98          11.68          0.80
   7   7   6         30.30          32.42          1.14
   7   8   6         26.23          27.35          1.07
   7   9   6          9.22           8.58          0.69
   7  10   6          7.56           7.21          0.66
   7  11   6         22.17          24.30          1.04
   7  12   6          6.44           6.44          0.58
   7  13   6         11.90          12.92          0.88
   7  14   6         10.09          10.41          0.75
   7  15   6         16.69          16.83          0.99
   7  16   6         20.77          18.22          1.01
   7  17   6         15.92          14.27          0.95
   7  18   6          8.06           6.78          0.60
   7   0   7         29.00          29.47          1.10
   7   1   7          1.12           1.18          0.37
   7   2   7         66.69          69.70          1.60
   7   3   7          7.75           7.89          0.67
   7   4   7          2.98           3.01          0.42
   7   5   7          4.82           4.64          0.47
   7   6   7          2.65           3.14          0.44
   7   7   7         18.97          21.45          1.00
   7   8   7         32.50          34.20          1.19
   7   9   7         17.52          16.53          0.97
   7  10   7         35.72          35.63          1.25
   7  11   7         12.52          12.42          0.80
   7  12   7         20.93          19.78          1.06
   7  13   7          6.92           7.35          0.62
   7  14   7         28.39          27.98          1.20
   7  15   7          6.85           6.62          0.54
   7  16   7          0.01           0.18          0.79
   7   0   8          0.70           1.15          0.39
   7   1   8         30.53          31.05          1.18
   7   2   8         65.43          68.56          1.63
   7   3   8         16.16          17.55          0.94
   7   4   8          5.79           6.10          0.58
   7   5   8          9.05          10.11          0.81
   7   6   8          3.37           4.33          0.48
   7   7   8          8.74           8.34          0.71
   7   8   8          3.13           3.77          0.51
   7   9   8         23.30          22.62          1.07
   7  10   8          1.57           2.03          0.44
   7  11   8         27.07          26.59          1.14
   7  12   8         14.07          16.55          0.97
   7  13   8         20.17          20.28          1.02
   7  14   8          2.67           2.35          0.43
   7   0   9          3.59           4.48          0.49
   7   1   9          3.60           4.29          0.48
   7   2   9          9.57          10.04          0.76
   7   3   9          7.04           6.93          0.57
   7   4   9         18.42          18.58          1.01
   7   5   9         11.29          10.32          0.67
   7   6   9          8.14           9.95          0.71
   7   7   9          3.15           3.68          0.47
   7   8   9         54.83          55.51          1.54
   7   9   9          0.57           0.67          0.84
   7  10   9         29.19          30.58          1.18
   7  11   9          5.55           6.36          0.53
   7   0  10          0.49           0.21          0.41
   7   1  10         29.56          30.08          1.19
   7   2  10          3.00           3.79          0.47
   7   3  10         59.42          63.81          1.63
   7   4  10          6.58           7.20          0.55
   7   5  10          0.43           0.70          0.40
   7   6  10         10.65           9.38          0.85
   8   0   0          3.32           2.27          0.35
   8   1   0          1.05           1.66          0.34
   8   2   0         47.86          47.73          1.12
   8   3   0          0.06           0.14          0.32
   8   4   0          1.69           2.29          0.36
   8   5   0          9.54          10.24          0.66
   8   6   0        129.83         126.83          2.01
   8   7   0         17.36          17.37          0.82
   8   8   0          4.72           5.53          0.49
   8   9   0         61.29          61.94          1.42
   8  10   0         17.49          17.21          0.85
   8  11   0         19.94          22.01          0.93
   8  12   0          9.00           9.85          0.64
   8  13   0         54.03          56.45          1.45
   8  14   0          1.43           1.23          0.39
   8  15   0          1.28           1.73          0.41
   8  16   0         32.46          35.00          1.22
   8  17   0         15.36          16.44          0.94
   8  18   0          0.15           0.51          0.39
   8  19   0         10.07           8.96          0.65
   8  20   0          0.46           0.76          0.39
   8   0   1         32.87          30.44          0.95
   8   1   1         30.46          30.05          0.93
   8   2   1         96.90          93.06          1.62
   8   3   1          0.57           1.19          0.33
   8   4   1         32.78          31.53          0.97
   8   5   1         65.63          64.51          1.36
   8   6   1          2.26           2.46          0.38
   8   7   1         19.67          21.10          0.86
   8   8   1          4.06           4.93          0.48
   8   9   1         60.53          58.99          1.41
   8  10   1          3.61           4.19          0.42
   8  11   1          3.97           3.84          0.43
   8  12   1         19.46          20.50          0.96
   8  13   1         24.62          25.36          1.03
   8  14   1          4.71           4.39          0.47
   8  15   1         17.47          17.93          0.95
   8  16   1          7.68           8.43          0.73
   8  17   1         15.38          17.76          1.00
   8  18   1          3.24           3.79          0.48
   8  19   1         38.85          39.22          1.32
   8  20   1         33.89          36.19          1.26
   8   0   2          0.23           0.54          0.32
   8   1   2          2.37           3.02          0.38
   8   2   2         31.16          31.20          0.97
   8   3   2         11.18          11.02          0.70
   8   4   2        126.43         125.09          1.99
   8   5   2          3.06           2.97          0.39
   8   6   2         48.85          48.26          1.22
   8   7   2         13.64          12.07          0.78
   8   8   2        174.20         176.34          2.54
   8   9   2          2.15           1.90          0.37
   8  10   2         22.52          22.37          0.95
   8  11   2          4.84           4.06          0.44
   8  12   2         27.31          26.80          1.05
   8  13   2          2.69           2.65          0.42
   8  14   2         25.24          26.29          1.08
   8  15   2          3.48           3.58          0.46
   8  16   2         20.03          20.53          1.02
   8  17   2          5.06           5.21          0.51
   8  18   2          4.12           2.82          0.45
   8  19   2          2.19           2.92          0.45
   8  20   2          9.38          10.07          0.74
   8   0   3         77.95          80.09          1.55
   8   1   3          1.81           1.84          0.37
   8   2   3         14.58          14.22          0.76
   8   3   3         34.57          33.79          1.02
   8   4   3         41.55          40.66          1.13
   8   5   3         22.81          22.23          0.90
   8   6   3         33.15          34.65          1.06
   8   7   3         34.17          33.80          1.07
   8   8   3         19.37          20.56          0.89
   8   9   3         58.35          57.74          1.42
   8  10   3         67.57          68.61          1.57
   8  11   3         10.08          10.62          0.79
   8  12   3         58.57          61.03          1.53
   8  13   3         32.03          36.27          1.22
   8  14   3         14.55          15.41          0.90
   8  15   3          0.57           0.52          0.38
   8  16   3         10.18          11.87          0.87
   8  17   3          2.06           3.13          0.46
   8  18   3          4.94           5.77          0.51
   8  19   3          1.66           1.79          0.42
   8   0   4          5.25           5.33          0.48
   8   1   4         12.03          13.62          0.74
   8   2   4         15.70          15.81          0.80
   8   3   4         43.53          44.39          1.19
   8   4   4         21.45          23.00          0.92
   8   5   4         10.25          11.69          0.72
   8   6   4          6.30           6.68          0.50
   8   7   4         37.48          39.80          1.20
   8   8   4         63.32          63.13          1.51
   8   9   4         23.05          23.76          0.98
   8  10   4         28.02          29.79          1.11
   8  11   4         52.10          52.59          1.43
   8  12   4         14.65          15.16          0.89
   8  13   4         23.17          23.88          1.06
   8  14   4         23.08          24.19          1.09
   8  15   4         34.03          37.63          1.29
   8  16   4          7.15           8.14          0.57
   8  17   4          5.95           6.93          0.61
   8  18   4          0.65           0.54          0.38
   8   0   5          0.45           0.64          0.34
   8   1   5         19.18          22.65          0.92
   8   2   5         16.93          17.63          0.85
   8   3   5         13.93          14.39          0.82
   8   4   5         15.24          16.54          0.85
   8   5   5         31.64          32.85          1.13
   8   6   5         44.11          45.09          1.28
   8   7   5          8.31           8.05          0.67
   8   8   5         34.28          35.81          1.20
   8   9   5         13.27          13.05          0.86
   8  10   5         48.95          48.00          1.40
   8  11   5          0.38           1.07          0.39
   8  12   5         52.08          52.13          1.49
   8  13   5          0.76           1.19          0.41
   8  14   5          6.83           5.31          0.51
   8  15   5         12.34          13.60          0.91
   8  16   5          8.48           9.90          0.85
   8  17   5          5.15           5.24          0.50
   8   0   6         79.87          82.88          1.75
   8   1   6          1.94           1.83          0.39
   8   2   6          8.03           8.14          0.67
   8   3   6         11.35          11.92          0.82
   8   4   6         35.17          35.78          1.18
   8   5   6         20.69          21.69          0.99
   8   6   6         13.19          15.90          0.90
   8   7   6         29.71          27.44          1.14
   8   8   6         12.76          12.60          0.90
   8   9   6          4.25           5.11          0.50
   8  10   6          0.02           0.13          0.39
   8  11   6         26.70          28.63          1.18
   8  12   6          0.16           0.03          0.37
   8  13   6          9.01           9.50          0.71
   8  14   6          2.90           3.20          0.46
   8  15   6         13.18          14.33          0.95
   8  16   6         17.11          18.16          1.00
   8   0   7         52.54          53.08          1.48
   8   1   7          4.91           4.85          0.48
   8   2   7          1.01           1.27          0.40
   8   3   7         12.09          10.98          0.74
   8   4   7         54.94          58.12          1.52
   8   5   7          1.04           0.98          0.39
   8   6   7          2.77           3.01          0.45
   8   7   7         35.40          34.75          1.24
   8   8   7         27.85          29.49          1.18
   8   9   7          8.40          10.03          0.76
   8  10   7          0.12           0.12          0.41
   8  11   7         28.58          27.47          1.18
   8  12   7         31.68          31.75          1.20
   8  13   7          7.11           8.41          0.64
   8  14   7         10.85          12.78          0.90
   8   0   8         42.33          46.03          1.41
   8   1   8         41.20          43.47          1.37
   8   2   8          9.69           9.69          0.74
   8   3   8         34.25          34.21          1.26
   8   4   8         10.82          11.38          0.79
   8   5   8         15.02          13.71          0.94
   8   6   8          8.35           8.63          0.61
   8   7   8         12.24          12.96          0.91
   8   8   8          2.73           3.01          0.46
   8   9   8          2.70           3.79          0.48
   8  10   8          3.37           4.32          0.48
   8  11   8         20.19          21.76          1.06
   8   0   9          6.51           6.06          0.53
   8   1   9          6.03           5.64          0.52
   8   2   9         18.01          19.35          1.05
   8   3   9         15.85          16.62          0.98
   8   4   9         19.07          17.37          1.01
   8   5   9          0.42           0.88          0.42
   8   6   9         39.73          42.85          1.33
   8   7   9         19.79          22.48          1.07
   8   8   9          5.77           7.28          0.63
   9   1   0          0.42           0.55          0.32
   9   2   0         23.26          23.35          0.92
   9   4   0        174.13         172.41          2.54
   9   5   0          0.02           0.56          0.66
   9   6   0          5.79           6.49          0.53
   9   7   0          6.94           7.01          0.62
   9   8   0        125.68         122.59          2.13
   9   9   0          4.31           4.26          0.45
   9  10   0         15.84          15.30          0.88
   9  11   0         24.39          24.35          1.04
   9  12   0          6.01           5.38          0.50
   9  13   0          5.23           6.58          0.53
   9  14   0         38.51          41.02          1.33
   9  15   0         35.59          36.41          1.27
   9  16   0          0.05           0.11          0.39
   9  18   0          4.42           4.53          0.49
   9   0   1          6.76           7.22          0.53
   9   1   1         11.22          11.56          0.73
   9   2   1         25.43          25.78          0.96
   9   3   1         13.24          12.64          0.77
   9   4   1          4.47           5.70          0.50
   9   5   1          7.63           6.78          0.59
   9   6   1         18.34          19.10          0.89
   9   7   1         37.92          38.29          1.20
   9   8   1         12.96          13.91          0.81
   9   9   1         37.10          37.74          1.18
   9  10   1          4.75           4.20          0.46
   9  11   1         33.48          33.68          1.18
   9  12   1          3.12           3.18          0.45
   9  13   1         56.14          58.02          1.54
   9  14   1         13.05          13.26          0.91
   9  15   1          4.28           4.09          0.48
   9  16   1          9.22           9.97          0.82
   9  17   1         21.15          21.33          1.05
   9  18   1          1.07           1.35          0.41
   9   0   2        109.21         109.17          1.93
   9   1   2          1.27           1.76          0.36
   9   2   2          5.00           4.45          0.43
   9   3   2          3.03           2.73          0.39
   9   4   2         89.71          89.77          1.76
   9   5   2         30.46          31.77          1.07
   9   6   2         10.49           9.74          0.76
   9   7   2         11.41          10.88          0.80
   9   8   2          6.25           6.13          0.49
   9   9   2         59.10          62.18          1.52
   9  10   2          9.05           9.79          0.75
   9  11   2         15.80          15.46          0.90
   9  12   2         19.41          18.91          0.99
   9  13   2         33.20          34.43          1.25
   9  14   2         11.05          10.33          0.77
   9  15   2         10.17          10.60          0.82
   9  16   2         16.73          17.84          1.00
   9  17   2          4.08           3.58          0.46
   9  18   2         12.22          12.72          0.87
   9   0   3         18.95          19.62          0.88
   9   1   3         19.05          20.04          0.90
   9   2   3         71.54          71.68          1.57
   9   3   3          0.23           0.06          0.33
   9   4   3          7.28           7.57          0.56
   9   5   3         20.99          21.07          0.97
   9   6   3         26.03          27.13          1.06
   9   7   3         15.84          16.07          0.89
   9   8   3         79.59          83.89          1.79
   9   9   3          8.59           9.72          0.80
   9  10   3         45.80          48.43          1.39
   9  11   3         15.22          15.26          0.92
   9  12   3         40.60          43.28          1.34
   9  13   3          3.71           3.83          0.48
   9  14   3         28.37          29.83          1.20
   9  15   3          2.82           3.49          0.47
   9  16   3          1.78           2.10          0.43
   9  17   3          4.49           4.77          0.49
   9   0   4         64.93          64.86          1.54
   9   1   4          0.76           1.54          0.39
   9   2   4          2.95           3.36          0.42
   9   3   4         13.12          14.89          0.84
   9   4   4         40.78          41.37          1.24
   9   5   4         17.52          18.74          0.93
   9   6   4         27.30          28.40          1.06
   9   7   4         13.80          12.89          0.85
   9   8   4         32.23          34.17          1.19
   9   9   4         16.71          20.00          0.97
   9  10   4         43.86          47.80          1.42
   9  11   4          0.42           0.56          0.38
   9  12   4         33.76          34.80          1.23
   9  13   4          0.72           1.28          0.41
   9  14   4          4.09           4.36          0.49
   9  15   4          4.70           5.19          0.51
   9  16   4          3.82           4.61          0.49
   9   0   5         68.19          67.50          1.63
   9   1   5         11.67          11.92          0.83
   9   2   5         41.74          42.52          1.30
   9   3   5         39.14          39.20          1.26
   9   4   5         13.42          12.91          0.86
   9   5   5          0.57           1.11          0.39
   9   6   5         16.02          17.37          0.96
   9   7   5         35.10          35.75          1.23
   9   8   5         18.75          20.10          0.99
   9   9   5          1.51           1.57          0.41
   9  10   5          2.41           2.83          0.45
   9  11   5         20.55          20.25          1.03
   9  12   5         10.60          11.37          0.85
   9  13   5          8.93           7.59          0.63
   9  14   5          2.22           2.73          0.45
   9  15   5          9.44           9.21          0.74
   9   0   6          0.28           0.86          0.38
   9   1   6          2.30           2.79          0.44
   9   2   6         14.60          15.63          0.93
   9   3   6         28.28          29.54          1.14
   9   4   6          8.88           8.94          0.72
   9   5   6         10.60          10.56          0.83
   9   6   6          8.99           9.85          0.80
   9   7   6         15.84          15.59          0.95
   9   8   6          3.30           3.11          0.47
   9   9   6         20.28          23.18          1.08
   9  10   6          5.46           5.09          0.56
   9  11   6         21.54          20.57          1.04
   9  12   6          8.14           8.97          0.72
   9  13   6          7.38           7.64          0.56
   9   0   7         18.48          17.87          1.00
   9   1   7          5.98           5.90          0.58
   9   2   7         20.46          20.18          1.05
   9   3   7          5.30           5.37          0.51
   9   4   7         20.69          19.14          1.04
   9   5   7         18.67          19.60          1.04
   9   6   7         59.67          61.61          1.61
   9   7   7          1.17           1.32          0.41
   9   8   7         21.19          20.57          1.01
   9   9   7         11.58          11.22          0.90
   9  10   7         11.93          13.07          0.90
   9  11   7          1.29           1.37          0.41
   9   0   8          3.64           4.28          0.49
   9   1   8          2.09           2.29          0.44
   9   2   8          2.56           2.88          0.45
   9   3   8         12.47          13.30          0.92
   9   4   8         21.94          23.00          1.10
   9   5   8          7.02           6.78          0.60
   9   6   8         15.30          18.45          0.98
   9   7   8         28.50          28.62          1.17
   9   8   8          3.76           4.94          0.49
  10   0   0        266.51         266.39          3.49
  10   1   0          0.00           0.07          0.72
  10   2   0          9.48          10.03          0.77
  10   3   0          1.03           1.70          0.39
  10   4   0        115.69         116.41          2.11
  10   5   0         11.54          10.24          0.79
  10   6   0         22.67          23.93          1.03
  10   7   0          0.84           1.29          0.39
  10   8   0          3.01           3.00          0.45
  10   9   0         19.79          18.09          0.97
  10  10   0          4.57           3.62          0.46
  10  11   0          1.60           2.39          0.44
  10  12   0          1.23           1.88          0.43
  10  14   0          7.62           7.28          0.69
  10  15   0          0.92           1.56          0.41
  10  16   0          0.44           0.15          0.37
  10   0   1          0.64           0.73          0.36
  10   1   1         38.28          40.00          1.24
  10   2   1         12.13          12.91          0.78
  10   3   1         18.23          18.67          0.92
  10   4   1         12.94          12.80          0.86
  10   5   1          5.28           5.67          0.55
  10   6   1         39.37          40.51          1.27
  10   7   1         11.11          11.57          0.76
  10   8   1          2.08           2.13          0.42
  10   9   1          8.36           9.84          0.82
  10  10   1         10.36          10.79          0.83
  10  11   1         47.56          47.50          1.43
  10  12   1         10.03           8.74          0.75
  10  13   1          9.22           9.11          0.66
  10  14   1          8.52           8.65          0.74
  10  15   1         15.91          16.58          0.97
  10  16   1          1.92           2.30          0.43
  10   0   2         53.36          50.56          1.40
  10   1   2          3.82           3.59          0.45
  10   2   2         48.80          49.54          1.40
  10   3   2         12.42          14.08          0.85
  10   4   2         16.78          18.39          0.92
  10   5   2          5.76           5.23          0.49
  10   6   2          2.49           2.64          0.43
  10   7   2         34.48          36.17          1.22
  10   8   2          7.26           7.23          0.68
  10   9   2          2.03           2.64          0.44
  10  10   2         31.98          31.92          1.22
  10  11   2         43.07          43.60          1.39
  10  12   2          1.55           2.28          0.44
  10  13   2          0.70           0.94          0.40
  10  14   2         35.25          34.01          1.24
  10  15   2         32.88          32.66          1.23
  10   0   3          7.98           7.42          0.68
  10   1   3          0.72           0.71          0.37
  10   2   3         14.41          14.80          0.87
  10   3   3          4.85           4.99          0.49
  10   4   3         15.29          15.26          0.89
  10   5   3          8.08           8.07          0.62
  10   6   3         52.95          56.48          1.50
  10   7   3          2.05           2.37          0.43
  10   9   3         10.70          10.61          0.84
  10  10   3         22.02          22.56          1.10
  10  11   3          1.91           1.78          0.42
  10  12   3         20.00          21.50          1.04
  10  13   3         27.85          26.85          1.16
  10  14   3          2.03           2.47          0.44
  10  15   3          4.44           2.43          0.44
  10   0   4          2.89           3.14          0.45
  10   1   4          7.86           8.60          0.70
  10   2   4         13.69          14.47          0.87
  10   3   4         18.15          17.57          0.98
  10   4   4         13.10          15.27          0.91
  10   5   4         32.12          32.02          1.20
  10   6   4          4.45           3.83          0.47
  10   7   4         37.73          38.35          1.33
  10   8   4         19.44          21.70          1.06
  10   9   4         12.68          15.37          0.93
  10  10   4         21.85          22.45          1.09
  10  11   4         19.80          20.74          1.05
  10  12   4          0.81           1.51          0.41
  10  13   4          0.78           0.93          0.39
  10  14   4         20.04          19.44          1.01
  10   0   5         15.69          17.67          0.97
  10   1   5         30.62          31.99          1.20
  10   2   5         30.99          29.75          1.20
  10   3   5          1.06           1.25          0.41
  10   4   5         22.12          22.75          1.06
  10   5   5         53.87          56.12          1.56
  10   6   5         17.47          19.48          1.03
  10   7   5          2.55           2.16          0.44
  10   8   5         11.89          12.34          0.88
  10   9   5         40.12          40.78          1.36
  10  10   5         11.62          12.90          0.92
  10  11   5          2.22           2.12          0.44
  10  12   5         10.56           9.18          0.75
  10   0   6          0.03           0.17          0.40
  10   1   6          9.08           9.14          0.62
  10   2   6         11.73          11.49          0.90
  10   3   6          0.19           0.44          0.38
  10   4   6          2.23           1.95          0.43
  10   5   6          3.15           3.89          0.48
  10   6   6          3.12           3.12          0.46
  10   7   6         13.39          12.86          0.82
  10   8   6          5.84           6.17          0.53
  10   9   6          6.66           6.55          0.59
  10  10   6         14.59          15.36          0.93
  10   0   7          2.79           3.34          0.47
  10   1   7          5.08           5.71          0.51
  10   2   7         83.68          84.07          1.89
  10   3   7          3.39           3.62          0.47
  10   4   7          8.43           9.10          0.75
  10   5   7          4.50           4.56          0.49
  10   6   7         35.64          36.42          1.27
  10   7   7         11.03          11.53          0.89
  11   1   0          0.66           0.76          0.38
  11   2   0        183.19         181.59          2.83
  11   3   0         10.01          10.29          0.76
  11   4   0          0.82           0.65          0.38
  11   5   0          0.56           0.37          0.39
  11   6   0         16.31          19.51          1.01
  11   7   0         56.39          57.94          1.56
  11   8   0          0.48           0.88          0.40
  11   9   0          1.10           1.69          0.42
  11  10   0         11.32          10.28          0.78
  11  11   0         52.10          55.02          1.51
  11  12   0          5.15           4.42          0.49
  11  13   0         10.32           9.60          0.77
  11   0   1          0.02           0.30          0.37
  11   1   1         30.26          30.15          1.17
  11   2   1          1.31           1.57          0.41
  11   3   1          9.44           8.51          0.72
  11   4   1          7.44           8.00          0.62
  11   5   1         26.64          25.93          1.12
  11   6   1          1.59           1.62          0.42
  11   7   1         26.52          28.22          1.14
  11   8   1         13.97          14.93          0.94
  11   9   1          3.01           2.09          0.44
  11  10   1          6.63           7.90          0.63
  11  11   1          5.06           5.16          0.50
  11  12   1          0.78           0.85          0.39
  11  13   1         13.98          13.35          0.79
  11   0   2          9.11           7.46          0.68
  11   1   2          8.88          10.01          0.82
  11   2   2         16.90          14.41          0.95
  11   3   2         21.32          20.74          1.06
  11   4   2         10.74          12.81          0.87
  11   5   2          0.93           1.47          0.42
  11   6   2          2.14           1.92          0.43
  11   7   2         19.36          19.69          1.02
  11   8   2          8.28           9.32          0.74
  11   9   2          1.92           2.25          0.44
  11  10   2          3.04           3.17          0.46
  11  11   2         20.42          21.51          1.05
  11  12   2          6.51           5.93          0.57
  11   0   3         15.61          15.80          0.94
  11   1   3         18.15          19.28          0.99
  11   2   3          9.06           8.64          0.72
  11   3   3          0.78           0.60          0.39
  11   4   3         26.46          27.46          1.16
  11   5   3         15.81          19.05          0.99
  11   6   3         17.14          18.09          1.00
  11   7   3         12.47          12.48          0.90
  11   8   3         14.18          15.24          0.98
  11   9   3          2.43           3.11          0.45
  11  10   3          3.59           3.67          0.47
  11  11   3         17.64          16.17          0.99
  11   0   4          8.07           6.94          0.61
  11   1   4         13.23          14.44          0.93
  11   2   4         26.82          27.50          1.15
  11   3   4         33.00          35.15          1.27
  11   4   4          7.26           7.38          0.56
  11   5   4          3.11           3.24          0.46
  11   6   4         14.29          16.36          0.93
  11   7   4          4.67           5.04          0.51
  11   8   4          0.93           1.40          0.41
  11   9   4         12.05          10.84          0.77
  11  10   4          3.59           3.35          0.46
  11   0   5          7.24           8.91          0.66
  11   1   5         14.11          14.39          0.96
  11   2   5         34.75          34.77          1.27
  11   3   5         21.63          22.50          1.04
  11   4   5          2.31           2.40          0.44
  11   5   5          3.62           3.05          0.45
  11   6   5         45.61          47.79          1.46
  11   7   5         10.46          12.09          0.87
  11   8   5          0.04           0.26          0.39
  11   0   6         19.05          18.06          1.02
  11   1   6          5.09           4.74          0.49
  11   2   6          0.63           0.91          0.42
  11   3   6         26.74          27.58          1.14
  11   4   6          6.46           6.92          0.59
  12   0   0          8.69           8.86          0.66
  12   1   0         12.30          13.74          0.93
  12   2   0          5.10           5.31          0.57
  12   3   0         25.51          24.50          1.11
  12   4   0          1.96           2.30          0.44
  12   5   0         16.59          17.38          0.97
  12   6   0         21.48          20.21          1.02
  12   7   0          7.69           7.96          0.56
  12   8   0          0.52           0.59          0.39
  12   9   0         34.11          35.45          1.26
  12   0   1         11.17          12.21          0.88
  12   1   1          4.42           5.06          0.50
  12   2   1          4.31           3.76          0.48
  12   3   1         23.72          22.16          1.09
  12   4   1          6.82           8.74          0.68
  12   5   1         36.18          34.08          1.27
  12   6   1          0.24           0.51          0.39
  12   7   1         20.91          22.49          1.08
  12   8   1          8.17           9.96          0.84
  12   0   2          0.82           0.98          0.40
  12   1   2          4.82           5.07          0.50
  12   2   2         48.06          46.91          1.46
  12   3   2          1.20           1.51          0.41
  12   4   2          9.12           8.55          0.74
  12   5   2          7.28           7.65          0.62
  12   6   2         15.21          14.93          0.97
  12   7   2          4.71           4.84          0.49
  12   8   2          5.63           5.25          0.57
  12   0   3          0.13           1.05          0.82
  12   1   3         15.45          17.80          0.96
  12   2   3          0.40           0.81          0.40
  12   3   3         18.76          20.51          1.04
  12   4   3          1.15           1.83          0.42
  12   5   3          6.79           6.95          0.68
  12   6   3          0.79           0.88          0.39
  12   0   4         11.44          14.02          0.91
  12   1   4         42.90          43.51          1.37
  12   2   4          8.08           8.95          0.82
  12   3   4         16.58          16.92          0.98

# start Validation Reply Form
_vrf_PLAT934_A23_xHARPy_iam
;
PROBLEM:  Number of (Iobs-Icalc)/SigmaW > 10 Outliers ....         10 Check 
RESPONSE: The dataset used is a re-refinement of CCDC number
1203202 (CSD code LALNIN03). For comparison do outliers were omitted.
;

_vrf_PLAT881_A23_xHARPy_iam
;
PROBLEM:  Missing datum for _diffrn_reflns_av_R_equivalents    Please Check
RESPONSE: The dataset used is a re-refinement of CCDC number
1203202 (CSD code LALNIN03). The original dataset is merged and 
no information on Rmerge was provided by the previous authors. 
;

# end Validation Reply Form

data_A23_NoSpherA2_B3LYP_ORCA
_audit_creation_date               2021-10-19
_audit_creation_method
;
Olex2 1.5
(compiled 2021.10.07 svn.r9718050b for OlexSys, GUI svn.r6410)
;
_audit_contact_author_address      ?
_audit_contact_author_email        ?
_audit_contact_author_name         ''
_audit_contact_author_phone        ?
_publ_contact_author_id_orcid      ?
_publ_section_references
;
Bourhis, L.J., Dolomanov, O.V., Gildea, R.J., Howard, J.A.K., Puschmann, H.
 (2015). Acta Cryst. A71, 59-75.

Dolomanov, O.V., Bourhis, L.J., Gildea, R.J, Howard, J.A.K. & Puschmann, H.
 (2009), J. Appl. Cryst. 42, 339-341.

Kleemiss, F., Dolomanov, O.V., Bodensteiner, M., Peyerimhoff, N., Midgley, M.,
Bourhis, L.J., Genoni, A., Malaspina, L.A., Jayatilaka, D., Spencer, J.L.,
White, F., Grundkoetter-Stock, B, Steinhauer, S., Lentz, D., Puschmann, H.,
Grabowsky, S. (2021), Chem. Sci., 12, 1675-1692.
;
_chemical_formula_moiety           'C3 H7 N O2'
_chemical_formula_sum              'C3 H7 N O2'
_chemical_name_common              ?
_chemical_melting_point            ?
_chemical_formula_weight           89.095
_chemical_absolute_configuration   unk
loop_
  _atom_type_symbol
  _atom_type_scat_dispersion_real
  _atom_type_scat_dispersion_imag
  _atom_type_scat_source
  _atom_type_scat_dispersion_source
 C 0.00347 0.00161 'NoSpherA2: Chem.Sci. 2021, DOI:10.1039/D0SC05526C'
 'Henke, Gullikson and Davis, At. Data and Nucl. Data Tables, 1993, 54, 2'
 H 0.00000 0.00000 'NoSpherA2: Chem.Sci. 2021, DOI:10.1039/D0SC05526C'
 'Henke, Gullikson and Davis, At. Data and Nucl. Data Tables, 1993, 54, 2'
 N 0.00653 0.00323 'NoSpherA2: Chem.Sci. 2021, DOI:10.1039/D0SC05526C'
 'Henke, Gullikson and Davis, At. Data and Nucl. Data Tables, 1993, 54, 2'
 O 0.01158 0.00611 'NoSpherA2: Chem.Sci. 2021, DOI:10.1039/D0SC05526C'
 'Henke, Gullikson and Davis, At. Data and Nucl. Data Tables, 1993, 54, 2'

_space_group_crystal_system        'orthorhombic'
_space_group_IT_number             19
_space_group_name_H-M_alt          'P 21 21 21'
_space_group_name_Hall             ' P 2ac 2ab'
loop_
  _space_group_symop_id
  _space_group_symop_operation_xyz
 1 x,y,z
 2 x+1/2,-y+1/2,-z
 3 -x,y+1/2,-z+1/2
 4 -x+1/2,-y,z+1/2

_symmetry_Int_Tables_number        19
_cell_length_a                     5.9279(10)
_cell_length_b                     12.2597(17)
_cell_length_c                     5.7939(9)
_cell_angle_alpha                  90
_cell_angle_beta                   90
_cell_angle_gamma                  90
_cell_volume                       421.07(11)
_cell_formula_units_Z              4
_cell_measurement_reflns_used      1524
_cell_measurement_theta_min        15.0
_cell_measurement_theta_max        22.5
_exptl_crystal_description         'sphere'
_exptl_crystal_size_rad            0.18
_exptl_crystal_colour              'colorless'
_exptl_crystal_density_meas        ?
_exptl_crystal_density_method      'not measured'
_cell_measurement_temperature      23.15
_exptl_absorpt_coefficient_mu      0.117
_exptl_absorpt_correction_type     'none'
_exptl_crystal_density_diffrn      1.405
_exptl_crystal_F_000               192.122
_exptl_crystal_size_max            ?
_exptl_crystal_size_mid            ?
_exptl_crystal_size_min            ?
_diffrn_measurement_device_type    'P-1 four circle diffractometer'
_diffrn_measurement_method         'area detector'
_diffrn_reflns_av_R_equivalents    ?
_diffrn_reflns_av_unetI/netI       0.0242
_diffrn_reflns_Laue_measured_fraction_full  0.9937
_diffrn_reflns_Laue_measured_fraction_max  0.9933
_diffrn_reflns_limit_h_max         12
_diffrn_reflns_limit_h_min         0
_diffrn_reflns_limit_k_max         26
_diffrn_reflns_limit_k_min         0
_diffrn_reflns_limit_l_max         12
_diffrn_reflns_limit_l_min         0
_diffrn_reflns_number              2519
_diffrn_reflns_point_group_measured_fraction_full  0.9937
_diffrn_reflns_point_group_measured_fraction_max  0.9933
_diffrn_reflns_theta_full          25.2417
_diffrn_reflns_theta_max           50.14
_diffrn_reflns_theta_min           3.32
_diffrn_ambient_temperature        23
_diffrn_measured_fraction_theta_full  0.9937
_diffrn_measured_fraction_theta_max  0.9933
_diffrn_radiation_type             'Mo K\a'
_diffrn_radiation_wavelength       0.71073
_reflns_Friedel_coverage           0.0
_reflns_limit_h_max                12
_reflns_limit_h_min                0
_reflns_limit_k_max                26
_reflns_limit_k_min                0
_reflns_limit_l_max                12
_reflns_limit_l_min                0
_reflns_number_gt                  2393
_reflns_number_total               2519
_reflns_threshold_expression       I>=2u(I)
_computing_molecular_graphics      'Olex2 1.5 (Dolomanov et al., 2009)'
_computing_data_collection         ?
_computing_cell_refinement         ?
_computing_data_reduction          ?
_computing_publication_material    'Olex2 1.5 (Dolomanov et al., 2009)'
_computing_structure_refinement    'olex2.refine 1.5 (Bourhis et al., 2015)'
_refine_diff_density_max           0.1781
_refine_diff_density_min           -0.2023
_refine_diff_density_rms           0.0434
_refine_ls_d_res_high              0.4630
_refine_ls_d_res_low               6.1299
_refine_ls_goodness_of_fit_ref     1.1280
_refine_ls_hydrogen_treatment      refall
_refine_ls_matrix_type             full
_refine_ls_number_constraints      0
_refine_ls_number_parameters       118
_refine_ls_number_reflns           2519
_refine_ls_number_restraints       0
_refine_ls_R_factor_all            0.0207
_refine_ls_R_factor_gt             0.0189
_refine_ls_restrained_S_all        1.1280
_refine_ls_shift/su_max            0.0002
_refine_ls_shift/su_mean           0.0001
_refine_ls_structure_factor_coef   Fsqd
_refine_ls_weighting_details      
 'w=1/[\s^2^(Fo^2^)+(0.0000P)^2^] where P=(Fo^2^+2Fc^2^)/3'
_refine_ls_weighting_scheme        calc
_refine_ls_wR_factor_gt            0.0315
_refine_ls_wR_factor_ref           0.0317
_refine_special_details
;
Refinement using NoSpherA2, an implementation of
NOn-SPHERical Atom-form-factors in Olex2.
Please cite:
F. Kleemiss et al. Chem. Sci. DOI 10.1039/D0SC05526C - 2021
NoSpherA2 implementation of HAR makes use of
tailor-made aspherical atomic form factors calculated
on-the-fly from a Hirshfeld-partitioned electron density (ED) - not from
spherical-atom form factors.

The ED is calculated from a gaussian basis set single determinant SCF
wavefunction - either Hartree-Fock or DFT using selected funtionals
 - for a fragment of the crystal.
This fragment can be embedded in an electrostatic crystal field by employing cluster charges 
or modelled using implicit solvation models, depending on the software used.
The following options were used:
   SOFTWARE:       ORCA 5.0
   PARTITIONING:   NoSpherA2
   INT ACCURACY:   High
   METHOD:         B3LYP
   BASIS SET:      def2-TZVPP
   CHARGE:         0
   MULTIPLICITY:   1
   DATE:           2021-10-19_14-34-22
;
_olex2_refinement_description
;
;
loop_
  _atom_site_label
  _atom_site_type_symbol
  _atom_site_fract_x
  _atom_site_fract_y
  _atom_site_fract_z
  _atom_site_U_iso_or_equiv
  _atom_site_adp_type
  _atom_site_occupancy
  _atom_site_refinement_flags_posn
 O1 O 0.72675(4) 0.083782(17) 0.62428(4) 0.00654(3) Uani 1.000000 .
 O2 O 0.44090(4) 0.184040(17) 0.76113(4) 0.00635(3) Uani 1.000000 .
 N1 N 0.64729(4) 0.13751(2) 0.18294(5) 0.00529(3) Uani 1.000000 .
 H1 H 0.7047(11) 0.0605(5) 0.1991(14) 0.0236(18) Uani 1.000000 .
 H2 H 0.7783(10) 0.1896(5) 0.2115(13) 0.0211(17) Uani 1.000000 .
 H3 H 0.5839(11) 0.1493(5) 0.0169(13) 0.0270(19) Uani 1.000000 .
 C1 C 0.46632(4) 0.16110(2) 0.35439(5) 0.00447(4) Uani 1.000000 .
 H4 H 0.4233(9) 0.2475(4) 0.3433(11) 0.0189(15) Uani 1.000000 .
 C2 C 0.25988(5) 0.09068(2) 0.30333(6) 0.00692(4) Uani 1.000000 .
 H5 H 0.1915(10) 0.1103(5) 0.1319(12) 0.0289(19) Uani 1.000000 .
 H6 H 0.1270(10) 0.1054(5) 0.4309(13) 0.0261(18) Uani 1.000000 .
 H7 H 0.3040(10) 0.0047(5) 0.3082(14) 0.032(2) Uani 1.000000 .
 C3 C 0.55404(5) 0.14080(2) 0.59986(5) 0.00421(3) Uani 1.000000 .

loop_
  _atom_site_aniso_label
  _atom_site_aniso_U_11
  _atom_site_aniso_U_22
  _atom_site_aniso_U_33
  _atom_site_aniso_U_12
  _atom_site_aniso_U_13
  _atom_site_aniso_U_23
 O1 0.00670(7) 0.00709(6) 0.00583(8) 0.00246(6) -0.00064(6) 0.00052(6)
 O2 0.00753(7) 0.00761(6) 0.00391(7) 0.00213(6) 0.00056(6) -0.00054(6)
 N1 0.00555(7) 0.00608(7) 0.00424(8) 0.00012(6) 0.00068(6) -0.00015(6)
 H1 0.026(4) 0.027(4) 0.018(5) 0.004(3) 0.012(4) 0.001(3)
 H2 0.015(3) 0.027(3) 0.022(5) 0.002(3) 0.006(4) -0.001(3)
 H3 0.032(4) 0.022(4) 0.026(5) -0.007(4) 0.026(4) -0.012(4)
 C1 0.00519(8) 0.00471(7) 0.00351(9) 0.00042(6) -0.00048(7) 0.00010(6)
 H4 0.024(3) 0.013(3) 0.020(4) 0.008(3) 0.002(3) -0.001(3)
 C2 0.00580(8) 0.00884(8) 0.00612(10) -0.00133(8) -0.00059(7) -0.00047(8)
 H5 0.020(4) 0.050(5) 0.016(4) -0.010(3) -0.010(3) 0.010(4)
 H6 0.013(3) 0.033(4) 0.033(5) -0.003(3) 0.008(4) 0.004(4)
 H7 0.033(5) 0.017(3) 0.048(6) -0.004(3) 0.001(4) -0.004(3)
 C3 0.00484(7) 0.00430(7) 0.00350(9) 0.00030(7) -0.00018(7) -0.00004(6)

loop_
  _geom_bond_atom_site_label_1
  _geom_bond_atom_site_label_2
  _geom_bond_distance
  _geom_bond_site_symmetry_2
  _geom_bond_publ_flag
 O1 C3 1.2477(4) . ?
 O2 C3 1.2665(4) . ?
 N1 H1 1.008(6) . ?
 N1 H2 1.019(6) . ?
 N1 H3 1.043(8) . ?
 N1 C1 1.4904(4) . ?
 C1 H4 1.092(5) . ?
 C1 C2 1.5266(4) . ?
 C1 C3 1.5346(4) . ?
 C2 H5 1.099(7) . ?
 C2 H6 1.095(6) . ?
 C2 H7 1.086(6) . ?

loop_
  _geom_angle_atom_site_label_1
  _geom_angle_atom_site_label_2
  _geom_angle_atom_site_label_3
  _geom_angle
  _geom_angle_site_symmetry_1
  _geom_angle_site_symmetry_3
  _geom_angle_publ_flag
 H2 N1 H1 108.3(5) . . ?
 H3 N1 H1 109.7(5) . . ?
 H3 N1 H2 109.7(5) . . ?
 C1 N1 H1 111.3(4) . . ?
 C1 N1 H2 108.6(4) . . ?
 C1 N1 H3 109.2(4) . . ?
 H4 C1 N1 108.5(3) . . ?
 C2 C1 N1 109.76(2) . . ?
 C2 C1 H4 110.5(3) . . ?
 C3 C1 N1 110.02(2) . . ?
 C3 C1 H4 106.9(3) . . ?
 C3 C1 C2 111.07(2) . . ?
 H5 C2 C1 110.3(3) . . ?
 H6 C2 C1 110.6(3) . . ?
 H6 C2 H5 108.0(4) . . ?
 H7 C2 C1 110.5(3) . . ?
 H7 C2 H5 108.9(5) . . ?
 H7 C2 H6 108.4(5) . . ?
 O2 C3 O1 125.83(3) . . ?
 C1 C3 O1 118.29(2) . . ?
 C1 C3 O2 115.88(2) . . ?

loop_
  _geom_torsion_atom_site_label_1
  _geom_torsion_atom_site_label_2
  _geom_torsion_atom_site_label_3
  _geom_torsion_atom_site_label_4
  _geom_torsion
  _geom_torsion_site_symmetry_1
  _geom_torsion_site_symmetry_2
  _geom_torsion_site_symmetry_3
  _geom_torsion_site_symmetry_4
  _geom_torsion_publ_flag
 O1 C3 C1 N1 -18.19(3) . . . . ?
 O1 C3 C1 C2 103.55(3) . . . . ?
 O2 C3 C1 N1 162.16(2) . . . . ?
 O2 C3 C1 C2 -76.10(2) . . . . ?

loop_
  _diffrn_refln_index_h
  _diffrn_refln_index_k
  _diffrn_refln_index_l
  _diffrn_refln_intensity_net
  _diffrn_refln_intensity_u
 0 2 0 334.87 3.2
 0 4 0 9448.91 80.99
 0 6 0 163.43 1.9
 0 8 0 82.64 1.31
 0 10 0 1.46 0.62
 0 12 0 424.14 4.85
 0 14 0 106.72 2.05
 0 16 0 46 1.56
 0 18 0 414.8 5.42
 0 20 0 0.4 0.62
 0 22 0 246.97 4.29
 0 24 0 0.42 0.69
 0 26 0 11.75 1.12
 0 1 1 1320 13.35
 0 2 1 217.82 2.22
 0 3 1 1291.14 11.66
 0 4 1 179.07 1.94
 0 5 1 0.42 0.3
 0 6 1 865.47 8.34
 0 7 1 67.29 1.11
 0 8 1 80.83 1.33
 0 9 1 58.46 1.21
 0 10 1 250.2 3.09
 0 11 1 121.57 2.02
 0 12 1 139.12 2.24
 0 13 1 34.32 1.26
 0 14 1 69.07 1.72
 0 15 1 165.76 2.84
 0 16 1 4.34 16.76
 0 17 1 2.06 0.63
 0 18 1 109.11 2.49
 0 19 1 29.44 1.63
 0 20 1 50 1.91
 0 21 1 4.9 0.77
 0 23 1 3.15 0.77
 0 24 1 0.3 0.7
 0 25 1 5.45 1.02
 0 26 1 36.05 2.25
 0 0 2 5179.34 60.69
 0 1 2 971.51 11.94
 0 2 2 330.85 3.78
 0 3 2 102.39 1.45
 0 4 2 311.97 3.26
 0 5 2 1032.85 9.7
 0 6 2 176.23 2.13
 0 7 2 9.87 0.62
 0 8 2 203.58 2.55
 0 9 2 43.16 1.09
 0 10 2 84.28 1.57
 0 11 2 152.66 2.3
 0 12 2 51.48 1.37
 0 13 2 39.16 1.27
 0 14 2 38.8 1.37
 0 15 2 330.4 4.35
 0 16 2 8.1 0.74
 0 17 2 111.27 2.52
 0 18 2 37.18 1.66
 0 19 2 218.44 3.81
 0 20 2 1.78 0.74
 0 21 2 83.71 2.48
 0 22 2 67.08 2.35
 0 23 2 32.82 1.87
 0 24 2 4.54 0.83
 0 25 2 40.93 2.3
 0 26 2 4.66 0.91
 0 1 3 153.04 3.18
 0 2 3 287.47 5.33
 0 3 3 374.32 4.47
 0 4 3 1346.6 14.16
 0 5 3 148.17 2.18
 0 6 3 496.26 5.18
 0 7 3 40.82 1.04
 0 8 3 112.33 1.81
 0 9 3 260.07 3.25
 0 10 3 72.19 1.52
 0 11 3 128.23 2.15
 0 12 3 216.68 3.09
 0 13 3 265.14 3.64
 0 14 3 50.69 1.56
 0 15 3 164.83 2.89
 0 16 3 282.05 4.12
 0 17 3 86.03 2.26
 0 18 3 49.2 1.81
 0 19 3 4.56 0.74
 0 20 3 80.97 2.44
 0 21 3 1.59 0.7
 0 22 3 2.11 0.74
 0 23 3 51.31 2.12
 0 24 3 23.17 1.66
 0 25 3 9.07 1.05
 0 0 4 382.05 7.11
 0 1 4 72.56 2.19
 0 2 4 169.56 3.74
 0 3 4 14.58 0.82
 0 4 4 418.12 5.17
 0 5 4 1.23 0.68
 0 6 4 129.25 2.24
 0 7 4 53.23 1.42
 0 8 4 117.5 1.96
 0 9 4 13.11 0.84
 0 10 4 164.61 2.52
 0 11 4 178.53 2.76
 0 12 4 71.07 1.75
 0 13 4 20.93 1.18
 0 14 4 259.51 3.8
 0 15 4 82.48 2.15
 0 16 4 172.51 3.17
 0 17 4 10.4 0.84
 0 18 4 17.55 1.35
 0 19 4 6.12 0.8
 0 20 4 3.34 0.75
 0 21 4 0.34 0.68
 0 22 4 7.93 0.9
 0 23 4 0.22 0.73
 0 24 4 48.42 2.07
 0 25 4 5.28 0.93
 0 1 5 430.21 8.23
 0 2 5 250.13 5.38
 0 3 5 89.67 2.8
 0 4 5 708.95 8.35
 0 5 5 323.83 4.43
 0 6 5 1.41 0.75
 0 7 5 12.07 0.96
 0 8 5 264.62 3.97
 0 9 5 126.38 2.6
 0 10 5 14.49 1
 0 11 5 37.8 1.42
 0 12 5 2.71 0.6
 0 13 5 144.28 2.74
 0 14 5 6.41 0.74
 0 15 5 25.69 1.44
 0 16 5 24.2 1.45
 0 17 5 140.34 3.02
 0 18 5 4.25 0.76
 0 19 5 24.82 1.63
 0 20 5 0.54 0.73
 0 21 5 35.78 1.89
 0 22 5 10.01 0.96
 0 23 5 22.82 1.75
 0 24 5 0.47 0.69
 0 0 6 1.43 1.14
 0 1 6 170.82 4.46
 0 2 6 29.52 1.87
 0 3 6 2.71 1.18
 0 4 6 29.13 1.98
 0 5 6 157.17 2.86
 0 6 6 20.36 1.19
 0 7 6 258.83 4.09
 0 8 6 54.67 1.8
 0 9 6 26.15 1.41
 0 10 6 28.44 1.5
 0 11 6 213.56 3.46
 0 12 6 11.5 1.01
 0 13 6 8.71 0.88
 0 14 6 21.3 1.34
 0 15 6 0.17 0.62
 0 16 6 75.68 2.33
 0 17 6 53.06 2.02
 0 18 6 14.21 1.25
 0 19 6 80.56 2.53
 0 20 6 3.35 0.78
 0 21 6 38.81 1.98
 0 22 6 19.28 1.41
 0 23 6 30.98 1.81
 0 1 7 107.1 3.74
 0 2 7 986.15 17.72
 0 3 7 0.85 1.4
 0 4 7 21.47 2
 0 5 7 43.88 2.61
 0 6 7 78.66 2.22
 0 7 7 85 2.33
 0 8 7 3.55 0.79
 0 9 7 9 0.94
 0 10 7 16.8 1.47
 0 11 7 57.21 2.16
 0 12 7 10.64 1.17
 0 13 7 21.21 1.45
 0 14 7 2.69 0.7
 0 16 7 148.86 3.31
 0 17 7 1.92 0.73
 0 18 7 4.2 0.8
 0 19 7 12.5 1.01
 0 20 7 246.41 4.46
 0 21 7 1.66 0.72
 0 0 8 44.6 2.75
 0 1 8 6.53 1.73
 0 2 8 15.87 2.09
 0 3 8 28.64 2.45
 0 4 8 3.15 1.73
 0 6 8 18.72 1.49
 0 7 8 108.66 2.85
 0 8 8 159.44 3.51
 0 9 8 22.35 1.58
 0 10 8 11.92 1.27
 0 11 8 73.06 2.56
 0 12 8 73.3 2.63
 0 13 8 58.58 2.45
 0 14 8 22.85 1.79
 0 15 8 1.01 0.7
 0 16 8 1.82 0.73
 0 17 8 11.97 1
 0 18 8 1.05 0.73
 0 19 8 16.81 1.4
 0 20 8 11.22 0.96
 0 1 9 15.53 2.12
 0 2 9 84.51 4
 0 3 9 115.43 4.61
 0 4 9 40.49 2.96
 0 5 9 3.01 1.75
 0 6 9 2.88 1.79
 0 7 9 84.78 2.78
 0 8 9 145.15 3.54
 0 9 9 30.02 1.95
 0 10 9 25.24 1.86
 0 11 9 4.09 0.96
 0 12 9 63.57 2.54
 0 13 9 53.11 2.44
 0 14 9 0.52 0.89
 0 15 9 86.2 2.99
 0 16 9 26.34 1.99
 0 17 9 28.29 1.8
 0 18 9 15.64 1.17
 0 0 10 8.76 2.24
 0 1 10 0.01 1.83
 0 2 10 37.72 3.16
 0 3 10 89.22 4.4
 0 4 10 51.64 3.54
 0 5 10 59.59 3.75
 0 6 10 75.83 4.24
 0 7 10 99.04 4.74
 0 8 10 109.7 3.28
 0 9 10 12.27 1.2
 0 10 10 3.39 0.95
 0 11 10 29.85 2.09
 0 12 10 24.46 1.69
 0 13 10 22.85 1.91
 0 14 10 79.4 2.96
 0 15 10 10.67 1.18
 0 1 11 0.88 2.22
 0 2 11 4.92 2.25
 0 3 11 12.38 2.7
 0 4 11 1.67 2.35
 0 5 11 1.63 2.35
 0 6 11 14.07 2.8
 0 7 11 5.64 2.46
 0 8 11 15.3 2.8
 0 9 11 14.58 1.4
 0 10 11 2.86 0.98
 0 11 11 15.21 1.53
 0 12 11 54.96 2.56
 0 0 12 4.52 16.76
 0 1 12 49.22 4.1
 0 2 12 36.82 3.58
 0 3 12 211.78 7.21
 0 4 12 0.77 2.58
 0 5 12 17.82 3.13
 0 6 12 101.65 5.02
 0 7 12 118.13 5.54
 1 1 0 458.35 4.31
 1 2 0 9999.99 105.89
 1 3 0 107.72 1.26
 1 4 0 3059.16 26.92
 1 5 0 616.72 5.99
 1 6 0 112.77 1.45
 1 7 0 35.09 0.8
 1 8 0 732.93 7.29
 1 9 0 5.94 0.62
 1 10 0 78.48 1.46
 1 11 0 176.58 2.47
 1 12 0 49.06 1.29
 1 13 0 104.48 1.97
 1 14 0 1.57 0.79
 1 15 0 157.31 2.69
 1 16 0 44.58 1.55
 1 17 0 53.84 1.75
 1 18 0 1.7 0.7
 1 19 0 61.47 2
 1 20 0 73.4 2.27
 1 21 0 2.61 0.78
 1 22 0 7.28 0.86
 1 23 0 12.77 1.1
 1 24 0 17.84 1.44
 1 26 0 13.34 1.16
 1 0 1 139.95 1.52
 1 1 1 243.44 2.47
 1 2 1 189.77 2.01
 1 3 1 1982.27 17.64
 1 4 1 286.21 2.99
 1 5 1 798.09 7.7
 1 6 1 39.89 0.8
 1 7 1 618.51 6.21
 1 8 1 427.57 4.52
 1 9 1 423.38 4.61
 1 10 1 239.17 3.05
 1 11 1 31.25 1.02
 1 12 1 0.65 0.66
 1 13 1 232.64 3.23
 1 14 1 53.91 1.51
 1 15 1 159.71 2.77
 1 16 1 112.61 2.35
 1 17 1 46.35 1.65
 1 18 1 43.35 1.69
 1 19 1 27.91 1.51
 1 20 1 10.62 0.88
 1 21 1 3.76 0.75
 1 22 1 63.37 2.2
 1 23 1 19.43 1.62
 1 24 1 38.16 1.96
 1 25 1 17.31 1.49
 1 26 1 3.65 0.88
 1 0 2 5660.2 65.86
 1 1 2 130.63 1.71
 1 2 2 1043.4 11.15
 1 3 2 353.79 3.69
 1 4 2 1939.85 17.55
 1 5 2 33.91 0.75
 1 6 2 400.08 4.21
 1 7 2 295.37 3.32
 1 8 2 18.68 0.79
 1 9 2 112.66 1.79
 1 10 2 108.41 1.82
 1 11 2 215 2.9
 1 12 2 210.37 2.96
 1 13 2 200.9 2.98
 1 14 2 99.73 2.07
 1 15 2 57.67 1.68
 1 16 2 50.36 1.72
 1 17 2 138.03 2.78
 1 18 2 200.69 3.51
 1 19 2 75.12 2.19
 1 20 2 17.69 1.28
 1 21 2 41.69 1.86
 1 22 2 66.68 2.32
 1 23 2 79.12 2.59
 1 24 2 19.41 1.45
 1 25 2 0.28 0.78
 1 26 2 8.19 1.01
 1 0 3 58.41 1.68
 1 1 3 551.52 9.53
 1 2 3 409.72 4.81
 1 3 3 167.22 2.33
 1 4 3 174.39 2.44
 1 5 3 41.99 0.96
 1 6 3 251.77 2.98
 1 7 3 9.44 0.69
 1 8 3 469.65 5.12
 1 9 3 52.89 1.28
 1 10 3 145.26 2.26
 1 11 3 30.38 1.09
 1 12 3 58.87 1.52
 1 13 3 61.62 1.65
 1 14 3 209.36 3.25
 1 15 3 61.05 1.79
 1 16 3 16.94 1.12
 1 17 3 45.62 1.72
 1 18 3 48.35 1.83
 1 19 3 49.62 1.92
 1 20 3 14.15 1.2
 1 21 3 42.99 1.91
 1 22 3 13.12 1.11
 1 23 3 5 0.83
 1 24 3 14.83 1.17
 1 25 3 32.65 2.11
 1 0 4 598.64 10.63
 1 1 4 474.06 8.62
 1 2 4 52.41 1.91
 1 3 4 42.68 1.17
 1 4 4 199.94 2.86
 1 5 4 152.57 2.45
 1 6 4 237.65 3.41
 1 7 4 152.62 2.24
 1 8 4 82.36 1.61
 1 9 4 3.97 0.7
 1 10 4 41.4 1.28
 1 11 4 113.67 2.14
 1 12 4 256.82 3.63
 1 13 4 49.46 1.56
 1 14 4 71.85 1.94
 1 15 4 5.43 0.72
 1 16 4 42.99 1.66
 1 17 4 51.21 1.85
 1 18 4 106.8 2.67
 1 19 4 74.39 2.28
 1 20 4 16.85 1.45
 1 21 4 19.69 1.43
 1 22 4 39.69 1.91
 1 23 4 27.49 1.75
 1 24 4 3.9 0.79
 1 0 5 518.76 9.67
 1 1 5 223.19 4.94
 1 2 5 845.41 14.81
 1 3 5 321.41 6.63
 1 4 5 197.1 3.07
 1 5 5 15.61 0.97
 1 6 5 418.86 5.49
 1 7 5 133.01 2.53
 1 8 5 126.4 2.51
 1 9 5 164.17 2.66
 1 10 5 17.36 1.05
 1 11 5 65.37 1.74
 1 12 5 45.72 1.57
 1 13 5 81.55 2.1
 1 14 5 73.29 2.04
 1 15 5 54.41 1.87
 1 16 5 143.33 2.98
 1 17 5 20.89 1.46
 1 18 5 12.69 1.18
 1 19 5 34.06 1.78
 1 20 5 117.9 2.99
 1 21 5 45.78 2.03
 1 22 5 3.15 0.78
 1 23 5 8.35 0.91
 1 24 5 31.79 1.82
 1 0 6 0.13 1.15
 1 1 6 1.63 1.13
 1 2 6 13.76 1.52
 1 3 6 22.65 1.8
 1 4 6 29.17 1.98
 1 5 6 24.23 1.22
 1 6 6 39.9 1.49
 1 7 6 14.18 1.13
 1 8 6 16.58 1.24
 1 9 6 20.19 1.4
 1 10 6 4.43 0.8
 1 11 6 17.93 1.24
 1 12 6 52.88 1.75
 1 13 6 13.75 1.1
 1 14 6 51.08 1.83
 1 15 6 20.07 1.48
 1 16 6 5.44 0.78
 1 17 6 39.24 1.83
 1 18 6 25.27 1.63
 1 19 6 21.52 1.57
 1 20 6 57.61 2.27
 1 21 6 17.15 1.41
 1 22 6 15.73 1.38
 1 23 6 21.95 1.61
 1 0 7 452.05 9.39
 1 1 7 48.96 2.64
 1 2 7 111.88 3.86
 1 3 7 148.51 4.54
 1 4 7 257.66 6.41
 1 5 7 55.76 1.9
 1 6 7 112.57 2.68
 1 7 7 17.35 1.4
 1 8 7 102.75 2.65
 1 9 7 122.86 2.94
 1 10 7 34.21 1.75
 1 11 7 39.83 1.66
 1 12 7 3.48 0.84
 1 13 7 77.22 2.28
 1 14 7 44.9 1.91
 1 15 7 58.94 2.14
 1 16 7 47.16 1.96
 1 17 7 37.4 1.85
 1 18 7 78.51 2.53
 1 19 7 12.31 1.12
 1 20 7 28.17 1.8
 1 21 7 16.98 1.21
 1 0 8 19.05 2.19
 1 1 8 64.45 3.26
 1 2 8 36.21 2.62
 1 3 8 58.58 3.12
 1 4 8 59.81 3.2
 1 5 8 186.53 5.67
 1 6 8 27.45 1.68
 1 7 8 166.66 3.57
 1 8 8 5.92 0.89
 1 9 8 93.47 2.77
 1 10 8 72.49 2.52
 1 11 8 174.29 3.87
 1 12 8 21.47 1.77
 1 13 8 51.66 2.31
 1 14 8 2.19 0.92
 1 15 8 84.44 2.52
 1 16 8 10.19 0.95
 1 17 8 48.94 2.15
 1 18 8 9.96 0.95
 1 19 8 4.14 0.8
 1 20 8 0.2 0.71
 1 0 9 0.07 1.69
 1 1 9 4.07 1.82
 1 2 9 94.04 4.14
 1 3 9 2.98 1.79
 1 4 9 5.94 2.07
 1 5 9 52.17 3.34
 1 6 9 18.34 2.37
 1 7 9 28.96 1.85
 1 8 9 15.23 1.35
 1 9 9 36.19 2.04
 1 10 9 53.97 2.39
 1 11 9 84.12 2.88
 1 12 9 16.32 1.5
 1 13 9 29.36 2.07
 1 14 9 14.46 1.5
 1 15 9 40.58 2.26
 1 16 9 78.35 2.89
 1 17 9 33.39 1.91
 1 18 9 21.11 1.63
 1 0 10 6.35 2.14
 1 1 10 46.95 3.42
 1 2 10 2.85 2.05
 1 3 10 36.78 3.13
 1 4 10 39.61 3.32
 1 5 10 59.66 3.81
 1 6 10 75.92 4.21
 1 7 10 57.84 3.84
 1 8 10 44.75 2.29
 1 9 10 13.47 1.48
 1 10 10 102.14 3.29
 1 11 10 29.74 2.09
 1 12 10 83.16 2.99
 1 13 10 0.42 0.93
 1 14 10 12 1.22
 1 15 10 19.22 1.61
 1 0 11 1.47 2.35
 1 1 11 21.91 2.94
 1 2 11 61.71 4.13
 1 3 11 42.71 3.56
 1 4 11 21.72 2.96
 1 5 11 11.21 2.64
 1 6 11 7.21 2.46
 1 7 11 15.71 2.88
 1 8 11 28.52 2.15
 1 9 11 42.92 2.39
 1 10 11 34.18 2.23
 1 11 11 6.58 1.08
 1 12 11 2.95 0.97
 1 0 12 32.62 3.51
 1 1 12 138.68 5.81
 1 2 12 15.14 3.17
 1 3 12 5.9 2.84
 1 4 12 53.01 4.04
 1 5 12 125.21 5.68
 1 6 12 5.21 2.78
 1 7 12 41.72 3.8
 2 0 0 76.41 0.98
 2 1 0 56.72 0.8
 2 2 0 3059.1 26.95
 2 3 0 1433.37 13.07
 2 4 0 65.32 0.97
 2 5 0 166.07 1.97
 2 6 0 3792.47 33.67
 2 7 0 535.28 5.48
 2 8 0 1.39 0.55
 2 9 0 428.14 4.71
 2 10 0 463.49 5.08
 2 11 0 4.4 0.66
 2 12 0 79.08 1.66
 2 13 0 306.08 3.9
 2 14 0 19.92 1.1
 2 15 0 127.47 2.42
 2 16 0 67.41 1.87
 2 17 0 65.02 1.91
 2 18 0 79.64 2.19
 2 19 0 68.81 2.12
 2 20 0 1.68 0.68
 2 21 0 14.09 1.17
 2 22 0 27.55 1.69
 2 23 0 20.34 1.6
 2 24 0 59.02 2.26
 2 25 0 7.51 1.05
 2 26 0 1.96 0.82
 2 0 1 2.98 0.29
 2 1 1 142.15 1.61
 2 2 1 505.52 4.97
 2 3 1 977.56 9.2
 2 4 1 287.56 3.04
 2 5 1 777.71 7.56
 2 6 1 41.76 0.88
 2 7 1 178.54 2.24
 2 8 1 8.82 0.66
 2 9 1 497.84 5.36
 2 10 1 15.86 0.84
 2 11 1 8.66 0.79
 2 12 1 74.16 1.62
 2 13 1 145.46 2.46
 2 14 1 81.52 1.87
 2 15 1 43.28 1.47
 2 16 1 6.49 0.72
 2 17 1 18.36 1.26
 2 18 1 18.14 1.32
 2 19 1 53.28 1.93
 2 20 1 130.59 2.98
 2 21 1 52.62 2.04
 2 22 1 42.52 1.95
 2 23 1 4.67 0.81
 2 24 1 74.98 2.44
 2 25 1 41.91 2.41
 2 26 1 55.53 2.65
 2 0 2 7.65 0.41
 2 1 2 562.42 5.56
 2 2 2 1976.28 17.89
 2 3 2 195.16 2.28
 2 4 2 162.33 1.99
 2 5 2 15.3 0.63
 2 6 2 532.33 5.49
 2 7 2 255.84 3.03
 2 8 2 262.59 3.2
 2 9 2 233.54 2.95
 2 10 2 4.83 0.67
 2 11 2 116.84 2.04
 2 12 2 104.45 1.98
 2 13 2 133.95 2.38
 2 14 2 61.64 1.66
 2 15 2 58 1.7
 2 16 2 133.48 2.66
 2 17 2 0.12 0.61
 2 18 2 19.71 1.34
 2 19 2 2.07 0.66
 2 20 2 58.04 2.05
 2 21 2 55.13 2.12
 2 22 2 6.5 0.86
 2 23 2 4.62 0.82
 2 24 2 15.89 1.39
 2 25 2 72.76 3.03
 2 0 3 240.76 2.79
 2 1 3 255.89 2.88
 2 2 3 699.31 6.94
 2 3 3 817.02 8.08
 2 4 3 120.03 1.71
 2 5 3 454.6 4.86
 2 6 3 165.91 2.24
 2 7 3 198 2.58
 2 8 3 218.11 2.82
 2 9 3 527.67 5.81
 2 10 3 468.45 5.33
 2 11 3 21.9 1.06
 2 12 3 154.02 2.58
 2 13 3 79.97 1.88
 2 14 3 87.84 2.07
 2 15 3 30.94 1.45
 2 16 3 5.08 0.72
 2 17 3 23.26 1.37
 2 18 3 3.84 0.7
 2 19 3 70.84 2.22
 2 20 3 18.01 1.22
 2 21 3 79 2.5
 2 22 3 14.22 1.31
 2 23 3 9.5 1.03
 2 24 3 0.07 0.72
 2 25 3 23.81 1.95
 2 0 4 103.5 2.79
 2 1 4 194.87 2.81
 2 2 4 239.11 3.33
 2 3 4 243.15 3.37
 2 4 4 23.7 1.04
 2 5 4 109.08 1.8
 2 6 4 197.27 2.65
 2 7 4 186.84 2.61
 2 8 4 212.38 2.91
 2 9 4 88.66 1.78
 2 10 4 252.18 3.43
 2 11 4 90.82 1.95
 2 12 4 23.12 1.2
 2 13 4 0.73 0.6
 2 14 4 21.32 1.29
 2 15 4 23.39 1.36
 2 16 4 45.94 1.67
 2 17 4 70.65 2.16
 2 18 4 46.27 1.9
 2 19 4 15.89 1.29
 2 20 4 48.59 2
 2 21 4 36.97 1.9
 2 22 4 30.61 1.89
 2 23 4 42.75 1.95
 2 24 4 6.09 0.85
 2 0 5 263.44 5.66
 2 1 5 61.93 2.38
 2 2 5 294.15 4.09
 2 3 5 57.67 1.54
 2 4 5 270.47 3.87
 2 5 5 116.22 2.27
 2 6 5 22.76 1.16
 2 7 5 25.81 1.28
 2 8 5 114.39 2.13
 2 9 5 47.77 1.47
 2 10 5 252.75 3.6
 2 11 5 110.01 2.3
 2 12 5 26.09 1.35
 2 13 5 4.12 0.68
 2 14 5 168.54 3.13
 2 15 5 23.16 1.39
 2 16 5 2.07 0.65
 2 17 5 9.72 0.88
 2 18 5 80.81 2.49
 2 19 5 20.27 1.53
 2 20 5 2.57 0.76
 2 21 5 1.73 0.74
 2 22 5 38.23 1.9
 2 23 5 29.99 1.86
 2 0 6 139.43 4.02
 2 1 6 171.34 4.57
 2 2 6 4.21 1.3
 2 3 6 4.12 1.05
 2 4 6 41.27 1.5
 2 5 6 179.76 3.2
 2 6 6 1.08 0.88
 2 7 6 140.67 2.85
 2 8 6 0.42 0.95
 2 9 6 8.97 0.88
 2 10 6 22.09 1.26
 2 11 6 190.51 3.26
 2 12 6 14.37 0.99
 2 13 6 113.65 2.58
 2 14 6 20.54 1.36
 2 15 6 103.53 2.62
 2 16 6 28.02 1.63
 2 17 6 85.56 2.49
 2 18 6 90.54 2.65
 2 19 6 4.28 0.8
 2 20 6 6.95 0.88
 2 21 6 25.07 1.75
 2 22 6 83.36 2.59
 2 0 7 13.53 1.8
 2 1 7 80.12 3.31
 2 2 7 22.91 2.05
 2 3 7 26.41 2.18
 2 4 7 237.71 4.87
 2 5 7 129.49 2.86
 2 6 7 53.48 1.93
 2 7 7 152.59 3.24
 2 8 7 150.23 3.23
 2 9 7 9.08 0.97
 2 10 7 17.31 1.45
 2 11 7 178.02 3.76
 2 12 7 3.97 0.7
 2 13 7 89.21 2.48
 2 14 7 73.41 2.28
 2 15 7 59.76 2.17
 2 16 7 7.82 0.88
 2 17 7 92.7 2.69
 2 18 7 18.05 1.39
 2 19 7 12.78 1.16
 2 20 7 1.79 0.74
 2 21 7 18.95 1.45
 2 0 8 98.63 4.01
 2 1 8 107.28 4.19
 2 2 8 43 2.89
 2 3 8 52.95 3.06
 2 4 8 29.06 2.52
 2 5 8 103.11 2.78
 2 6 8 85.82 2.63
 2 7 8 76.28 2.49
 2 8 8 0.56 0.75
 2 9 8 21.45 1.46
 2 10 8 2.56 0.89
 2 11 8 15.54 1.42
 2 12 8 0.03 0.79
 2 13 8 57.31 2.49
 2 14 8 18.19 1.48
 2 15 8 12.8 1.27
 2 16 8 5.93 0.86
 2 17 8 42.86 2.07
 2 18 8 3.49 0.79
 2 19 8 12.26 0.99
 2 0 9 138.07 5.05
 2 1 9 31.89 2.74
 2 2 9 199.49 6.26
 2 3 9 9.77 2.01
 2 4 9 88.97 4.19
 2 5 9 20.91 2.53
 2 6 9 90.93 2.86
 2 7 9 19.27 1.68
 2 8 9 6.12 0.98
 2 9 9 69.97 2.61
 2 10 9 25.76 1.87
 2 11 9 28.51 1.96
 2 12 9 31.67 2.06
 2 13 9 64.08 2.66
 2 14 9 131.87 3.62
 2 15 9 2 0.95
 2 16 9 28.33 1.84
 2 17 9 7.9 0.96
 2 0 10 90.64 4.46
 2 1 10 122.54 5.15
 2 2 10 5.22 2.15
 2 3 10 11.98 2.43
 2 4 10 8.54 2.29
 2 5 10 85.12 4.39
 2 6 10 30.96 3.04
 2 7 10 47.83 2.41
 2 8 10 55.44 2.55
 2 9 10 22.3 1.67
 2 10 10 61.1 2.65
 2 11 10 80.85 2.89
 2 12 10 88.14 3.07
 2 13 10 12.94 1.24
 2 14 10 31.18 2.1
 2 15 10 5.39 1.04
 2 0 11 22.97 3.05
 2 1 11 18.09 2.91
 2 2 11 6.04 2.49
 2 3 11 13.24 2.65
 2 4 11 4.15 2.57
 2 5 11 1.28 2.38
 2 6 11 24.88 3.05
 2 7 11 0.94 2.38
 2 8 11 10.32 1.19
 2 9 11 0.56 0.93
 2 10 11 11.49 1.43
 2 11 11 8.37 1.12
 2 0 12 85.12 4.83
 2 1 12 37.52 3.82
 2 2 12 11.34 2.96
 2 3 12 77.71 4.61
 2 4 12 20.4 3.24
 2 5 12 4.12 2.78
 2 6 12 53.51 4.03
 3 1 0 56.51 0.93
 3 3 0 126.07 1.61
 3 4 0 753.47 7.35
 3 5 0 380.05 4.04
 3 6 0 71.84 1.27
 3 7 0 442.88 4.75
 3 8 0 147.14 2.11
 3 9 0 196.34 2.62
 3 10 0 54.73 1.32
 3 11 0 458.03 5.22
 3 12 0 14.92 0.96
 3 13 0 4.99 0.81
 3 14 0 6.84 0.89
 3 15 0 43.79 1.55
 3 16 0 78.2 2.07
 3 17 0 77.07 2.12
 3 18 0 3.88 0.68
 3 19 0 5.36 0.75
 3 20 0 50.89 1.96
 3 21 0 55.34 2.09
 3 22 0 7.44 0.88
 3 23 0 0.11 0.72
 3 24 0 14.68 1.19
 3 25 0 53.88 2.6
 3 0 1 320.06 3.39
 3 1 1 672.3 6.64
 3 2 1 107.44 1.44
 3 3 1 791.29 7.74
 3 4 1 149.19 1.9
 3 5 1 44.27 0.96
 3 6 1 125.64 1.79
 3 7 1 290.07 3.38
 3 8 1 77.81 1.46
 3 9 1 696.18 7.32
 3 10 1 67.24 1.49
 3 11 1 97.63 1.88
 3 12 1 99.13 1.98
 3 13 1 163.16 2.76
 3 14 1 49.31 1.56
 3 15 1 3.62 0.68
 3 16 1 71.74 2
 3 17 1 55 1.84
 3 18 1 93.07 2.42
 3 19 1 35.94 1.68
 3 20 1 6.74 0.83
 3 21 1 123.3 2.98
 3 22 1 112.93 2.98
 3 23 1 28.18 1.74
 3 24 1 54.34 2.2
 3 25 1 14.21 1.4
 3 0 2 0.19 0.42
 3 1 2 327.45 3.57
 3 2 2 495.23 5.08
 3 3 2 486.12 5.05
 3 4 2 100.33 1.56
 3 5 2 573.72 5.94
 3 6 2 1162.48 11.39
 3 7 2 13.31 0.77
 3 8 2 162.14 2.31
 3 9 2 113.38 1.93
 3 10 2 462.59 5.25
 3 11 2 63.06 1.55
 3 12 2 193.92 2.95
 3 13 2 47.76 1.48
 3 14 2 12.1 1.07
 3 15 2 23.5 1.3
 3 16 2 66.88 1.93
 3 17 2 51.98 1.82
 3 18 2 16.48 1.3
 3 19 2 10.08 0.99
 3 20 2 21.07 1.53
 3 21 2 1.07 0.7
 3 22 2 5.12 0.83
 3 23 2 17.87 1.58
 3 24 2 50.22 2.14
 3 25 2 8.27 1.02
 3 0 3 334.13 3.73
 3 1 3 458.09 4.86
 3 2 3 31.69 0.92
 3 3 3 304.63 3.5
 3 4 3 22.98 0.87
 3 5 3 389.93 4.33
 3 6 3 6.18 0.69
 3 7 3 463.36 5.15
 3 8 3 78.47 1.59
 3 9 3 47.66 1.32
 3 10 3 21.06 1.03
 3 11 3 138.28 2.39
 3 12 3 73.17 1.77
 3 13 3 22.62 1.21
 3 14 3 16.52 1.08
 3 15 3 21.92 1.32
 3 16 3 3.73 0.71
 3 17 3 14.9 1.16
 3 18 3 0.36 0.62
 3 19 3 18.74 1.49
 3 20 3 11.14 0.94
 3 21 3 2.94 0.75
 3 22 3 11.65 0.99
 3 23 3 72.52 2.51
 3 24 3 15.49 1.32
 3 0 4 21.11 0.85
 3 1 4 206.46 2.68
 3 2 4 56.4 1.27
 3 3 4 145.92 2.15
 3 4 4 45.54 1.18
 3 5 4 492.86 5.45
 3 6 4 145.71 2.27
 3 7 4 108.45 1.95
 3 8 4 98.17 1.91
 3 9 4 122.75 2.21
 3 10 4 38.24 1.33
 3 11 4 52.86 1.6
 3 12 4 54.6 1.65
 3 13 4 190.68 3.18
 3 14 4 18.3 1.24
 3 15 4 68.46 2.03
 3 16 4 31.48 1.54
 3 17 4 58.62 2.03
 3 18 4 46.41 1.92
 3 19 4 30.74 1.71
 3 20 4 37.97 1.84
 3 21 4 46.89 2.04
 3 22 4 12.7 1.13
 3 23 4 18.31 1.57
 3 24 4 2 0.74
 3 0 5 90.99 1.77
 3 1 5 81.46 1.67
 3 2 5 64.61 1.52
 3 3 5 133.43 2.21
 3 4 5 130.51 2.21
 3 5 5 131.88 2.26
 3 6 5 80.15 1.74
 3 7 5 223.29 3.21
 3 8 5 340.95 4.35
 3 9 5 3.31 0.86
 3 10 5 243.26 3.62
 3 11 5 13.29 0.97
 3 12 5 224.95 3.57
 3 13 5 18.72 1.31
 3 14 5 116.47 2.66
 3 15 5 80.57 2.28
 3 16 5 18.24 1.41
 3 17 5 5.71 0.8
 3 18 5 11.67 0.96
 3 19 5 19.31 1.41
 3 20 5 5.15 0.83
 3 21 5 6.52 0.88
 3 22 5 27.56 1.81
 3 23 5 6.88 0.87
 3 1 6 6.89 0.93
 3 2 6 75.97 1.99
 3 3 6 8.79 1.02
 3 4 6 17.41 1.23
 3 5 6 38.3 1.56
 3 6 6 33.94 1.56
 3 7 6 71.67 2.09
 3 8 6 34.19 1.45
 3 9 6 59.04 1.77
 3 10 6 43.7 1.62
 3 11 6 123.64 2.64
 3 12 6 6.57 0.78
 3 13 6 102.96 2.56
 3 14 6 46.89 1.85
 3 15 6 13.09 1.06
 3 16 6 75.95 2.38
 3 17 6 43.67 1.94
 3 18 6 18.54 1.39
 3 19 6 39.73 1.97
 3 20 6 115.6 3.02
 3 21 6 10.52 0.96
 3 22 6 9.39 0.93
 3 0 7 10.78 1.83
 3 1 7 1.54 1.52
 3 2 7 275.79 6.8
 3 3 7 52.83 1.96
 3 4 7 17.56 1.43
 3 5 7 58.44 2.06
 3 6 7 21.88 1.55
 3 7 7 65.59 2.2
 3 8 7 20.31 1.56
 3 9 7 198.44 3.89
 3 10 7 92.25 2.39
 3 11 7 11.23 0.87
 3 12 7 4.35 0.73
 3 13 7 69.43 2.24
 3 14 7 89.38 2.52
 3 15 7 67.77 2.31
 3 16 7 5.07 0.82
 3 17 7 5.17 0.83
 3 18 7 14.27 1.16
 3 19 7 37.97 1.98
 3 20 7 16.71 1.37
 3 21 7 9.47 0.93
 3 0 8 3.88 1.83
 3 1 8 207.36 6.05
 3 2 8 108.4 4.28
 3 3 8 83.54 3.81
 3 4 8 71.05 2.38
 3 5 8 70.27 2.38
 3 6 8 47.76 2.06
 3 7 8 55.14 2.19
 3 8 8 60.86 2.35
 3 9 8 40.41 2.04
 3 10 8 8.02 1.03
 3 11 8 182.16 4.05
 3 12 8 31.48 1.95
 3 13 8 11.5 1.07
 3 14 8 8.35 0.9
 3 15 8 32.84 1.8
 3 16 8 27.98 1.8
 3 17 8 20.44 1.64
 3 18 8 15.16 1.18
 3 19 8 42.07 2.02
 3 0 9 125.76 4.94
 3 1 9 21.77 2.56
 3 2 9 35.33 2.94
 3 3 9 25.42 2.72
 3 4 9 185.8 6.14
 3 5 9 0.26 0.85
 3 6 9 14.74 1.2
 3 7 9 16.44 1.36
 3 8 9 78.82 2.8
 3 9 9 11.48 1.16
 3 10 9 50.94 2.36
 3 11 9 7.75 1.08
 3 12 9 9 1.13
 3 13 9 2.81 0.96
 3 14 9 56.78 2.48
 3 15 9 11.69 1.11
 3 16 9 16.44 1.2
 3 17 9 39.71 1.97
 3 0 10 1.56 2.12
 3 1 10 104.58 4.75
 3 2 10 50.6 3.64
 3 3 10 150.3 5.79
 3 4 10 21.77 2.88
 3 5 10 13.03 2.58
 3 6 10 42.53 2.27
 3 7 10 21.32 1.61
 3 8 10 13.22 1.24
 3 9 10 60.83 2.65
 3 10 10 13.84 1.53
 3 11 10 8.34 1.11
 3 12 10 2.05 0.93
 3 13 10 34.74 2.22
 3 14 10 30.93 2.06
 3 0 11 2.26 2.43
 3 1 11 20 3.05
 3 2 11 27.61 3.15
 3 3 11 63.51 4.16
 3 4 11 30.87 3.41
 3 5 11 28.53 3.19
 3 6 11 22.12 3.1
 3 7 11 41.11 2.35
 3 8 11 11.89 1.46
 3 9 11 19.61 1.53
 3 10 11 16.38 1.58
 3 11 11 17.13 5.37
 3 0 12 10.06 3.04
 3 1 12 13.33 3.05
 3 2 12 5.96 2.79
 3 3 12 1.41 2.79
 3 4 12 1.83 2.66
 4 0 0 715.43 7.1
 4 1 0 704.74 7.07
 4 2 0 73.44 1.28
 4 3 0 3.2 0.57
 4 4 0 67.45 1.28
 4 5 0 28.12 0.92
 4 6 0 240.09 2.97
 4 7 0 160.63 2.31
 4 8 0 241.5 3.1
 4 9 0 237.44 3.14
 4 10 0 126.02 2.18
 4 11 0 23.09 1.12
 4 12 0 438.35 5.41
 4 13 0 126.19 2.39
 4 14 0 5.14 0.67
 4 15 0 23.05 1.31
 4 16 0 165.08 3.08
 4 17 0 2.16 0.63
 4 18 0 3.72 0.71
 4 19 0 13.22 1.2
 4 20 0 0.51 0.68
 4 21 0 14.57 1.14
 4 22 0 0.08 0.75
 4 23 0 8.73 0.93
 4 24 0 39.83 1.98
 4 0 1 2.67 0.53
 4 1 1 270.93 3.1
 4 2 1 63.12 1.2
 4 3 1 274.69 3.18
 4 4 1 22.12 0.84
 4 5 1 109.44 1.73
 4 6 1 79.29 1.5
 4 7 1 447.51 4.98
 4 8 1 78.34 1.58
 4 9 1 7.75 0.74
 4 10 1 62.42 1.51
 4 11 1 485.71 5.65
 4 12 1 123.55 2.32
 4 13 1 78.32 1.92
 4 14 1 84.17 2.06
 4 15 1 82.07 2.12
 4 16 1 95.65 2.34
 4 17 1 31.08 1.58
 4 18 1 56.54 1.96
 4 19 1 77.7 2.33
 4 20 1 59.58 2.15
 4 21 1 14.09 1.27
 4 22 1 26.05 1.76
 4 23 1 3.99 0.83
 4 24 1 35.75 1.91
 4 25 1 9.53 1.06
 4 0 2 19.57 0.81
 4 1 2 481.82 5.16
 4 2 2 17.66 0.81
 4 3 2 136.99 1.98
 4 4 2 364.57 4.09
 4 5 2 247.56 3.11
 4 6 2 58.96 1.33
 4 7 2 322.82 3.9
 4 8 2 294.35 3.66
 4 9 2 10.28 0.82
 4 10 2 75.15 1.69
 4 11 2 34.09 1.26
 4 12 2 84.44 1.93
 4 13 2 0.24 0.56
 4 14 2 26.29 1.34
 4 15 2 27.44 1.42
 4 16 2 30.17 1.53
 4 17 2 35.3 1.66
 4 18 2 11.15 0.99
 4 19 2 20.42 1.51
 4 20 2 15.39 1.12
 4 21 2 17.35 1.5
 4 22 2 17.71 1.21
 4 23 2 32.32 1.88
 4 24 2 2.95 0.77
 4 0 3 8.54 0.71
 4 1 3 409.44 4.52
 4 2 3 70.06 1.42
 4 3 3 845.66 8.54
 4 4 3 173.36 2.44
 4 5 3 197.7 2.71
 4 6 3 9.89 0.78
 4 7 3 110.23 1.97
 4 8 3 158.83 2.52
 4 9 3 58.3 1.52
 4 10 3 30.85 1.23
 4 11 3 54.14 1.58
 4 12 3 76.68 1.93
 4 13 3 22.45 1.28
 4 14 3 41.04 1.62
 4 15 3 134.29 2.78
 4 16 3 49.85 1.85
 4 17 3 1.74 0.66
 4 18 3 39.41 1.81
 4 19 3 63.89 2.19
 4 20 3 24.07 1.6
 4 21 3 61.57 2.29
 4 22 3 46.39 2.13
 4 23 3 1.81 0.74
 4 24 3 25.43 1.76
 4 0 4 140.92 2.17
 4 1 4 226.11 2.98
 4 2 4 62.2 1.44
 4 3 4 176.36 2.56
 4 4 4 64.01 1.48
 4 5 4 159.2 2.47
 4 6 4 102.24 1.96
 4 7 4 78.34 1.74
 4 8 4 16.27 0.98
 4 9 4 2.63 0.83
 4 10 4 65.81 1.74
 4 11 4 44.78 1.54
 4 12 4 125.79 2.55
 4 13 4 47.58 1.69
 4 14 4 16.77 1.16
 4 15 4 73.01 2.18
 4 16 4 98.33 2.55
 4 17 4 108.61 2.77
 4 18 4 2.89 0.74
 4 19 4 15.5 1.16
 4 20 4 41.08 1.99
 4 21 4 36.69 1.91
 4 22 4 3.81 0.86
 4 23 4 116.65 3.01
 4 0 5 50.92 1.41
 4 1 5 41.98 1.3
 4 2 5 11.3 0.89
 4 3 5 298.81 3.85
 4 4 5 52.14 1.45
 4 5 5 154.4 2.57
 4 6 5 25.13 1.14
 4 7 5 64.21 1.72
 4 8 5 87.94 2
 4 9 5 81.92 2.03
 4 10 5 49.53 1.62
 4 11 5 18.03 1.21
 4 12 5 35.24 1.59
 4 13 5 12.27 1.08
 4 14 5 15.51 1.17
 4 15 5 3.57 0.72
 4 16 5 38.66 1.8
 4 17 5 18.89 1.46
 4 18 5 4.21 0.8
 4 19 5 9.94 0.95
 4 20 5 52.98 2.18
 4 21 5 4.06 0.8
 4 22 5 1.98 0.74
 4 0 6 0.53 0.79
 4 1 6 161.33 2.74
 4 2 6 27.94 1.25
 4 3 6 46.94 1.54
 4 4 6 21.64 1.21
 4 5 6 251.75 3.68
 4 6 6 75.31 1.96
 4 7 6 73.71 1.98
 4 8 6 98.89 2.33
 4 9 6 247.58 3.86
 4 10 6 48.19 1.78
 4 11 6 66.65 2
 4 12 6 115.27 2.68
 4 13 6 89.96 2.42
 4 14 6 22.79 1.5
 4 15 6 99.69 2.67
 4 16 6 33.34 1.77
 4 17 6 77.26 2.47
 4 18 6 48.52 2.07
 4 19 6 67.62 2.37
 4 20 6 3.39 0.79
 4 21 6 41.03 2.02
 4 0 7 252.28 3.83
 4 1 7 17.21 1.31
 4 2 7 23.42 1.53
 4 3 7 22.1 1.49
 4 4 7 119.01 2.89
 4 5 7 29.93 1.65
 4 6 7 36.76 1.57
 4 7 7 47.73 1.76
 4 8 7 94.23 2.4
 4 9 7 11.38 1.08
 4 10 7 80.15 2.26
 4 11 7 95.1 2.53
 4 12 7 73.05 2.26
 4 13 7 19.2 1.34
 4 14 7 55.87 2.14
 4 15 7 3.88 0.78
 4 16 7 6.15 0.85
 4 17 7 17.17 1.41
 4 18 7 10.41 0.97
 4 19 7 23.59 1.66
 4 20 7 3.56 0.79
 4 0 8 80.87 3.81
 4 1 8 35.84 2.26
 4 2 8 25.07 1.66
 4 3 8 21.56 1.63
 4 4 8 53.28 2.16
 4 5 8 8.05 0.98
 4 6 8 16.5 1.39
 4 7 8 59.49 2.37
 4 8 8 6.82 0.99
 4 9 8 162.74 3.86
 4 10 8 34.99 1.8
 4 11 8 16.15 1.34
 4 12 8 1.55 0.72
 4 13 8 95.95 2.75
 4 14 8 62.29 2.31
 4 15 8 4.09 0.81
 4 16 8 17.91 1.43
 4 17 8 0.1 0.71
 4 18 8 29.69 1.8
 4 0 9 35.14 3.02
 4 1 9 25.04 2.72
 4 2 9 24.29 2.66
 4 3 9 44.16 2.19
 4 4 9 108.33 3.12
 4 5 9 25.37 1.84
 4 6 9 66.11 2.65
 4 7 9 10.23 1.14
 4 8 9 155.68 3.87
 4 9 9 31.1 2.02
 4 10 9 36.37 2.1
 4 11 9 0.64 0.95
 4 12 9 43.51 2.36
 4 13 9 16.98 1.39
 4 14 9 21.5 1.64
 4 15 9 48.47 2.11
 4 16 9 4.48 0.82
 4 1 10 151.66 5.89
 4 2 10 25.94 2.99
 4 3 10 5.67 2.35
 4 4 10 55.27 2.49
 4 5 10 105.51 3.33
 4 6 10 51.39 2.49
 4 7 10 28.47 2.03
 4 8 10 28.31 2.04
 4 9 10 1.41 0.94
 4 10 10 27.55 2.03
 4 11 10 12.91 1.24
 4 12 10 2.95 0.98
 4 13 10 15.86 1.3
 4 0 11 50.92 3.9
 4 1 11 2.96 2.43
 4 2 11 5.8 2.46
 4 3 11 16.48 2.86
 4 4 11 60.31 4.12
 4 5 11 23.99 2.46
 4 6 11 0.91 0.95
 4 7 11 12.34 1.23
 4 8 11 37.61 2.32
 4 9 11 17.98 1.57
 5 1 0 73.34 1.41
 5 2 0 79.69 1.52
 5 3 0 421.89 4.7
 5 4 0 111.42 1.87
 5 5 0 133.44 2.09
 5 6 0 0.19 0.59
 5 7 0 21.53 0.99
 5 8 0 29.85 1.13
 5 9 0 46.7 1.37
 5 10 0 70.43 1.7
 5 11 0 67.4 1.74
 5 12 0 2.95 0.87
 5 13 0 22.33 1.28
 5 14 0 96.12 2.29
 5 15 0 28.13 1.5
 5 16 0 8.37 0.79
 5 17 0 19.19 1.27
 5 18 0 11.48 1.17
 5 19 0 0.26 0.67
 5 20 0 0.8 0.69
 5 21 0 1.68 0.73
 5 22 0 14.5 1.16
 5 24 0 3.76 0.8
 5 0 1 10.89 0.75
 5 1 1 244.16 3.03
 5 2 1 166.09 2.35
 5 3 1 696.94 7.14
 5 4 1 9.68 0.74
 5 5 1 65.17 1.42
 5 6 1 129.9 2.13
 5 7 1 281.96 3.58
 5 8 1 5.84 0.76
 5 9 1 106.65 2.06
 5 10 1 23.25 1.12
 5 11 1 125.03 2.35
 5 12 1 39.75 1.49
 5 13 1 34.72 1.52
 5 14 1 29.59 1.43
 5 15 1 398.29 5.34
 5 16 1 112.22 2.63
 5 17 1 7.79 0.82
 5 18 1 14.09 1.25
 5 19 1 98.04 2.72
 5 20 1 94.54 2.66
 5 21 1 6.43 0.87
 5 22 1 1.65 0.74
 5 23 1 3.44 0.79
 5 24 1 26.78 1.72
 5 0 2 604.59 6.41
 5 1 2 309.58 3.75
 5 2 2 1.04 0.61
 5 3 2 461.18 5.19
 5 4 2 156.8 2.37
 5 5 2 77.88 1.61
 5 6 2 12.05 0.84
 5 7 2 23.64 1.06
 5 8 2 53.3 1.46
 5 9 2 68.46 1.68
 5 10 2 2.56 0.8
 5 11 2 29.74 1.32
 5 12 2 227.46 3.53
 5 13 2 0.88 0.61
 5 14 2 13.81 1.21
 5 15 2 5.63 0.72
 5 16 2 110.81 2.66
 5 17 2 26.92 1.57
 5 18 2 21.14 1.49
 5 19 2 55.52 2.08
 5 20 2 3.95 0.8
 5 21 2 71.48 2.43
 5 22 2 3.24 0.79
 5 23 2 9.8 1.05
 5 24 2 13.46 1.65
 5 0 3 56.89 1.4
 5 1 3 363.33 4.32
 5 2 3 44.76 1.26
 5 3 3 17.49 0.94
 5 4 3 2.48 0.7
 5 5 3 125.57 2.17
 5 6 3 63.64 1.56
 5 7 3 117.22 2.18
 5 8 3 34.02 1.26
 5 9 3 16.59 1.08
 5 10 3 79.13 1.94
 5 11 3 47.39 1.62
 5 12 3 50.23 1.7
 5 13 3 35.01 1.55
 5 14 3 86.1 2.24
 5 15 3 6.81 0.77
 5 16 3 93.07 2.52
 5 17 3 43.44 1.86
 5 18 3 43.83 1.94
 5 19 3 8.1 0.9
 5 20 3 103.48 2.86
 5 21 3 15.11 1.2
 5 22 3 8.79 0.93
 5 23 3 15.85 1.17
 5 0 4 0.52 0.68
 5 1 4 127.87 2.21
 5 2 4 79.86 1.73
 5 3 4 51.79 1.47
 5 4 4 31.6 1.21
 5 5 4 11.43 0.93
 5 6 4 51.93 1.53
 5 7 4 55.07 1.59
 5 8 4 163.62 2.8
 5 9 4 4.89 0.69
 5 10 4 204.81 3.35
 5 11 4 63.33 1.89
 5 12 4 156.76 2.97
 5 13 4 8.04 0.77
 5 14 4 157.51 3.15
 5 15 4 37.84 1.77
 5 16 4 40.6 1.82
 5 17 4 15.1 1.26
 5 18 4 46.69 2
 5 19 4 138.53 3.28
 5 20 4 0.1 0.7
 5 21 4 80.8 2.58
 5 22 4 21.47 1.72
 5 0 5 12.92 1.02
 5 1 5 340.44 4.36
 5 2 5 58.21 1.62
 5 3 5 29.43 1.24
 5 4 5 133.38 2.49
 5 5 5 108.88 2.28
 5 6 5 34.05 1.43
 5 7 5 63.09 1.78
 5 8 5 91.85 2.2
 5 9 5 19.97 1.28
 5 10 5 34.64 1.53
 5 11 5 37.31 1.63
 5 12 5 1.77 0.63
 5 13 5 32.49 1.65
 5 14 5 77.31 2.27
 5 15 5 2.41 0.72
 5 16 5 34.24 1.73
 5 17 5 6.73 0.86
 5 18 5 54.01 2.15
 5 19 5 5.76 0.87
 5 20 5 21.81 1.71
 5 21 5 16.12 1.21
 5 0 6 86.6 2.11
 5 1 6 83.1 2.04
 5 2 6 20.27 1.27
 5 3 6 98.65 2.25
 5 4 6 90.99 2.2
 5 5 6 146.75 2.83
 5 6 6 24.55 1.34
 5 7 6 191.47 3.34
 5 8 6 40.17 1.66
 5 9 6 38.51 1.61
 5 10 6 126.15 2.78
 5 11 6 146.43 3.06
 5 12 6 0.94 0.65
 5 13 6 123 2.92
 5 14 6 98.6 2.67
 5 15 6 27.94 1.66
 5 16 6 9.75 0.94
 5 17 6 96.55 2.79
 5 18 6 13.25 1.17
 5 19 6 9.56 0.95
 5 20 6 0.01 0.71
 5 0 7 2.72 0.68
 5 1 7 54.68 1.82
 5 2 7 30.58 1.55
 5 3 7 7.35 0.79
 5 4 7 196.7 3.45
 5 5 7 18.93 1.23
 5 6 7 38.42 1.66
 5 7 7 17.77 1.36
 5 8 7 183.19 3.46
 5 9 7 20.86 1.39
 5 10 7 3.68 0.75
 5 11 7 7.81 0.85
 5 12 7 24.25 1.45
 5 13 7 29.66 1.69
 5 14 7 11.71 0.98
 5 15 7 33.47 1.83
 5 16 7 14.37 1.35
 5 17 7 8.98 0.94
 5 18 7 5.37 0.85
 5 0 8 66.97 2.14
 5 1 8 87.33 2.4
 5 2 8 5.94 0.78
 5 3 8 1.26 0.65
 5 4 8 35.66 1.76
 5 5 8 256.4 4.27
 5 6 8 2.16 1.45
 5 7 8 9.62 0.9
 5 8 8 5.39 0.81
 5 9 8 44.16 1.93
 5 10 8 3.77 0.78
 5 11 8 23.25 1.61
 5 12 8 14.78 1.16
 5 13 8 59.36 2.31
 5 14 8 14.91 1.19
 5 15 8 16.12 1.19
 5 16 8 21.84 1.64
 5 17 8 107.72 2.91
 5 0 9 1.25 1.45
 5 1 9 54.98 2.08
 5 2 9 64.88 2.59
 5 3 9 10.05 1.12
 5 4 9 11.37 1.16
 5 5 9 25.94 1.94
 5 6 9 49.85 2.35
 5 7 9 17.43 1.53
 5 8 9 2.02 0.93
 5 9 9 2.42 0.75
 5 10 9 39.01 1.96
 5 11 9 28.38 1.8
 5 12 9 3.13 0.78
 5 13 9 16.05 1.2
 5 14 9 12.42 1
 5 15 9 4.8 0.83
 5 0 10 137.14 5.71
 5 1 10 9.52 1.64
 5 2 10 5.19 1.04
 5 3 10 93.48 3.14
 5 4 10 44.95 2.35
 5 5 10 54.87 2.65
 5 6 10 12.08 1.24
 5 7 10 32.62 2.15
 5 8 10 12.76 1.24
 5 9 10 59.81 2.59
 5 10 10 1.58 0.96
 5 11 10 3.7 0.98
 5 12 10 10.74 0.97
 5 0 11 6.83 2.77
 5 1 11 43.54 3.66
 5 2 11 22.46 2.95
 5 3 11 29.92 2.14
 5 4 11 20.09 1.66
 5 5 11 0.11 0.94
 5 6 11 72.65 2.8
 5 7 11 4.43 1.03
 6 0 0 245.06 3.21
 6 1 0 120.86 2.05
 6 2 0 8.82 0.8
 6 3 0 57.72 1.45
 6 4 0 18.1 0.94
 6 5 0 139.35 2.34
 6 6 0 128.54 2.27
 6 7 0 153.75 2.58
 6 8 0 107.43 2.14
 6 9 0 0.42 0.79
 6 10 0 160.24 2.85
 6 11 0 0.47 0.58
 6 12 0 116.74 2.48
 6 13 0 39.1 1.63
 6 14 0 16.84 1.17
 6 15 0 51.85 1.86
 6 16 0 13.28 1.16
 6 17 0 16.28 1.26
 6 18 0 38.66 1.88
 6 19 0 12.7 1.25
 6 21 0 4.13 0.81
 6 22 0 42.91 2
 6 23 0 1.23 0.73
 6 0 1 72.05 1.59
 6 1 1 215.98 2.98
 6 2 1 156.09 2.44
 6 3 1 138.72 2.3
 6 4 1 159.52 2.52
 6 5 1 190.47 2.84
 6 6 1 17.26 0.98
 6 7 1 111.18 2.15
 6 8 1 96.22 2.04
 6 9 1 2.66 0.86
 6 10 1 2.65 0.61
 6 11 1 48.56 1.64
 6 12 1 23.27 1.37
 6 13 1 217.8 3.62
 6 14 1 74.93 2.15
 6 15 1 33.79 1.63
 6 16 1 21.38 1.43
 6 17 1 130.95 3.01
 6 18 1 120.83 2.96
 6 19 1 33.73 1.8
 6 20 1 23.99 1.67
 6 21 1 14.64 1.18
 6 22 1 39.73 1.99
 6 23 1 17 1.58
 6 0 2 34.97 1.19
 6 1 2 207.57 2.96
 6 2 2 317.16 4.01
 6 3 2 6.03 0.78
 6 4 2 1.57 0.74
 6 5 2 86.17 1.86
 6 6 2 17.29 1.02
 6 7 2 32.66 1.3
 6 8 2 84.73 1.97
 6 9 2 9.92 1.04
 6 10 2 193.57 3.21
 6 11 2 6.74 0.74
 6 12 2 55.5 1.86
 6 13 2 19.59 1.22
 6 14 2 165.95 3.25
 6 15 2 1.85 0.66
 6 16 2 12.69 1.06
 6 17 2 25.94 1.62
 6 18 2 13.58 1.11
 6 19 2 12.61 1.1
 6 20 2 3.33 0.79
 6 21 2 15.9 1.39
 6 22 2 11.32 0.99
 6 23 2 24.45 2.81
 6 0 3 22.35 1.09
 6 1 3 180.68 2.79
 6 2 3 30.13 1.23
 6 3 3 362.97 4.49
 6 4 3 121.09 2.26
 6 5 3 8.26 0.94
 6 6 3 44.38 1.46
 6 7 3 104.37 2.19
 6 8 3 41.47 1.5
 6 9 3 46.04 1.62
 6 10 3 2.35 0.65
 6 11 3 12.4 0.94
 6 12 3 37.59 1.63
 6 13 3 7.96 0.79
 6 14 3 87.13 2.41
 6 15 3 58.55 2.06
 6 16 3 51.43 2.03
 6 17 3 23.2 1.59
 6 18 3 126.17 3.1
 6 19 3 85.21 2.66
 6 20 3 5.47 0.86
 6 21 3 37.95 2
 6 22 3 52.43 2.19
 6 0 4 1.91 0.79
 6 1 4 170.37 2.83
 6 2 4 38.07 1.38
 6 3 4 102.91 2.15
 6 4 4 1.66 0.89
 6 5 4 66.72 1.82
 6 6 4 121.36 2.46
 6 7 4 8.94 0.76
 6 8 4 30.63 1.42
 6 9 4 72.43 2.03
 6 10 4 87.54 2.27
 6 11 4 4.51 0.69
 6 12 4 49.54 1.85
 6 13 4 8.47 0.83
 6 14 4 71.91 2.27
 6 15 4 6.91 0.84
 6 16 4 57.86 2.14
 6 17 4 145.54 3.3
 6 18 4 17.91 1.44
 6 19 4 56.91 2.27
 6 20 4 22.4 1.67
 6 21 4 98.75 2.82
 6 0 5 25.9 1.36
 6 1 5 117.8 2.42
 6 2 5 35.63 1.46
 6 3 5 192.14 3.21
 6 4 5 34.59 1.48
 6 5 5 7.58 0.75
 6 6 5 79.41 2.07
 6 7 5 18.4 1.28
 6 8 5 0.47 0.66
 6 9 5 61.1 1.98
 6 10 5 4.15 0.7
 6 11 5 35.03 1.67
 6 12 5 41.98 1.81
 6 13 5 17.27 1.14
 6 14 5 41.01 1.89
 6 15 5 3.46 0.77
 6 16 5 30.49 1.81
 6 17 5 3.42 0.79
 6 18 5 32.15 1.82
 6 19 5 10.89 0.98
 6 20 5 0.16 0.69
 6 0 6 92.21 2.27
 6 1 6 183.19 3.23
 6 2 6 131.13 2.74
 6 3 6 101.28 2.41
 6 4 6 35.6 1.59
 6 5 6 144.26 2.93
 6 6 6 133.89 2.84
 6 7 6 11.48 0.87
 6 8 6 19.62 1.41
 6 9 6 137.69 3.02
 6 10 6 23.04 1.56
 6 11 6 60.14 2.13
 6 12 6 73.41 2.31
 6 13 6 62.98 2.26
 6 14 6 23.87 1.69
 6 15 6 78.91 2.49
 6 16 6 52.24 2.13
 6 17 6 41.32 2
 6 18 6 15.65 1.08
 6 19 6 25.94 1.71
 6 0 7 32.11 1.57
 6 1 7 4.08 0.71
 6 2 7 90.53 2.41
 6 3 7 21.41 1.45
 6 4 7 14.81 1.19
 6 5 7 37.51 1.68
 6 6 7 178.74 3.45
 6 7 7 4.2 0.76
 6 8 7 34.49 1.7
 6 9 7 9.23 0.99
 6 10 7 105.14 2.76
 6 11 7 9.29 0.92
 6 12 7 31.74 1.83
 6 13 7 28.17 1.78
 6 14 7 25.07 1.72
 6 15 7 6.38 0.88
 6 16 7 0.17 0.72
 6 17 7 21.59 1.58
 6 18 7 12.85 1
 6 0 8 51.57 1.98
 6 1 8 2.26 0.71
 6 2 8 26.86 1.58
 6 3 8 89.72 2.52
 6 4 8 14.14 1.26
 6 5 8 6.19 0.82
 6 6 8 23.97 1.62
 6 7 8 96.71 2.66
 6 8 8 1.32 0.71
 6 9 8 5.72 0.85
 6 10 8 14.24 1.2
 6 11 8 32.08 1.88
 6 12 8 4.38 0.83
 6 13 8 19.03 1.35
 6 14 8 27.8 1.77
 6 15 8 75.15 2.49
 6 16 8 38.5 1.97
 6 0 9 71.12 2.39
 6 1 9 2.02 0.74
 6 2 9 20.82 1.58
 6 3 9 20.42 1.48
 6 4 9 16.35 1.38
 6 5 9 4.94 0.83
 6 6 9 23.81 1.65
 6 7 9 12.8 1.02
 6 8 9 54.81 2.15
 6 9 9 10.61 0.98
 6 10 9 76.77 2.54
 6 11 9 11.97 1.11
 6 12 9 66.38 2.38
 6 13 9 25.43 1.72
 6 0 10 8.99 0.95
 6 1 10 79.25 2.54
 6 2 10 83.49 2.64
 6 3 10 2.94 0.83
 6 4 10 12.81 1.02
 6 5 10 94.1 2.76
 6 6 10 15.61 1.2
 6 7 10 41.15 2.04
 6 8 10 2.87 0.78
 6 9 10 8.27 0.92
 6 0 11 13.56 1.15
 6 1 11 53.99 2.53
 6 2 11 7.82 1.1
 7 2 0 130.25 2.37
 7 3 0 24.91 1.14
 7 4 0 6.95 0.92
 7 5 0 95.83 2.11
 7 6 0 38.47 1.45
 7 7 0 4.41 0.64
 7 8 0 63.19 1.8
 7 9 0 78.27 2.04
 7 10 0 178.65 3.19
 7 11 0 59.65 1.91
 7 12 0 44.27 1.72
 7 13 0 0.15 0.64
 7 14 0 31.74 1.62
 7 15 0 27.58 1.61
 7 16 0 4.53 0.79
 7 17 0 20.95 1.56
 7 18 0 2.24 0.75
 7 19 0 5.65 0.85
 7 20 0 45.28 2.02
 7 21 0 32.51 1.87
 7 22 0 2.61 0.8
 7 0 1 398.97 4.92
 7 1 1 102.8 2.08
 7 2 1 28.98 1.24
 7 3 1 75.58 1.8
 7 4 1 127.47 2.38
 7 5 1 132.84 2.48
 7 6 1 72.61 1.87
 7 7 1 41.6 1.51
 7 8 1 2.08 0.62
 7 9 1 182.51 3.19
 7 10 1 34.69 1.54
 7 11 1 33.12 1.57
 7 12 1 0.93 0.6
 7 13 1 67.32 2.11
 7 14 1 32.91 1.74
 7 15 1 19.54 1.44
 7 16 1 31.56 1.76
 7 17 1 65.45 2.3
 7 18 1 77.96 2.5
 7 19 1 47.92 2.11
 7 20 1 20.36 1.64
 7 21 1 45.88 2.1
 7 22 1 61.15 2.32
 7 0 2 20.92 1.15
 7 1 2 3.72 0.88
 7 2 2 70.57 1.79
 7 3 2 52.94 1.58
 7 4 2 22.99 1.21
 7 5 2 92 2.08
 7 6 2 379.75 4.9
 7 7 2 12.88 0.92
 7 8 2 31.8 1.47
 7 9 2 42.86 1.7
 7 10 2 258.91 4.03
 7 11 2 19.39 1.2
 7 12 2 106.1 2.58
 7 13 2 9.59 0.94
 7 14 2 10.48 0.91
 7 15 2 36.38 1.74
 7 16 2 27.59 1.69
 7 17 2 11.19 1.07
 7 18 2 20.42 1.59
 7 19 2 3.02 0.79
 7 20 2 3.43 0.81
 7 21 2 1.78 0.74
 7 0 3 6.84 0.97
 7 1 3 214.82 3.35
 7 2 3 54.86 1.68
 7 3 3 32.63 1.41
 7 4 3 44.64 1.57
 7 5 3 186.83 3.14
 7 6 3 80.59 2.04
 7 7 3 21.85 1.28
 7 8 3 68.11 1.97
 7 9 3 10.33 0.93
 7 10 3 10.89 0.93
 7 11 3 10.82 1.08
 7 12 3 27.06 1.53
 7 13 3 38.83 1.79
 7 14 3 77.39 2.4
 7 15 3 29.7 1.7
 7 16 3 44.67 2.06
 7 17 3 59.01 2.26
 7 18 3 14.38 1.17
 7 19 3 38.43 1.98
 7 20 3 23 1.67
 7 21 3 16.11 1.36
 7 0 4 4.76 0.69
 7 1 4 120.53 2.5
 7 2 4 21.71 1.3
 7 3 4 42.52 1.61
 7 4 4 103.67 2.35
 7 5 4 94.32 2.3
 7 6 4 88.28 2.23
 7 7 4 8.21 0.8
 7 8 4 16.62 1.17
 7 9 4 30.01 1.56
 7 10 4 21.46 1.42
 7 11 4 25.44 1.56
 7 12 4 49.5 1.96
 7 13 4 71.55 2.37
 7 14 4 21.45 1.58
 7 15 4 69.45 2.38
 7 16 4 64.44 2.29
 7 17 4 42.11 1.96
 7 18 4 29.26 1.79
 7 19 4 46.58 2.15
 7 20 4 3.52 0.8
 7 0 5 5.46 0.73
 7 1 5 40.06 1.63
 7 2 5 39.42 1.59
 7 3 5 13.16 1.12
 7 4 5 57.07 1.91
 7 5 5 59.28 1.93
 7 6 5 49.57 1.83
 7 7 5 81.62 2.29
 7 8 5 113.76 2.71
 7 9 5 8.76 0.85
 7 10 5 80.31 2.37
 7 11 5 21.84 1.54
 7 12 5 51.14 2.08
 7 13 5 8.33 0.89
 7 14 5 96.64 2.72
 7 15 5 5.72 0.85
 7 16 5 22.11 1.5
 7 17 5 7.32 0.9
 7 18 5 10.3 0.96
 7 19 5 9.96 0.95
 7 0 6 26.13 1.48
 7 1 6 111.39 2.65
 7 2 6 140.04 2.97
 7 3 6 104.67 2.61
 7 4 6 99.51 2.52
 7 5 6 11.78 0.98
 7 6 6 22 1.51
 7 7 6 61.09 2.14
 7 8 6 51.53 2.01
 7 9 6 16.17 1.3
 7 10 6 13.59 1.25
 7 11 6 45.79 1.96
 7 12 6 12.13 1.1
 7 13 6 24.35 1.66
 7 14 6 19.62 1.41
 7 15 6 31.7 1.86
 7 16 6 34.32 1.9
 7 17 6 26.88 1.79
 7 18 6 12.77 1.13
 7 0 7 55.52 2.07
 7 1 7 2.22 0.7
 7 2 7 131.32 3.02
 7 3 7 14.86 1.27
 7 4 7 5.67 0.8
 7 5 7 8.74 0.88
 7 6 7 5.92 0.82
 7 7 7 40.41 1.88
 7 8 7 64.44 2.24
 7 9 7 31.14 1.82
 7 10 7 67.13 2.36
 7 11 7 23.4 1.5
 7 12 7 37.27 1.99
 7 13 7 13.85 1.16
 7 14 7 52.71 2.26
 7 15 7 12.47 1.01
 7 16 7 0.34 1.48
 7 0 8 2.16 0.74
 7 1 8 58.5 2.22
 7 2 8 129.17 3.07
 7 3 8 33.07 1.78
 7 4 8 11.5 1.09
 7 5 8 19.04 1.53
 7 6 8 8.15 0.9
 7 7 8 15.72 1.33
 7 8 8 7.1 0.96
 7 9 8 42.61 2.02
 7 10 8 3.82 0.82
 7 11 8 50.09 2.15
 7 12 8 31.18 1.82
 7 13 8 38.2 1.92
 7 14 8 4.42 0.81
 7 0 9 8.45 0.93
 7 1 9 8.09 0.91
 7 2 9 18.92 1.44
 7 3 9 13.06 1.08
 7 4 9 35 1.9
 7 5 9 19.44 1.27
 7 6 9 18.75 1.34
 7 7 9 6.93 0.89
 7 8 9 104.59 2.91
 7 9 9 1.26 1.59
 7 10 9 57.62 2.23
 7 11 9 11.99 0.99
 7 0 10 0.4 0.77
 7 1 10 56.67 2.25
 7 2 10 7.15 0.88
 7 3 10 120.23 3.07
 7 4 10 13.56 1.03
 7 5 10 1.31 0.76
 7 6 10 17.67 1.6
 8 0 0 4.28 0.66
 8 1 0 3.12 0.64
 8 2 0 89.93 2.11
 8 3 0 0.26 0.6
 8 4 0 4.32 0.68
 8 5 0 19.3 1.24
 8 6 0 238.96 3.78
 8 7 0 32.72 1.55
 8 8 0 10.41 0.93
 8 9 0 116.7 2.68
 8 10 0 32.42 1.61
 8 11 0 41.47 1.75
 8 12 0 18.55 1.2
 8 13 0 106.36 2.73
 8 14 0 2.32 0.73
 8 15 0 3.26 0.77
 8 16 0 65.94 2.3
 8 17 0 30.97 1.78
 8 18 0 0.96 0.73
 8 19 0 16.89 1.22
 8 20 0 1.43 0.74
 8 0 1 57.35 1.79
 8 1 1 56.61 1.75
 8 2 1 175.33 3.05
 8 3 1 2.25 0.63
 8 4 1 59.4 1.82
 8 5 1 121.54 2.57
 8 6 1 4.64 0.72
 8 7 1 39.76 1.62
 8 8 1 9.29 0.9
 8 9 1 111.14 2.66
 8 10 1 7.9 0.8
 8 11 1 7.23 0.81
 8 12 1 38.62 1.8
 8 13 1 47.78 1.94
 8 14 1 8.27 0.89
 8 15 1 33.79 1.79
 8 16 1 15.88 1.38
 8 17 1 33.47 1.88
 8 18 1 7.15 0.9
 8 19 1 73.89 2.48
 8 20 1 68.19 2.37
 8 0 2 1.01 0.61
 8 1 2 5.69 0.71
 8 2 2 58.79 1.82
 8 3 2 20.77 1.31
 8 4 2 235.67 3.75
 8 5 2 5.6 0.74
 8 6 2 90.93 2.29
 8 7 2 22.74 1.47
 8 8 2 332.23 4.79
 8 9 2 3.58 0.69
 8 10 2 42.14 1.79
 8 11 2 7.65 0.83
 8 12 2 50.5 1.97
 8 13 2 5 0.8
 8 14 2 49.53 2.03
 8 15 2 6.74 0.86
 8 16 2 38.68 1.92
 8 17 2 9.81 0.97
 8 18 2 5.32 0.85
 8 19 2 5.5 0.85
 8 20 2 18.98 1.39
 8 0 3 150.89 2.92
 8 1 3 3.47 0.69
 8 2 3 26.8 1.44
 8 3 3 63.66 1.92
 8 4 3 76.6 2.13
 8 5 3 41.88 1.7
 8 6 3 65.28 2
 8 7 3 63.69 2.02
 8 8 3 38.73 1.67
 8 9 3 108.79 2.67
 8 10 3 129.26 2.96
 8 11 3 20 1.48
 8 12 3 114.98 2.88
 8 13 3 68.33 2.29
 8 14 3 29.04 1.69
 8 15 3 0.98 0.71
 8 16 3 22.36 1.63
 8 17 3 5.9 0.87
 8 18 3 10.88 0.97
 8 19 3 3.38 0.79
 8 0 4 10.04 0.9
 8 1 4 25.66 1.39
 8 2 4 29.79 1.5
 8 3 4 83.64 2.25
 8 4 4 43.34 1.74
 8 5 4 22.02 1.36
 8 6 4 12.58 0.94
 8 7 4 74.98 2.26
 8 8 4 118.95 2.84
 8 9 4 44.76 1.85
 8 10 4 56.12 2.09
 8 11 4 99.09 2.69
 8 12 4 28.57 1.67
 8 13 4 44.99 1.99
 8 14 4 45.57 2.06
 8 15 4 70.89 2.43
 8 16 4 15.33 1.08
 8 17 4 13.05 1.14
 8 18 4 1.01 0.72
 8 0 5 1.21 0.64
 8 1 5 42.68 1.73
 8 2 5 33.21 1.61
 8 3 5 27.11 1.54
 8 4 5 31.17 1.61
 8 5 5 61.89 2.12
 8 6 5 84.95 2.42
 8 7 5 15.16 1.26
 8 8 5 67.46 2.27
 8 9 5 24.58 1.62
 8 10 5 90.43 2.63
 8 11 5 2.01 0.73
 8 12 5 98.21 2.81
 8 13 5 2.24 0.77
 8 14 5 10 0.97
 8 15 5 25.63 1.71
 8 16 5 18.66 1.6
 8 17 5 9.87 0.95
 8 0 6 156.16 3.29
 8 1 6 3.44 0.74
 8 2 6 15.34 1.26
 8 3 6 22.45 1.55
 8 4 6 67.41 2.23
 8 5 6 40.87 1.86
 8 6 6 29.96 1.7
 8 7 6 51.7 2.15
 8 8 6 23.73 1.69
 8 9 6 9.63 0.94
 8 10 6 0.25 0.73
 8 11 6 53.94 2.22
 8 12 6 0.05 0.7
 8 13 6 17.9 1.34
 8 14 6 6.02 0.87
 8 15 6 27 1.79
 8 16 6 34.21 1.89
 8 0 7 100.01 2.79
 8 1 7 9.14 0.91
 8 2 7 2.39 0.75
 8 3 7 20.68 1.39
 8 4 7 109.51 2.86
 8 5 7 1.85 0.74
 8 6 7 5.68 0.84
 8 7 7 65.48 2.34
 8 8 7 55.56 2.22
 8 9 7 18.9 1.43
 8 10 7 0.23 0.78
 8 11 7 51.76 2.23
 8 12 7 59.82 2.26
 8 13 7 15.84 1.2
 8 14 7 24.07 1.7
 8 0 8 86.72 2.65
 8 1 8 81.9 2.59
 8 2 8 18.25 1.39
 8 3 8 64.46 2.38
 8 4 8 21.44 1.49
 8 5 8 25.83 1.78
 8 6 8 16.26 1.15
 8 7 8 24.42 1.72
 8 8 8 5.67 0.86
 8 9 8 7.15 0.9
 8 10 8 8.14 0.91
 8 11 8 40.99 1.99
 8 0 9 11.42 0.99
 8 1 9 10.62 0.98
 8 2 9 36.45 1.98
 8 3 9 31.31 1.85
 8 4 9 32.72 1.91
 8 5 9 1.65 0.79
 8 6 9 80.73 2.5
 8 7 9 42.36 2.02
 8 8 9 13.72 1.18
 9 1 0 1.04 0.6
 9 2 0 44 1.73
 9 4 0 324.84 4.78
 9 5 0 1.06 1.25
 9 6 0 12.22 0.99
 9 7 0 13.21 1.17
 9 8 0 230.97 4.02
 9 9 0 8.03 0.85
 9 10 0 28.83 1.66
 9 11 0 45.88 1.96
 9 12 0 10.13 0.94
 9 13 0 12.4 1
 9 14 0 77.28 2.51
 9 15 0 68.6 2.39
 9 16 0 0.2 0.74
 9 18 0 8.53 0.92
 9 0 1 13.61 0.99
 9 1 1 21.78 1.38
 9 2 1 48.58 1.8
 9 3 1 23.81 1.46
 9 4 1 10.74 0.94
 9 5 1 12.77 1.12
 9 6 1 35.99 1.67
 9 7 1 72.14 2.26
 9 8 1 26.2 1.53
 9 9 1 71.11 2.22
 9 10 1 7.92 0.87
 9 11 1 63.45 2.23
 9 12 1 6 0.84
 9 13 1 109.32 2.9
 9 14 1 24.99 1.72
 9 15 1 7.71 0.91
 9 16 1 18.78 1.55
 9 17 1 40.18 1.98
 9 18 1 2.55 0.77
 9 0 2 205.68 3.64
 9 1 2 3.32 0.68
 9 2 2 8.39 0.81
 9 3 2 5.14 0.74
 9 4 2 169.14 3.31
 9 5 2 59.86 2.01
 9 6 2 18.36 1.44
 9 7 2 20.49 1.5
 9 8 2 11.55 0.93
 9 9 2 117.16 2.86
 9 10 2 18.45 1.42
 9 11 2 29.12 1.7
 9 12 2 35.63 1.87
 9 13 2 64.86 2.35
 9 14 2 19.46 1.45
 9 15 2 19.98 1.55
 9 16 2 33.62 1.88
 9 17 2 6.74 0.87
 9 18 2 23.97 1.63
 9 0 3 36.96 1.65
 9 1 3 37.76 1.7
 9 2 3 135.05 2.95
 9 3 3 0.12 0.62
 9 4 3 14.27 1.05
 9 5 3 39.69 1.82
 9 6 3 51.11 1.99
 9 7 3 30.28 1.67
 9 8 3 158.06 3.37
 9 9 3 18.32 1.51
 9 10 3 91.25 2.62
 9 11 3 28.76 1.73
 9 12 3 81.55 2.53
 9 13 3 7.22 0.9
 9 14 3 56.2 2.27
 9 15 3 6.57 0.88
 9 16 3 3.96 0.81
 9 17 3 8.98 0.93
 9 0 4 122.21 2.91
 9 1 4 2.9 0.73
 9 2 4 6.33 0.8
 9 3 4 28.05 1.58
 9 4 4 77.94 2.34
 9 5 4 35.31 1.76
 9 6 4 53.5 2
 9 7 4 24.29 1.61
 9 8 4 64.38 2.25
 9 9 4 37.69 1.83
 9 10 4 90.06 2.68
 9 11 4 1.06 0.72
 9 12 4 65.57 2.32
 9 13 4 2.41 0.78
 9 14 4 8.21 0.92
 9 15 4 9.78 0.96
 9 16 4 8.69 0.93
 9 0 5 127.17 3.07
 9 1 5 22.46 1.57
 9 2 5 80.12 2.44
 9 3 5 73.86 2.37
 9 4 5 24.32 1.62
 9 5 5 2.1 0.73
 9 6 5 32.73 1.81
 9 7 5 67.35 2.31
 9 8 5 37.87 1.87
 9 9 5 2.95 0.78
 9 10 5 5.34 0.85
 9 11 5 38.15 1.94
 9 12 5 21.43 1.61
 9 13 5 14.3 1.19
 9 14 5 5.15 0.85
 9 15 5 17.36 1.39
 9 0 6 1.62 0.72
 9 1 6 5.25 0.83
 9 2 6 29.44 1.75
 9 3 6 55.65 2.15
 9 4 6 16.85 1.36
 9 5 6 19.9 1.57
 9 6 6 18.55 1.51
 9 7 6 29.38 1.79
 9 8 6 5.86 0.88
 9 9 6 43.67 2.03
 9 10 6 9.59 1.05
 9 11 6 38.75 1.96
 9 12 6 16.9 1.36
 9 13 6 14.4 1.05
 9 0 7 33.66 1.88
 9 1 7 11.12 1.1
 9 2 7 38.03 1.98
 9 3 7 10.11 0.96
 9 4 7 36.06 1.96
 9 5 7 36.93 1.96
 9 6 7 116.08 3.04
 9 7 7 2.48 0.77
 9 8 7 38.75 1.91
 9 9 7 21.13 1.69
 9 10 7 24.63 1.69
 9 11 7 2.58 0.77
 9 0 8 8.06 0.92
 9 1 8 4.31 0.82
 9 2 8 5.42 0.85
 9 3 8 25.05 1.73
 9 4 8 43.33 2.08
 9 5 8 12.77 1.13
 9 6 8 34.76 1.84
 9 7 8 53.92 2.21
 9 8 8 9.31 0.93
 10 0 0 501.89 6.58
 10 1 0 0.14 1.36
 10 2 0 18.9 1.45
 10 3 0 3.21 0.74
 10 4 0 219.32 3.97
 10 5 0 19.3 1.49
 10 6 0 45.08 1.94
 10 7 0 2.43 0.74
 10 8 0 5.66 0.84
 10 9 0 34.09 1.82
 10 10 0 6.82 0.87
 10 11 0 4.5 0.82
 10 12 0 3.55 0.81
 10 14 0 13.72 1.3
 10 15 0 2.93 0.78
 10 16 0 0.28 0.7
 10 0 1 1.37 0.68
 10 1 1 75.37 2.33
 10 2 1 24.33 1.47
 10 3 1 35.18 1.73
 10 4 1 24.12 1.62
 10 5 1 10.68 1.03
 10 6 1 76.32 2.39
 10 7 1 21.79 1.43
 10 8 1 4.01 0.79
 10 9 1 18.53 1.54
 10 10 1 20.33 1.57
 10 11 1 89.49 2.69
 10 12 1 16.47 1.41
 10 13 1 17.17 1.24
 10 14 1 16.3 1.39
 10 15 1 31.23 1.83
 10 16 1 4.34 0.81
 10 0 2 95.25 2.63
 10 1 2 6.76 0.84
 10 2 2 93.34 2.64
 10 3 2 26.53 1.61
 10 4 2 34.65 1.73
 10 5 2 9.85 0.92
 10 6 2 4.97 0.81
 10 7 2 68.15 2.3
 10 8 2 13.63 1.29
 10 9 2 4.98 0.83
 10 10 2 60.14 2.3
 10 11 2 82.15 2.62
 10 12 2 4.3 0.83
 10 13 2 1.78 0.75
 10 14 2 64.07 2.34
 10 15 2 61.53 2.31
 10 0 3 13.98 1.28
 10 1 3 1.33 0.7
 10 2 3 27.89 1.64
 10 3 3 9.4 0.92
 10 4 3 28.76 1.68
 10 5 3 15.21 1.16
 10 6 3 106.41 2.82
 10 7 3 4.47 0.81
 10 9 3 19.99 1.59
 10 10 3 42.5 2.07
 10 11 3 3.35 0.79
 10 12 3 40.51 1.96
 10 13 3 50.58 2.18
 10 14 3 4.65 0.83
 10 15 3 4.58 0.82
 10 0 4 5.91 0.84
 10 1 4 16.2 1.32
 10 2 4 27.26 1.64
 10 3 4 33.1 1.85
 10 4 4 28.77 1.71
 10 5 4 60.32 2.27
 10 6 4 7.22 0.88
 10 7 4 72.26 2.5
 10 8 4 40.88 2
 10 9 4 28.95 1.76
 10 10 4 42.3 2.05
 10 11 4 39.07 1.98
 10 12 4 2.84 0.78
 10 13 4 1.76 0.74
 10 14 4 36.62 1.91
 10 0 5 33.29 1.83
 10 1 5 60.27 2.26
 10 2 5 56.05 2.26
 10 3 5 2.36 0.77
 10 4 5 42.87 2
 10 5 5 105.73 2.94
 10 6 5 36.7 1.94
 10 7 5 4.07 0.83
 10 8 5 23.25 1.65
 10 9 5 76.83 2.57
 10 10 5 24.3 1.74
 10 11 5 4 0.82
 10 12 5 17.29 1.42
 10 0 6 0.32 0.75
 10 1 6 17.22 1.17
 10 2 6 21.65 1.69
 10 3 6 0.82 0.72
 10 4 6 3.67 0.81
 10 5 6 7.33 0.91
 10 6 6 5.87 0.86
 10 7 6 24.22 1.55
 10 8 6 11.63 0.99
 10 9 6 12.35 1.11
 10 10 6 28.94 1.75
 10 0 7 6.3 0.88
 10 1 7 10.76 0.97
 10 2 7 158.39 3.56
 10 3 7 6.82 0.88
 10 4 7 17.14 1.41
 10 5 7 8.59 0.92
 10 6 7 68.61 2.39
 10 7 7 21.73 1.67
 11 1 0 1.44 0.72
 11 2 0 342.12 5.34
 11 3 0 19.39 1.44
 11 4 0 1.22 0.72
 11 5 0 0.7 0.73
 11 6 0 36.76 1.91
 11 7 0 109.16 2.93
 11 8 0 1.66 0.75
 11 9 0 3.18 0.79
 11 10 0 19.36 1.47
 11 11 0 103.67 2.85
 11 12 0 8.32 0.92
 11 13 0 18.08 1.46
 11 0 1 0.57 0.69
 11 1 1 56.81 2.21
 11 2 1 2.95 0.78
 11 3 1 16.03 1.36
 11 4 1 15.07 1.16
 11 5 1 48.85 2.11
 11 6 1 3.05 0.79
 11 7 1 53.16 2.14
 11 8 1 28.13 1.78
 11 9 1 3.93 0.82
 11 10 1 14.88 1.19
 11 11 1 9.72 0.95
 11 12 1 1.6 0.74
 11 13 1 25.15 1.48
 11 0 2 14.05 1.29
 11 1 2 18.86 1.54
 11 2 2 27.15 1.79
 11 3 2 39.08 1.99
 11 4 2 24.14 1.63
 11 5 2 2.77 0.79
 11 6 2 3.62 0.81
 11 7 2 37.1 1.93
 11 8 2 17.56 1.4
 11 9 2 4.24 0.83
 11 10 2 5.97 0.87
 11 11 2 40.52 1.98
 11 12 2 11.17 1.08
 11 0 3 29.76 1.78
 11 1 3 36.32 1.87
 11 2 3 16.28 1.36
 11 3 3 1.13 0.73
 11 4 3 51.74 2.18
 11 5 3 35.9 1.86
 11 6 3 34.09 1.88
 11 7 3 23.52 1.7
 11 8 3 28.71 1.85
 11 9 3 5.86 0.85
 11 10 3 6.92 0.88
 11 11 3 30.47 1.87
 11 0 4 13.07 1.15
 11 1 4 27.2 1.75
 11 2 4 51.82 2.16
 11 3 4 66.22 2.39
 11 4 4 13.91 1.06
 11 5 4 6.1 0.86
 11 6 4 30.83 1.76
 11 7 4 9.5 0.96
 11 8 4 2.64 0.77
 11 9 4 20.42 1.46
 11 10 4 6.32 0.86
 11 0 5 16.79 1.24
 11 1 5 27.11 1.8
 11 2 5 65.51 2.39
 11 3 5 42.4 1.96
 11 4 5 4.52 0.82
 11 5 5 5.75 0.85
 11 6 5 90.04 2.75
 11 7 5 22.78 1.63
 11 8 5 0.49 0.74
 11 0 6 34.02 1.92
 11 1 6 8.93 0.93
 11 2 6 1.72 0.79
 11 3 6 51.97 2.15
 11 4 6 13.03 1.12
 12 0 0 16.7 1.24
 12 1 0 25.88 1.75
 12 2 0 10 1.07
 12 3 0 46.16 2.09
 12 4 0 4.34 0.82
 12 5 0 32.75 1.83
 12 6 0 38.07 1.92
 12 7 0 14.99 1.06
 12 8 0 1.11 0.74
 12 9 0 66.79 2.38
 12 0 1 23.01 1.65
 12 1 1 9.54 0.95
 12 2 1 7.09 0.9
 12 3 1 41.75 2.05
 12 4 1 16.47 1.28
 12 5 1 64.2 2.39
 12 6 1 0.96 0.73
 12 7 1 42.37 2.04
 12 8 1 18.76 1.58
 12 0 2 1.84 0.75
 12 1 2 9.56 0.95
 12 2 2 88.38 2.75
 12 3 2 2.84 0.78
 12 4 2 16.1 1.39
 12 5 2 14.41 1.16
 12 6 2 28.12 1.82
 12 7 2 9.11 0.93
 12 8 2 9.89 1.07
 12 0 3 1.98 1.55
 12 1 3 33.54 1.8
 12 2 3 1.53 0.75
 12 3 3 38.64 1.96
 12 4 3 3.45 0.79
 12 5 3 13.09 1.29
 12 6 3 1.66 0.74
 12 0 4 26.41 1.72
 12 1 4 81.97 2.58
 12 2 4 16.87 1.55
 12 3 4 31.88 1.84

_iucr_refine_fcf_details
;
data_A23_NoSpherA2_B3LYP_ORCA
_computing_structure_refinement   'olex2.refine 1.5 (Bourhis et al., 2015)'
_shelx_refln_list_code            4
loop_
  _space_group_symop_id
  _space_group_symop_operation_xyz
  1  x,y,z
  2  x+1/2,-y+1/2,-z
  3  -x,y+1/2,-z+1/2
  4  -x+1/2,-y,z+1/2

_space_group_crystal_system       orthorhombic
_space_group_IT_number            19
_space_group_name_H-M_alt         'P 21 21 21'
_space_group_name_Hall            ' P 2ac 2ab'
_symmetry_space_group_name_H-M    'P 21 21 21'
_symmetry_space_group_name_Hall   ' P 2ac 2ab'
_symmetry_Int_Tables_number       19
_cell_length_a                    5.9279(10)
_cell_length_b                    12.2597(17)
_cell_length_c                    5.7939(9)
_cell_angle_alpha                 90
_cell_angle_beta                  90
_cell_angle_gamma                 90
_cell_volume                      421.07(11)
loop_
  _refln_index_h
  _refln_index_k
  _refln_index_l
  _refln_F_squared_calc
  _refln_F_squared_meas
  _refln_F_squared_sigma
  _refln_F_squared_weight
  _refln_observed_status
0 0 2 2861.580 2844.500 33.331 0.044 o
0 0 4 214.116 209.822 3.905 3.241 o
0 0 6 0.515 0.785 0.626 126.079 o
0 0 8 25.357 24.494 1.510 21.666 o
0 0 10 4.928 4.811 1.230 32.655 o
0 0 12 0.019 2.482 9.205 0.583 o
0 1 1 735.007 724.944 7.332 0.919 o
0 1 2 521.124 533.554 6.557 1.149 o
0 1 3 86.285 84.050 1.746 16.203 o
0 1 4 37.152 39.850 1.203 34.163 o
0 1 5 249.314 236.271 4.520 2.419 o
0 1 6 94.464 93.814 2.449 8.237 o
0 1 7 63.407 58.819 2.054 11.714 o
0 1 8 3.146 3.586 0.950 54.747 o
0 1 9 6.598 8.529 1.164 36.457 o
0 1 10 0.003 0.005 1.005 48.927 o
0 1 11 0.603 0.483 1.219 33.246 o
0 1 12 28.888 27.032 2.252 9.747 o
0 2 0 181.614 183.911 1.757 16.001 o
0 2 1 120.008 119.627 1.219 33.246 o
0 2 2 175.196 181.703 2.076 11.467 o
0 2 3 157.505 157.879 2.927 5.768 o
0 2 4 89.636 93.122 2.054 11.714 o
0 2 5 135.105 137.371 2.955 5.661 o
0 2 6 15.666 16.212 1.027 46.856 o
0 2 7 548.043 541.594 9.732 0.522 o
0 2 8 9.561 8.716 1.148 37.511 o
0 2 9 48.269 46.413 2.197 10.241 o
0 2 10 21.304 20.716 1.735 16.409 o
0 2 11 2.093 2.702 1.236 32.366 o
0 2 12 19.342 20.222 1.966 12.784 o
0 3 1 690.649 709.095 6.404 1.205 o
0 3 2 58.388 56.233 0.796 77.932 o
0 3 3 202.335 205.577 2.455 8.200 o
0 3 4 7.131 8.007 0.450 243.682 o
0 3 5 49.588 49.247 1.538 20.899 o
0 3 6 0.852 1.488 0.648 117.676 o
0 3 7 0.000 0.467 0.769 83.598 o
0 3 8 17.065 15.729 1.346 27.297 o
0 3 9 62.231 63.394 2.532 7.710 o
0 3 10 49.772 49.000 2.416 8.463 o
0 3 11 7.721 6.799 1.483 22.476 o
0 3 12 118.536 116.310 3.960 3.152 o
0 4 0 5359.060 5189.340 44.480 0.025 o
0 4 1 95.111 98.345 1.065 43.536 o
0 4 2 172.787 171.334 1.790 15.418 o
0 4 3 716.049 739.553 7.777 0.817 o
0 4 4 225.564 229.632 2.839 6.130 o
0 4 5 385.771 389.356 4.586 2.350 o
0 4 6 16.322 15.998 1.087 41.795 o
0 4 7 11.681 11.791 1.098 40.963 o
0 4 8 2.114 1.730 0.950 54.747 o
0 4 9 21.105 22.237 1.626 18.701 o
0 4 10 27.288 28.361 1.944 13.075 o
0 4 11 1.193 0.917 1.291 29.670 o
0 4 12 0.283 0.423 1.417 24.616 o
0 5 1 0.264 0.231 0.165 1820.570 o
0 5 2 552.383 567.242 5.327 1.741 o
0 5 3 77.733 81.375 1.197 34.478 o
0 5 4 0.301 0.676 0.373 354.351 o
0 5 5 184.573 177.848 2.433 8.349 o
0 5 6 85.087 86.318 1.571 20.032 o
0 5 7 25.019 24.099 1.433 24.053 o
0 5 9 1.264 1.653 0.961 53.503 o
0 5 10 32.706 32.727 2.059 11.652 o
0 5 11 1.475 0.895 1.291 29.670 o
0 5 12 9.498 9.787 1.719 16.725 o
0 6 0 89.966 89.756 1.043 45.388 o
0 6 1 471.759 475.316 4.580 2.356 o
0 6 2 92.689 96.786 1.170 36.115 o
0 6 3 268.918 272.546 2.845 6.106 o
0 6 4 71.103 70.984 1.230 32.655 o
0 6 5 0.750 0.774 0.412 291.292 o
0 6 6 12.769 11.182 0.654 115.706 o
0 6 7 43.346 43.200 1.219 33.246 o
0 6 8 10.065 10.281 0.818 73.804 o
0 6 9 1.271 1.582 0.983 51.138 o
0 6 10 41.860 41.646 2.329 9.114 o
0 6 11 8.984 7.727 1.538 20.899 o
0 6 12 55.806 55.826 2.757 6.502 o
0 7 1 36.627 36.956 0.610 132.986 o
0 7 2 5.227 5.421 0.341 426.253 o
0 7 3 22.283 22.418 0.571 151.490 o
0 7 4 30.545 29.234 0.780 81.260 o
0 7 5 7.406 6.629 0.527 177.790 o
0 7 6 143.757 142.150 2.246 9.795 o
0 7 7 47.624 46.682 1.280 30.181 o
0 7 8 58.762 59.676 1.565 20.173 o
0 7 9 47.817 46.561 1.527 21.201 o
0 7 10 54.422 54.393 2.603 7.293 o
0 7 11 2.602 3.097 1.351 27.076 o
0 7 12 67.795 64.877 3.043 5.339 o
0 8 0 44.931 45.386 0.719 95.479 o
0 8 1 44.589 44.392 0.730 92.629 o
0 8 2 109.957 111.806 1.400 25.198 o
0 8 3 60.670 61.692 0.994 50.014 o
0 8 4 66.334 64.531 1.076 42.652 o
0 8 5 147.911 145.329 2.180 10.396 o
0 8 6 30.623 30.025 0.989 50.572 o
0 8 7 1.540 1.950 0.434 262.541 o
0 8 8 89.388 87.564 1.928 13.300 o
0 8 9 79.079 79.716 1.944 13.075 o
0 8 10 58.247 60.247 1.801 15.230 o
0 8 11 7.832 8.403 1.538 20.899 o
0 9 1 32.142 32.106 0.665 111.913 o
0 9 2 22.013 23.703 0.599 137.911 o
0 9 3 147.066 142.831 1.785 15.513 o
0 9 4 7.260 7.200 0.461 232.216 o
0 9 5 74.229 69.408 1.428 24.238 o
0 9 6 12.127 14.362 0.774 82.416 o
0 9 7 4.406 4.943 0.516 185.436 o
0 9 8 11.391 12.275 0.868 65.635 o
0 9 9 17.095 16.487 1.071 43.090 o
0 9 10 6.665 6.739 0.659 113.786 o
0 9 11 7.782 8.007 0.769 83.598 o
0 10 0 0.692 0.802 0.341 426.253 o
0 10 1 135.865 137.410 1.697 17.161 o
0 10 2 46.150 46.287 0.862 66.474 o
0 10 3 39.135 39.647 0.835 70.919 o
0 10 4 88.727 90.404 1.384 25.802 o
0 10 5 8.859 7.958 0.549 163.852 o
0 10 6 15.255 15.619 0.824 72.823 o
0 10 7 10.196 9.227 0.807 75.826 o
0 10 8 5.464 6.546 0.697 101.588 o
0 10 9 13.878 13.862 1.022 47.361 o
0 10 10 1.151 1.862 0.522 181.553 o
0 10 11 0.753 1.571 0.538 170.608 o
0 11 1 67.676 66.766 1.109 40.156 o
0 11 2 84.839 83.841 1.263 30.974 o
0 11 3 69.281 70.424 1.181 35.447 o
0 11 4 98.120 98.049 1.516 21.510 o
0 11 5 21.926 20.760 0.780 81.260 o
0 11 6 119.305 117.287 1.900 13.687 o
0 11 7 30.039 31.420 1.186 35.119 o
0 11 8 41.008 40.125 1.406 25.002 o
0 11 9 1.741 2.246 0.527 177.790 o
0 11 10 17.680 16.394 1.148 37.511 o
0 11 11 9.138 8.353 0.840 69.995 o
0 12 0 236.647 232.938 2.664 6.966 o
0 12 1 77.308 76.405 1.230 32.655 o
0 12 2 28.500 28.273 0.752 87.299 o
0 12 3 118.495 119.001 1.697 17.161 o
0 12 4 39.109 39.032 0.961 53.503 o
0 12 5 1.260 1.488 0.330 455.144 o
0 12 6 6.416 6.316 0.555 160.623 o
0 12 7 5.029 5.843 0.643 119.696 o
0 12 8 40.291 40.256 1.444 23.689 o
0 12 9 35.742 34.913 1.395 25.397 o
0 12 10 12.048 13.433 0.928 57.369 o
0 12 11 31.955 30.184 1.406 25.002 o
0 13 1 19.621 18.849 0.692 103.207 o
0 13 2 21.835 21.507 0.697 101.588 o
0 13 3 145.051 145.615 1.999 12.367 o
0 13 4 10.620 11.495 0.648 117.676 o
0 13 5 77.487 79.239 1.505 21.825 o
0 13 6 4.281 4.784 0.483 211.585 o
0 13 7 13.307 11.649 0.796 77.932 o
0 13 8 32.857 32.172 1.346 27.297 o
0 13 9 28.925 29.168 1.340 27.521 o
0 13 10 11.664 12.549 1.049 44.914 o
0 14 0 56.652 58.611 1.126 38.989 o
0 14 1 39.746 37.933 0.945 55.385 o
0 14 2 22.242 21.309 0.752 87.299 o
0 14 3 28.832 27.839 0.857 67.329 o
0 14 4 143.703 142.523 2.087 11.347 o
0 14 5 2.692 3.520 0.406 299.218 o
0 14 6 10.773 11.698 0.736 91.252 o
0 14 7 1.048 1.477 0.384 334.391 o
0 14 8 11.345 12.549 0.983 51.138 o
0 14 9 0.696 0.286 0.489 206.857 o
0 14 10 46.094 43.606 1.626 18.701 o
0 15 1 90.692 91.035 1.560 20.315 o
0 15 2 183.124 181.456 2.389 8.659 o
0 15 3 90.105 90.525 1.587 19.618 o
0 15 4 46.093 45.298 1.181 35.447 o
0 15 5 13.206 14.109 0.791 79.018 o
0 15 6 0.023 0.093 0.341 426.253 o
0 15 8 0.059 0.555 0.384 334.391 o
0 15 9 46.495 47.341 1.642 18.328 o
0 15 10 5.062 5.860 0.648 117.676 o
0 16 0 24.616 25.263 0.857 67.329 o
0 16 1 0.350 2.384 9.205 0.583 o
0 16 2 3.924 4.449 0.406 299.218 o
0 16 3 155.074 154.902 2.263 9.653 o
0 16 4 94.104 94.743 1.741 16.305 o
0 16 5 13.684 13.291 0.796 77.932 o
0 16 6 43.618 41.563 1.280 30.181 o
0 16 7 83.382 81.754 1.818 14.955 o
0 16 8 0.627 1.000 0.401 307.472 o
0 16 9 13.324 14.466 1.093 41.376 o
0 17 1 0.883 1.131 0.346 412.829 o
0 17 2 63.478 61.109 1.384 25.802 o
0 17 3 48.641 47.248 1.241 32.080 o
0 17 4 5.312 5.712 0.461 232.216 o
0 17 5 73.597 77.075 1.659 17.965 o
0 17 6 29.450 29.141 1.109 40.156 o
0 17 7 0.493 1.054 0.401 307.472 o
0 17 8 7.163 6.574 0.549 163.852 o
0 17 9 15.285 15.537 0.989 50.572 o
0 18 0 225.241 227.808 2.977 5.578 o
0 18 1 61.375 59.923 1.368 26.427 o
0 18 2 19.397 20.419 0.912 59.461 o
0 18 3 28.091 27.021 0.994 50.014 o
0 18 4 10.252 9.638 0.741 89.905 o
0 18 5 2.683 2.334 0.417 283.677 o
0 18 6 6.930 7.804 0.686 104.865 o
0 18 7 1.426 2.307 0.439 256.018 o
0 18 8 0.263 0.577 0.401 307.472 o
0 18 9 8.548 8.589 0.643 119.696 o
0 19 1 15.671 16.169 0.895 61.670 o
0 19 2 117.710 119.967 2.092 11.288 o
0 19 3 3.042 2.504 0.406 299.218 o
0 19 4 3.832 3.361 0.439 256.018 o
0 19 5 14.053 13.631 0.895 61.670 o
0 19 6 43.355 44.244 1.389 25.598 o
0 19 7 5.376 6.865 0.555 160.623 o
0 19 8 10.386 9.232 0.769 83.598 o
0 20 0 0.024 0.220 0.341 426.253 o
0 20 1 27.823 27.460 1.049 44.914 o
0 20 2 0.876 0.978 0.406 299.218 o
0 20 3 43.395 44.469 1.340 27.521 o
0 20 4 1.623 1.834 0.412 291.292 o
0 20 5 0.151 0.297 0.401 307.472 o
0 20 6 1.342 1.840 0.428 269.316 o
0 20 7 137.434 135.328 2.449 8.237 o
0 20 8 5.914 6.162 0.527 177.790 o
0 21 1 2.112 2.691 0.423 276.356 o
0 21 2 46.036 45.974 1.362 26.641 o
0 21 3 0.795 0.873 0.384 334.391 o
0 21 4 0.480 0.187 0.373 354.351 o
0 21 5 21.361 19.650 1.038 45.870 o
0 21 6 22.532 21.314 1.087 41.795 o
0 21 7 0.455 0.912 0.395 316.072 o
0 22 0 133.181 135.636 2.356 8.903 o
0 22 2 37.157 36.840 1.291 29.670 o
0 22 3 0.631 1.159 0.406 299.218 o
0 22 4 3.531 4.355 0.494 202.286 o
0 22 5 4.846 5.497 0.527 177.790 o
0 22 6 10.502 10.589 0.774 82.416 o
0 23 1 1.772 1.730 0.423 276.356 o
0 23 2 16.817 18.025 1.027 46.856 o
0 23 3 26.792 28.180 1.164 36.457 o
0 23 4 0.027 0.121 0.401 307.472 o
0 23 5 13.981 12.533 0.961 53.503 o
0 23 6 17.072 17.014 0.994 50.014 o
0 24 0 0.076 0.231 0.379 344.154 o
0 24 1 0.029 0.165 0.384 334.391 o
0 24 2 1.809 2.493 0.456 237.845 o
0 24 3 12.002 12.725 0.912 59.461 o
0 24 4 26.211 26.592 1.137 38.239 o
0 24 5 0.342 0.258 0.379 344.154 o
0 25 1 2.353 2.993 0.560 157.489 o
0 25 2 21.461 22.479 1.263 30.974 o
0 25 3 5.882 4.981 0.577 148.618 o
0 25 4 2.194 2.900 0.511 189.446 o
0 26 0 5.424 6.453 0.615 130.622 o
0 26 1 19.692 19.799 1.236 32.366 o
0 26 2 1.694 2.559 0.500 197.865 o
1 0 1 72.376 76.861 0.835 70.919 o
1 0 2 3231.290 3108.580 36.170 0.038 o
1 0 3 29.440 32.079 0.923 58.054 o
1 0 4 332.861 328.773 5.838 1.450 o
1 0 5 280.565 284.903 5.311 1.752 o
1 0 6 0.616 0.071 0.632 123.895 o
1 0 7 247.310 248.266 5.157 1.858 o
1 0 8 10.153 10.462 1.203 34.163 o
1 0 9 0.139 0.038 0.928 57.369 o
1 0 10 2.724 3.487 1.175 35.779 o
1 0 11 1.584 0.807 1.291 29.670 o
1 0 12 16.180 17.915 1.928 13.300 o
1 1 0 252.226 251.726 2.367 8.821 o
1 1 1 130.088 133.697 1.357 26.857 o
1 1 2 72.493 71.742 0.939 56.035 o
1 1 3 292.706 302.895 5.234 1.804 o
1 1 4 246.852 260.354 4.734 2.205 o
1 1 5 125.216 122.576 2.713 6.714 o
1 1 6 0.563 0.895 0.621 128.320 o
1 1 7 26.394 26.889 1.450 23.509 o
1 1 8 34.161 35.396 1.790 15.418 o
1 1 9 3.090 2.235 1.000 49.466 o
1 1 10 24.566 25.785 1.878 14.009 o
1 1 11 13.738 12.033 1.615 18.956 o
1 1 12 75.614 76.163 3.191 4.854 o
1 2 0 5364.670 5492.000 58.155 0.015 o
1 2 1 101.925 104.222 1.104 40.556 o
1 2 2 561.668 573.036 6.124 1.318 o
1 2 3 222.979 225.018 2.642 7.082 o
1 2 4 28.998 28.784 1.049 44.914 o
1 2 5 474.961 464.299 8.134 0.747 o
1 2 6 8.235 7.557 0.835 70.919 o
1 2 7 60.062 61.444 2.120 10.997 o
1 2 8 18.968 19.887 1.439 23.870 o
1 2 9 50.059 51.647 2.274 9.560 o
1 2 10 2.285 1.565 1.126 38.989 o
1 2 11 34.347 33.891 2.268 9.606 o
1 2 12 9.698 8.315 1.741 16.305 o
1 3 0 58.536 59.160 0.692 103.207 o
1 3 1 1075.500 1088.660 9.688 0.527 o
1 3 2 191.220 194.302 2.027 12.034 o
1 3 3 90.224 91.837 1.280 30.181 o
1 3 4 22.439 23.440 0.643 119.696 o
1 3 5 186.058 176.518 3.641 3.728 o
1 3 6 12.170 12.439 0.989 50.572 o
1 3 7 80.471 81.562 2.493 7.949 o
1 3 8 31.191 32.172 1.714 16.832 o
1 3 9 1.215 1.637 0.983 51.138 o
1 3 10 17.571 20.200 1.719 16.725 o
1 3 11 23.954 23.456 1.955 12.929 o
1 3 12 2.978 3.240 1.560 20.315 o
1 4 0 1709.380 1680.090 14.784 0.226 o
1 4 1 156.864 157.187 1.642 18.328 o
1 4 2 1061.440 1065.370 9.638 0.532 o
1 4 3 92.174 95.775 1.340 27.521 o
1 4 4 110.494 109.807 1.571 20.032 o
1 4 5 110.862 108.247 1.686 17.385 o
1 4 6 16.789 16.020 1.087 41.795 o
1 4 7 144.412 141.507 3.520 3.988 o
1 4 8 33.098 32.848 1.757 16.001 o
1 4 9 3.671 3.262 1.137 38.239 o
1 4 10 21.900 21.754 1.823 14.865 o
1 4 11 11.874 11.929 1.626 18.701 o
1 4 12 27.954 29.113 2.219 10.039 o
1 5 0 332.983 338.703 3.290 4.567 o
1 5 1 434.833 438.311 4.229 2.764 o
1 5 2 18.245 18.623 0.412 291.292 o
1 5 3 23.139 23.061 0.527 177.790 o
1 5 4 82.432 83.791 1.346 27.297 o
1 5 5 8.498 8.573 0.533 174.144 o
1 5 6 12.403 13.307 0.670 110.086 o
1 5 7 29.294 30.623 1.043 45.388 o
1 5 8 104.173 102.442 3.114 5.097 o
1 5 9 28.112 28.652 1.834 14.688 o
1 5 10 33.234 32.765 2.092 11.288 o
1 5 11 5.191 6.157 1.450 23.509 o
1 5 12 70.965 68.765 3.119 5.079 o
1 6 0 64.096 61.933 0.796 77.932 o
1 6 1 21.019 21.908 0.439 256.018 o
1 6 2 216.366 219.724 2.312 9.245 o
1 6 3 136.671 138.272 1.637 18.451 o
1 6 4 131.511 130.517 1.873 14.091 o
1 6 5 227.719 230.038 3.015 5.436 o
1 6 6 21.669 21.913 0.818 73.804 o
1 6 7 62.590 61.824 1.472 22.813 o
1 6 8 16.228 15.075 0.923 58.054 o
1 6 9 8.795 10.072 1.302 29.171 o
1 6 10 40.392 41.695 2.312 9.245 o
1 6 11 2.895 3.960 1.351 27.076 o
1 6 12 2.835 2.861 1.527 21.201 o
1 7 0 19.150 19.271 0.439 256.018 o
1 7 1 336.248 339.686 3.411 4.249 o
1 7 2 163.028 162.217 1.823 14.865 o
1 7 3 4.997 5.184 0.379 344.154 o
1 7 4 84.218 83.819 1.230 32.655 o
1 7 5 74.860 73.049 1.389 25.598 o
1 7 6 7.180 7.788 0.621 128.320 o
1 7 7 10.517 9.529 0.769 83.598 o
1 7 8 95.231 91.530 1.961 12.856 o
1 7 9 14.490 15.905 1.016 47.875 o
1 7 10 32.772 31.766 2.109 11.112 o
1 7 11 7.723 8.628 1.582 19.755 o
1 7 12 24.401 22.913 2.087 11.347 o
1 8 0 397.812 402.525 4.004 3.083 o
1 8 1 231.918 234.822 2.482 8.020 o
1 8 2 10.755 10.259 0.434 262.541 o
1 8 3 257.630 257.932 2.812 6.250 o
1 8 4 45.339 45.232 0.884 63.212 o
1 8 5 70.954 69.419 1.378 26.008 o
1 8 6 9.740 9.106 0.681 106.563 o
1 8 7 57.192 56.430 1.455 23.332 o
1 8 8 3.535 3.251 0.489 206.857 o
1 8 9 8.046 8.364 0.741 89.905 o
1 8 10 24.549 24.577 1.258 31.245 o
1 8 11 16.593 15.663 1.181 35.447 o
1 9 0 2.734 3.262 0.341 426.253 o
1 9 1 230.759 232.520 2.532 7.710 o
1 9 2 58.964 61.873 0.983 51.138 o
1 9 3 29.241 29.047 0.703 100.007 o
1 9 4 2.370 2.180 0.384 334.391 o
1 9 5 93.204 90.162 1.461 23.157 o
1 9 6 11.596 11.088 0.769 83.598 o
1 9 7 68.467 67.475 1.615 18.956 o
1 9 8 50.892 51.334 1.521 21.355 o
1 9 9 19.982 19.876 1.120 39.372 o
1 9 10 7.515 7.398 0.813 74.805 o
1 9 11 25.017 23.572 1.313 28.685 o
1 10 0 41.067 43.101 0.802 76.868 o
1 10 1 136.287 131.352 1.675 17.614 o
1 10 2 59.688 59.539 1.000 49.466 o
1 10 3 79.492 79.777 1.241 32.080 o
1 10 4 22.352 22.737 0.703 100.007 o
1 10 5 9.889 9.534 0.577 148.618 o
1 10 6 2.626 2.433 0.439 256.018 o
1 10 7 18.006 18.788 0.961 53.503 o
1 10 8 41.609 39.812 1.384 25.802 o
1 10 9 31.416 29.640 1.313 28.685 o
1 10 10 60.845 56.095 1.807 15.138 o
1 10 11 19.682 18.772 1.225 32.949 o
1 11 0 95.473 96.978 1.357 26.857 o
1 11 1 17.539 17.163 0.560 157.489 o
1 11 2 117.356 118.078 1.593 19.483 o
1 11 3 15.515 16.685 0.599 137.911 o
1 11 4 63.796 62.428 1.175 35.779 o
1 11 5 34.965 35.901 0.956 54.119 o
1 11 6 10.626 9.847 0.681 106.563 o
1 11 7 21.652 21.875 0.912 59.461 o
1 11 8 94.474 95.720 2.125 10.940 o
1 11 9 45.077 46.199 1.582 19.755 o
1 11 10 15.184 16.333 1.148 37.511 o
1 11 11 2.826 3.614 0.593 140.476 o
1 12 0 26.195 26.944 0.708 98.463 o
1 12 1 1.169 0.357 0.362 376.152 o
1 12 2 117.633 115.535 1.626 18.701 o
1 12 3 32.548 32.331 0.835 70.919 o
1 12 4 146.396 141.046 1.994 12.435 o
1 12 5 24.841 25.109 0.862 66.474 o
1 12 6 29.309 29.042 0.961 53.503 o
1 12 7 2.558 1.911 0.461 232.216 o
1 12 8 13.024 11.791 0.972 52.300 o
1 12 9 8.388 8.963 0.824 72.823 o
1 12 10 48.042 45.672 1.642 18.328 o
1 12 11 0.796 1.620 0.533 174.144 o
1 13 0 59.265 57.380 1.082 42.220 o
1 13 1 128.850 127.766 1.774 15.705 o
1 13 2 112.401 110.334 1.637 18.451 o
1 13 3 34.966 33.842 0.906 60.184 o
1 13 4 25.413 27.163 0.857 67.329 o
1 13 5 44.837 44.787 1.153 37.155 o
1 13 6 7.616 7.551 0.604 135.415 o
1 13 7 40.976 42.409 1.252 31.520 o
1 13 8 28.451 28.372 1.269 30.706 o
1 13 9 16.858 16.125 1.137 38.239 o
1 13 10 0.100 0.231 0.511 189.446 o
1 14 0 1.510 0.862 0.434 262.541 o
1 14 1 30.198 29.607 0.829 71.862 o
1 14 2 54.757 54.772 1.137 38.239 o
1 14 3 114.886 114.981 1.785 15.513 o
1 14 4 42.173 39.460 1.065 43.536 o
1 14 5 39.698 40.251 1.120 39.372 o
1 14 6 27.944 28.053 1.005 48.927 o
1 14 7 25.934 24.659 1.049 44.914 o
1 14 8 1.929 1.203 0.505 193.587 o
1 14 9 7.468 7.941 0.824 72.823 o
1 14 10 7.836 6.590 0.670 110.086 o
1 15 0 85.282 86.395 1.477 22.644 o
1 15 1 87.951 87.713 1.521 21.355 o
1 15 2 30.755 31.672 0.923 58.054 o
1 15 3 34.344 33.529 0.983 51.138 o
1 15 4 2.188 2.982 0.395 316.072 o
1 15 5 29.457 29.882 1.027 46.856 o
1 15 6 11.775 11.023 0.813 74.805 o
1 15 7 34.578 32.370 1.175 35.779 o
1 15 8 43.710 46.374 1.384 25.802 o
1 15 9 21.672 22.287 1.241 32.080 o
1 15 10 10.981 10.556 0.884 63.212 o
1 16 0 24.369 24.483 0.851 68.201 o
1 16 1 61.740 61.846 1.291 29.670 o
1 16 2 29.220 27.658 0.945 55.385 o
1 16 3 9.961 9.303 0.615 130.622 o
1 16 4 22.230 23.610 0.912 59.461 o
1 16 5 74.274 78.717 1.637 18.451 o
1 16 6 2.999 2.988 0.428 269.316 o
1 16 7 23.197 25.900 1.076 42.652 o
1 16 8 5.385 5.596 0.522 181.553 o
1 16 9 43.345 43.030 1.587 19.618 o
1 17 0 30.058 29.569 0.961 53.503 o
1 17 1 25.225 25.455 0.906 60.184 o
1 17 2 77.484 75.806 1.527 21.201 o
1 17 3 25.875 25.055 0.945 55.385 o
1 17 4 26.904 28.125 1.016 47.875 o
1 17 5 11.016 11.473 0.802 76.868 o
1 17 6 20.970 21.551 1.005 48.927 o
1 17 7 19.394 20.540 1.016 47.875 o
1 17 8 29.305 26.878 1.181 35.447 o
1 17 9 17.941 18.338 1.049 44.914 o
1 18 0 0.804 0.934 0.384 334.391 o
1 18 1 23.207 23.808 0.928 57.369 o
1 18 2 108.855 110.219 1.928 13.300 o
1 18 3 27.685 26.554 1.005 48.927 o
1 18 4 56.605 58.655 1.466 22.984 o
1 18 5 7.460 6.969 0.648 117.676 o
1 18 6 13.892 13.878 0.895 61.670 o
1 18 7 44.906 43.118 1.389 25.598 o
1 18 8 4.589 5.470 0.522 181.553 o
1 18 9 11.803 11.594 0.895 61.670 o
1 19 0 33.844 33.759 1.098 40.963 o
1 19 1 14.570 15.328 0.829 71.862 o
1 19 2 40.229 41.256 1.203 34.163 o
1 19 3 27.539 27.251 1.054 44.448 o
1 19 4 39.896 40.855 1.252 31.520 o
1 19 5 18.107 18.706 0.978 51.714 o
1 19 6 10.947 11.819 0.862 66.474 o
1 19 7 6.831 6.761 0.615 130.622 o
1 19 8 1.837 2.274 0.439 256.018 o
1 20 0 42.001 40.311 1.247 31.798 o
1 20 1 6.354 5.833 0.483 211.585 o
1 20 2 10.227 9.715 0.703 100.007 o
1 20 3 7.931 7.771 0.659 113.786 o
1 20 4 8.970 9.254 0.796 77.932 o
1 20 5 65.193 64.751 1.642 18.328 o
1 20 6 33.727 31.639 1.247 31.798 o
1 20 7 14.374 15.471 0.989 50.572 o
1 20 8 0.046 0.110 0.390 325.038 o
1 21 0 1.188 1.433 0.428 269.316 o
1 21 1 1.480 2.065 0.412 291.292 o
1 21 2 21.899 22.896 1.022 47.361 o
1 21 3 24.317 23.610 1.049 44.914 o
1 21 4 11.287 10.814 0.785 80.127 o
1 21 5 25.139 25.142 1.115 39.761 o
1 21 6 9.057 9.419 0.774 82.416 o
1 21 7 9.315 9.325 0.665 111.913 o
1 22 0 3.762 3.998 0.472 221.541 o
1 22 1 33.293 34.803 1.208 33.854 o
1 22 2 38.589 36.621 1.274 30.442 o
1 22 3 6.610 7.206 0.610 132.986 o
1 22 4 20.862 21.798 1.049 44.914 o
1 22 5 1.568 1.730 0.428 269.316 o
1 22 6 10.182 8.639 0.758 86.038 o
1 23 0 6.116 7.013 0.604 135.415 o
1 23 1 9.497 10.671 0.890 62.434 o
1 23 2 43.360 43.453 1.422 24.426 o
1 23 3 2.812 2.746 0.456 237.845 o
1 23 4 14.710 15.098 0.961 53.503 o
1 23 5 3.529 4.586 0.500 197.865 o
1 23 6 11.677 12.055 0.884 63.212 o
1 24 0 9.810 9.798 0.791 79.018 o
1 24 1 21.887 20.957 1.076 42.652 o
1 24 2 9.768 10.660 0.796 77.932 o
1 24 3 8.044 8.145 0.643 119.696 o
1 24 4 2.221 2.142 0.434 262.541 o
1 24 5 17.939 17.459 1.000 49.466 o
1 25 1 8.704 9.507 0.818 73.804 o
1 25 2 0.079 0.154 0.428 269.316 o
1 25 3 15.715 17.931 1.159 36.803 o
1 26 0 6.687 7.326 0.637 121.768 o
1 26 1 0.793 2.005 0.483 211.585 o
1 26 2 3.630 4.498 0.555 160.623 o
2 0 0 41.175 41.964 0.538 170.608 o
2 0 1 1.492 1.637 0.159 1948.300 o
2 0 2 3.986 4.201 0.225 974.727 o
2 0 3 135.336 132.225 1.532 21.049 o
2 0 4 51.754 56.842 1.532 21.049 o
2 0 5 145.687 144.681 3.108 5.115 o
2 0 6 76.059 76.575 2.208 10.139 o
2 0 7 6.900 7.431 0.989 50.572 o
2 0 8 55.315 54.168 2.202 10.190 o
2 0 9 72.933 75.828 2.773 6.425 o
2 0 10 50.627 49.779 2.449 8.237 o
2 0 11 12.192 12.615 1.675 17.614 o
2 0 12 48.063 46.748 2.653 7.024 o
2 1 0 30.908 31.151 0.439 256.018 o
2 1 1 78.385 78.069 0.884 63.212 o
2 1 2 305.424 308.881 3.054 5.300 o
2 1 3 138.839 140.535 1.582 19.755 o
2 1 4 103.302 107.023 1.543 20.751 o
2 1 5 37.138 34.012 1.307 28.927 o
2 1 6 90.774 94.100 2.510 7.845 o
2 1 7 45.114 44.002 1.818 14.955 o
2 1 8 59.114 58.918 2.301 9.333 o
2 1 9 16.055 17.514 1.505 21.825 o
2 1 10 68.209 67.299 2.828 6.178 o
2 1 11 11.083 9.935 1.598 19.349 o
2 1 12 21.807 20.606 2.098 11.229 o
2 2 0 1710.480 1680.060 14.801 0.226 o
2 2 1 276.694 277.632 2.730 6.633 o
2 2 2 1076.000 1085.370 9.825 0.512 o
2 2 3 378.652 384.061 3.811 3.402 o
2 2 4 129.893 131.319 1.829 14.776 o
2 2 5 163.636 161.547 2.246 9.795 o
2 2 6 2.301 2.312 0.714 96.954 o
2 2 7 12.717 12.582 1.126 38.989 o
2 2 8 25.168 23.616 1.587 19.618 o
2 2 9 110.414 109.560 3.438 4.181 o
2 2 10 2.129 2.867 1.181 35.447 o
2 2 11 3.832 3.317 1.368 26.427 o
2 2 12 6.532 6.228 1.626 18.701 o
2 3 0 786.227 787.207 7.178 0.959 o
2 3 1 521.945 536.876 5.053 1.936 o
2 3 2 107.889 107.182 1.252 31.520 o
2 3 3 446.916 448.708 4.438 2.510 o
2 3 4 130.499 133.538 1.851 14.428 o
2 3 5 31.609 31.672 0.846 69.089 o
2 3 6 2.318 2.263 0.577 148.618 o
2 3 7 14.301 14.504 1.197 34.478 o
2 3 8 27.691 29.080 1.681 17.499 o
2 3 9 4.983 5.366 1.104 40.556 o
2 3 10 6.703 6.579 1.335 27.748 o
2 3 11 6.100 7.271 1.455 23.332 o
2 3 12 39.621 42.678 2.532 7.710 o
2 4 0 35.345 35.874 0.533 174.144 o
2 4 1 152.057 157.928 1.670 17.730 o
2 4 2 87.407 89.152 1.093 41.376 o
2 4 3 65.923 65.921 0.939 56.035 o
2 4 4 13.518 13.016 0.571 151.490 o
2 4 5 149.312 148.542 2.125 10.940 o
2 4 6 22.827 22.666 0.824 72.823 o
2 4 7 134.204 130.550 2.675 6.909 o
2 4 8 16.669 15.960 1.384 25.802 o
2 4 9 48.529 48.862 2.301 9.333 o
2 4 10 4.686 4.690 1.258 31.245 o
2 4 11 3.003 2.279 1.411 24.808 o
2 4 12 11.271 11.204 1.779 15.608 o
2 5 0 90.727 91.206 1.082 42.220 o
2 5 1 419.758 427.119 4.152 2.867 o
2 5 2 7.914 8.403 0.346 412.829 o
2 5 3 252.432 249.666 2.669 6.937 o
2 5 4 61.819 59.907 0.989 50.572 o
2 5 5 64.266 63.828 1.247 31.798 o
2 5 6 99.725 98.724 1.757 16.001 o
2 5 7 71.342 71.116 1.571 20.032 o
2 5 8 58.046 56.628 1.527 21.201 o
2 5 9 10.693 11.484 1.389 25.598 o
2 5 10 46.419 46.748 2.411 8.502 o
2 5 11 1.388 0.703 1.307 28.927 o
2 5 12 2.148 2.263 1.527 21.201 o
2 6 0 2113.730 2082.830 18.492 0.145 o
2 6 1 22.882 22.935 0.483 211.585 o
2 6 2 288.517 292.356 3.015 5.436 o
2 6 3 89.111 91.118 1.230 32.655 o
2 6 4 111.254 108.341 1.455 23.332 o
2 6 5 12.386 12.500 0.637 121.768 o
2 6 6 0.314 0.593 0.483 211.585 o
2 6 7 29.905 29.371 1.060 43.988 o
2 6 8 49.937 47.132 1.444 23.689 o
2 6 9 51.097 49.939 1.571 20.032 o
2 6 10 16.831 17.003 1.670 17.730 o
2 6 11 13.945 13.664 1.675 17.614 o
2 6 12 30.224 29.388 2.213 10.089 o
2 7 0 291.553 293.976 3.010 5.456 o
2 7 1 96.089 98.054 1.230 32.655 o
2 7 2 139.230 140.507 1.664 17.847 o
2 7 3 107.033 108.742 1.417 24.616 o
2 7 4 101.842 102.613 1.433 24.053 o
2 7 5 14.766 14.175 0.703 100.007 o
2 7 6 78.036 77.256 1.565 20.173 o
2 7 7 85.242 83.802 1.779 15.608 o
2 7 8 44.251 41.893 1.368 26.427 o
2 7 9 10.444 10.583 0.923 58.054 o
2 7 10 27.100 26.268 1.324 28.211 o
2 7 11 0.959 0.516 1.307 28.927 o
2 8 0 0.353 0.763 0.302 541.658 o
2 8 1 4.116 4.844 0.362 376.152 o
2 8 2 140.869 144.215 1.757 16.001 o
2 8 3 121.202 119.786 1.549 20.604 o
2 8 4 115.488 116.639 1.598 19.349 o
2 8 5 61.495 62.823 1.170 36.115 o
2 8 6 0.150 0.231 0.522 181.553 o
2 8 7 81.262 82.506 1.774 15.705 o
2 8 8 0.077 0.308 0.412 291.292 o
2 8 9 1.963 3.361 0.538 170.608 o
2 8 10 31.304 30.448 1.400 25.198 o
2 8 11 6.238 5.668 0.654 115.706 o
2 9 0 238.002 235.135 2.587 7.386 o
2 9 1 275.374 273.414 2.944 5.703 o
2 9 2 130.144 128.260 1.620 18.828 o
2 9 3 290.995 289.797 3.191 4.854 o
2 9 4 47.181 48.692 0.978 51.714 o
2 9 5 25.581 26.235 0.807 75.826 o
2 9 6 3.820 4.926 0.483 211.585 o
2 9 7 4.699 4.987 0.533 174.144 o
2 9 8 11.572 11.780 0.802 76.868 o
2 9 9 38.560 38.428 1.433 24.053 o
2 9 10 11.482 12.247 0.917 58.751 o
2 9 11 0.249 0.308 0.511 189.446 o
2 10 0 251.239 254.549 2.790 6.349 o
2 10 1 9.181 8.710 0.461 232.216 o
2 10 2 2.796 2.653 0.368 365.007 o
2 10 3 255.377 257.273 2.927 5.768 o
2 10 4 139.338 138.497 1.884 13.927 o
2 10 5 139.373 138.810 1.977 12.643 o
2 10 6 10.414 12.132 0.692 103.207 o
2 10 7 8.815 9.507 0.796 77.932 o
2 10 8 1.195 1.406 0.489 206.857 o
2 10 9 12.342 14.147 1.027 46.856 o
2 10 10 33.111 33.556 1.455 23.332 o
2 10 11 5.841 6.310 0.785 80.127 o
2 11 0 2.241 2.416 0.362 376.152 o
2 11 1 5.267 4.756 0.434 262.541 o
2 11 2 64.858 64.169 1.120 39.372 o
2 11 3 12.164 12.027 0.582 145.827 o
2 11 4 49.981 49.878 1.071 43.090 o
2 11 5 60.100 60.417 1.263 30.974 o
2 11 6 103.571 104.628 1.790 15.418 o
2 11 7 95.306 97.769 2.065 11.590 o
2 11 8 9.774 8.535 0.780 81.260 o
2 11 9 14.967 15.658 1.076 42.652 o
2 11 10 42.631 44.403 1.587 19.618 o
2 11 11 3.519 4.597 0.615 130.622 o
2 12 0 45.616 43.431 0.912 59.461 o
2 12 1 42.109 40.729 0.890 62.434 o
2 12 2 57.968 57.364 1.087 41.795 o
2 12 3 85.294 84.588 1.417 24.616 o
2 12 4 13.081 12.697 0.659 113.786 o
2 12 5 14.761 14.329 0.741 89.905 o
2 12 6 8.265 7.892 0.544 167.179 o
2 12 7 1.376 2.180 0.384 334.391 o
2 12 8 0.461 0.016 0.434 262.541 o
2 12 9 17.130 17.393 1.131 38.611 o
2 12 10 48.356 48.407 1.686 17.385 o
2 13 0 166.860 168.099 2.142 10.773 o
2 13 1 81.382 79.887 1.351 27.076 o
2 13 2 73.780 73.565 1.307 28.927 o
2 13 3 43.354 43.920 1.032 46.359 o
2 13 4 0.438 0.401 0.330 455.144 o
2 13 5 1.371 2.263 0.373 354.351 o
2 13 6 60.776 62.417 1.417 24.616 o
2 13 7 48.625 48.994 1.362 26.641 o
2 13 8 34.105 31.475 1.368 26.427 o
2 13 9 33.823 35.193 1.461 23.157 o
2 13 10 6.674 7.107 0.681 106.563 o
2 14 0 11.779 10.940 0.604 135.415 o
2 14 1 43.216 44.771 1.027 46.856 o
2 14 2 32.317 33.853 0.912 59.461 o
2 14 3 50.328 48.242 1.137 38.239 o
2 14 4 12.532 11.709 0.708 98.463 o
2 14 5 93.661 92.562 1.719 16.725 o
2 14 6 10.845 11.281 0.747 88.588 o
2 14 7 38.066 40.317 1.252 31.520 o
2 14 8 8.506 9.990 0.813 74.805 o
2 14 9 69.644 72.423 1.988 12.504 o
2 14 10 17.119 17.124 1.153 37.155 o
2 15 0 71.954 70.007 1.329 27.978 o
2 15 1 22.036 23.769 0.807 75.826 o
2 15 2 32.993 31.854 0.934 56.696 o
2 15 3 16.759 16.992 0.796 77.932 o
2 15 4 12.691 12.846 0.747 88.588 o
2 15 5 11.835 12.720 0.763 84.805 o
2 15 6 57.732 56.859 1.439 23.870 o
2 15 7 32.442 32.820 1.192 34.796 o
2 15 8 6.894 7.030 0.697 101.588 o
2 15 9 0.376 1.098 0.522 181.553 o
2 15 10 2.692 2.960 0.571 151.490 o
2 16 0 39.007 37.022 1.027 46.856 o
2 16 1 3.453 3.564 0.395 316.072 o
2 16 2 77.490 73.307 1.461 23.157 o
2 16 3 2.378 2.790 0.395 316.072 o
2 16 4 25.079 25.230 0.917 58.751 o
2 16 5 1.088 1.137 0.357 387.815 o
2 16 6 15.088 15.389 0.895 61.670 o
2 16 7 4.522 4.295 0.483 211.585 o
2 16 8 2.350 3.257 0.472 221.541 o
2 16 9 16.109 15.559 1.011 48.397 o
2 17 0 36.282 35.709 1.049 44.914 o
2 17 1 11.465 10.083 0.692 103.207 o
2 17 2 0.119 0.066 0.335 440.343 o
2 17 3 11.170 12.774 0.752 87.299 o
2 17 4 40.064 38.801 1.186 35.119 o
2 17 5 5.408 5.338 0.483 211.585 o
2 17 6 47.217 46.990 1.368 26.427 o
2 17 7 49.889 50.911 1.477 22.644 o
2 17 8 24.174 23.539 1.137 38.239 o
2 17 9 3.819 4.339 0.527 177.790 o
2 18 0 43.262 43.738 1.203 34.163 o
2 18 1 10.280 9.962 0.725 94.038 o
2 18 2 9.721 10.825 0.736 91.252 o
2 18 3 2.802 2.109 0.384 334.391 o
2 18 4 26.757 25.412 1.043 45.388 o
2 18 5 44.736 44.381 1.368 26.427 o
2 18 6 49.791 49.725 1.455 23.332 o
2 18 7 9.247 9.913 0.763 84.805 o
2 18 8 1.659 1.917 0.434 262.541 o
2 19 0 36.330 37.791 1.164 36.457 o
2 19 1 28.964 29.261 1.060 43.988 o
2 19 2 1.278 1.137 0.362 376.152 o
2 19 3 38.843 38.905 1.219 33.246 o
2 19 4 8.776 8.727 0.708 98.463 o
2 19 5 9.674 11.132 0.840 69.995 o
2 19 6 1.459 2.351 0.439 256.018 o
2 19 7 6.029 7.019 0.637 121.768 o
2 19 8 5.871 6.733 0.544 167.179 o
2 20 0 1.653 0.923 0.373 354.351 o
2 20 1 70.027 71.720 1.637 18.451 o
2 20 2 31.095 31.876 1.126 38.989 o
2 20 3 9.113 9.891 0.670 110.086 o
2 20 4 24.836 26.686 1.098 40.963 o
2 20 5 1.341 1.411 0.417 283.677 o
2 20 6 3.797 3.817 0.483 211.585 o
2 20 7 0.369 0.983 0.406 299.218 o
2 21 0 8.372 7.738 0.643 119.696 o
2 21 1 27.297 28.899 1.120 39.372 o
2 21 2 29.328 30.277 1.164 36.457 o
2 21 3 43.455 43.387 1.373 26.216 o
2 21 4 19.829 20.304 1.043 45.388 o
2 21 5 0.985 0.950 0.406 299.218 o
2 21 6 14.128 13.768 0.961 53.503 o
2 21 7 11.568 10.407 0.796 77.932 o
2 22 0 15.778 15.130 0.928 57.369 o
2 22 1 23.578 23.352 1.071 43.090 o
2 22 2 3.278 3.570 0.472 221.541 o
2 22 3 8.993 7.810 0.719 95.479 o
2 22 4 18.455 16.811 1.038 45.870 o
2 22 5 19.785 20.996 1.043 45.388 o
2 22 6 46.061 45.781 1.422 24.426 o
2 23 0 10.659 11.171 0.879 64.005 o
2 23 1 2.911 2.565 0.445 249.736 o
2 23 2 1.747 2.537 0.450 243.682 o
2 23 3 4.008 5.217 0.566 154.446 o
2 23 4 21.365 23.478 1.071 43.090 o
2 23 5 16.892 16.471 1.022 47.361 o
2 24 0 32.878 32.414 1.241 32.080 o
2 24 1 37.839 41.179 1.340 27.521 o
2 24 2 9.112 8.727 0.763 84.805 o
2 24 3 0.015 0.038 0.395 316.072 o
2 24 4 4.518 3.345 0.467 226.784 o
2 25 0 3.098 4.124 0.577 148.618 o
2 25 1 22.521 23.017 1.324 28.211 o
2 25 2 40.833 39.960 1.664 17.847 o
2 25 3 12.564 13.076 1.071 43.090 o
2 26 0 0.963 1.076 0.450 243.682 o
2 26 1 29.620 30.497 1.455 23.332 o
3 0 1 172.795 175.777 1.862 14.258 o
3 0 2 0.126 0.104 0.231 928.864 o
3 0 3 181.019 183.504 2.049 11.777 o
3 0 4 10.817 11.594 0.467 226.784 o
3 0 5 52.169 49.972 0.972 52.300 o
3 0 7 5.859 5.920 1.005 48.927 o
3 0 8 1.993 2.131 1.005 48.927 o
3 0 9 70.470 69.067 2.713 6.714 o
3 0 10 1.062 0.857 1.164 36.457 o
3 0 11 1.582 1.241 1.335 27.748 o
3 0 12 7.442 5.525 1.670 17.730 o
3 1 0 30.063 31.035 0.511 189.446 o
3 1 1 354.255 369.227 3.647 3.716 o
3 1 2 184.360 179.836 1.961 12.856 o
3 1 3 251.875 251.583 2.669 6.937 o
3 1 4 112.816 113.388 1.472 22.813 o
3 1 5 44.021 44.738 0.917 58.751 o
3 1 6 3.518 3.784 0.511 189.446 o
3 1 7 0.426 0.846 0.835 70.919 o
3 1 8 114.562 113.882 3.323 4.477 o
3 1 9 11.782 11.956 1.406 25.002 o
3 1 10 53.988 57.435 2.609 7.262 o
3 1 11 10.740 10.984 1.675 17.614 o
3 1 12 6.686 7.321 1.675 17.614 o
3 2 1 58.150 59.006 0.791 79.018 o
3 2 2 266.645 271.980 2.790 6.349 o
3 2 3 16.710 17.404 0.505 193.587 o
3 2 4 30.546 30.975 0.697 101.588 o
3 2 5 36.347 35.484 0.835 70.919 o
3 2 6 41.851 41.723 1.093 41.376 o
3 2 7 153.124 151.464 3.735 3.544 o
3 2 8 57.738 59.533 2.351 8.945 o
3 2 9 20.181 19.403 1.615 18.956 o
3 2 10 27.438 27.790 1.999 12.367 o
3 2 11 14.335 15.163 1.730 16.513 o
3 2 12 3.444 3.273 1.532 21.049 o
3 3 0 68.958 69.238 0.884 63.212 o
3 3 1 428.466 434.577 4.251 2.735 o
3 3 2 266.365 266.977 2.773 6.425 o
3 3 3 169.239 167.303 1.922 13.376 o
3 3 4 79.655 80.139 1.181 35.447 o
3 3 5 71.398 73.280 1.214 33.548 o
3 3 6 4.542 4.827 0.560 157.489 o
3 3 7 30.671 29.014 1.076 42.652 o
3 3 8 45.487 45.880 2.092 11.288 o
3 3 9 13.660 13.961 1.494 22.147 o
3 3 10 79.363 82.545 3.180 4.888 o
3 3 11 34.133 34.880 2.285 9.468 o
3 3 12 1.638 0.774 1.532 21.049 o
3 4 0 407.291 413.806 4.037 3.033 o
3 4 1 82.026 81.935 1.043 45.388 o
3 4 2 54.928 55.101 0.857 67.329 o
3 4 3 13.062 12.621 0.478 216.477 o
3 4 4 24.575 25.011 0.648 117.676 o
3 4 5 70.452 71.676 1.214 33.548 o
3 4 6 9.939 9.562 0.676 108.303 o
3 4 7 10.630 9.644 0.785 80.127 o
3 4 8 39.785 39.021 1.307 28.927 o
3 4 9 100.639 102.041 3.372 4.346 o
3 4 10 12.864 11.956 1.582 19.755 o
3 4 11 16.355 16.954 1.873 14.091 o
3 4 12 0.694 1.005 1.461 23.157 o
3 5 0 206.077 208.724 2.219 10.039 o
3 5 1 24.102 24.313 0.527 177.790 o
3 5 2 316.556 315.087 3.262 4.644 o
3 5 3 208.332 214.150 2.378 8.739 o
3 5 4 272.881 270.679 2.993 5.516 o
3 5 5 73.256 72.428 1.241 32.080 o
3 5 6 21.674 21.034 0.857 67.329 o
3 5 7 32.664 32.095 1.131 38.611 o
3 5 8 39.801 38.592 1.307 28.927 o
3 5 9 0.062 0.143 0.467 226.784 o
3 5 10 6.671 7.156 1.417 24.616 o
3 5 11 15.616 15.669 1.752 16.102 o
3 6 0 37.769 39.455 0.697 101.588 o
3 6 1 66.487 69.001 0.983 51.138 o
3 6 2 637.189 638.434 6.255 1.263 o
3 6 3 3.492 3.394 0.379 344.154 o
3 6 4 84.515 80.024 1.247 31.798 o
3 6 5 43.186 44.018 0.956 54.119 o
3 6 6 19.505 18.640 0.857 67.329 o
3 6 7 12.521 12.017 0.851 68.201 o
3 6 8 26.589 26.230 1.131 38.611 o
3 6 9 8.178 8.095 0.659 113.786 o
3 6 10 22.887 23.358 1.247 31.798 o
3 6 11 12.182 12.148 1.703 17.050 o
3 7 0 245.947 243.230 2.609 7.262 o
3 7 1 160.497 159.307 1.856 14.342 o
3 7 2 6.065 7.310 0.423 276.356 o
3 7 3 256.226 254.477 2.828 6.178 o
3 7 4 58.031 59.561 1.071 43.090 o
3 7 5 122.682 122.631 1.763 15.902 o
3 7 6 40.733 39.361 1.148 37.511 o
3 7 7 35.628 36.022 1.208 33.854 o
3 7 8 29.841 30.283 1.203 34.163 o
3 7 9 8.332 9.029 0.747 88.588 o
3 7 10 9.983 11.709 0.884 63.212 o
3 7 11 22.303 22.578 1.291 29.670 o
3 8 0 79.224 80.809 1.159 36.803 o
3 8 1 43.202 42.733 0.802 76.868 o
3 8 2 89.993 89.047 1.269 30.706 o
3 8 3 42.624 43.096 0.873 64.812 o
3 8 4 53.741 53.915 1.049 44.914 o
3 8 5 192.725 187.250 2.389 8.659 o
3 8 6 19.414 18.777 0.796 77.932 o
3 8 7 12.889 11.154 0.857 67.329 o
3 8 8 34.334 33.424 1.291 29.670 o
3 8 9 45.018 43.288 1.538 20.899 o
3 8 10 7.837 7.260 0.681 106.563 o
3 8 11 5.867 6.530 0.802 76.868 o
3 9 0 109.980 107.830 1.439 23.870 o
3 9 1 394.329 382.342 4.020 3.058 o
3 9 2 63.083 62.268 1.060 43.988 o
3 9 3 25.244 26.175 0.725 94.038 o
3 9 4 65.551 67.414 1.214 33.548 o
3 9 5 1.807 1.818 0.472 221.541 o
3 9 6 31.655 32.425 0.972 52.300 o
3 9 7 105.505 108.983 2.136 10.828 o
3 9 8 22.754 22.193 1.120 39.372 o
3 9 9 6.477 6.305 0.637 121.768 o
3 9 10 34.405 33.408 1.455 23.332 o
3 9 11 11.138 10.770 0.840 69.995 o
3 10 0 30.401 30.058 0.725 94.038 o
3 10 1 37.069 36.928 0.818 73.804 o
3 10 2 256.555 254.055 2.883 5.945 o
3 10 3 11.614 11.566 0.566 154.446 o
3 10 4 21.495 21.001 0.730 92.629 o
3 10 5 134.943 133.598 1.988 12.504 o
3 10 6 23.884 24.000 0.890 62.434 o
3 10 7 50.284 50.664 1.313 28.685 o
3 10 8 5.395 4.405 0.566 154.446 o
3 10 9 28.008 27.976 1.296 29.419 o
3 10 10 7.822 7.601 0.840 69.995 o
3 10 11 8.606 8.996 0.868 65.635 o
3 11 0 255.013 251.550 2.867 6.013 o
3 11 1 55.177 53.618 1.032 46.359 o
3 11 2 37.201 34.633 0.851 68.201 o
3 11 3 77.158 75.943 1.313 28.685 o
3 11 4 30.108 29.031 0.879 64.005 o
3 11 5 5.496 7.299 0.533 174.144 o
3 11 6 68.919 67.903 1.450 23.509 o
3 11 7 6.240 6.168 0.478 216.477 o
3 11 8 100.176 100.042 2.224 9.989 o
3 11 9 3.872 4.256 0.593 140.476 o
3 11 10 5.128 4.580 0.610 132.986 o
3 11 11 10.552 9.408 2.949 5.682 o
3 12 0 9.436 8.194 0.527 177.790 o
3 12 1 56.446 54.442 1.087 41.795 o
3 12 2 107.945 106.501 1.620 18.828 o
3 12 3 41.711 40.185 0.972 52.300 o
3 12 4 29.147 29.986 0.906 60.184 o
3 12 5 125.572 123.543 1.961 12.856 o
3 12 6 2.811 3.608 0.428 269.316 o
3 12 7 2.517 2.389 0.401 307.472 o
3 12 8 16.663 17.289 1.071 43.090 o
3 12 9 4.127 4.943 0.621 128.320 o
3 12 10 0.812 1.126 0.511 189.446 o
3 13 0 3.039 2.741 0.445 249.736 o
3 13 1 89.153 89.608 1.516 21.510 o
3 13 2 26.429 26.230 0.813 74.805 o
3 13 3 11.147 12.423 0.665 111.913 o
3 13 4 103.497 104.722 1.746 16.203 o
3 13 5 9.857 10.281 0.719 95.479 o
3 13 6 57.394 56.546 1.406 25.002 o
3 13 7 37.567 38.131 1.230 32.655 o
3 13 8 7.357 6.316 0.588 143.114 o
3 13 9 1.704 1.543 0.527 177.790 o
3 13 10 20.164 19.079 1.219 33.246 o
3 14 0 2.905 3.757 0.489 206.857 o
3 14 1 27.302 27.081 0.857 67.329 o
3 14 2 6.851 6.645 0.588 143.114 o
3 14 3 9.420 9.073 0.593 140.476 o
3 14 4 9.932 10.050 0.681 106.563 o
3 14 5 68.377 63.965 1.461 23.157 o
3 14 6 24.435 25.752 1.016 47.875 o
3 14 7 49.200 49.087 1.384 25.802 o
3 14 8 4.495 4.586 0.494 202.286 o
3 14 9 28.884 31.184 1.362 26.641 o
3 14 10 17.745 16.987 1.131 38.611 o
3 15 0 23.106 24.049 0.851 68.201 o
3 15 1 1.550 1.988 0.373 354.351 o
3 15 2 12.785 12.906 0.714 96.954 o
3 15 3 12.364 12.039 0.725 94.038 o
3 15 4 37.997 37.598 1.115 39.761 o
3 15 5 43.830 44.249 1.252 31.520 o
3 15 6 6.984 7.189 0.582 145.827 o
3 15 7 37.043 37.219 1.269 30.706 o
3 15 8 18.139 18.036 0.989 50.572 o
3 15 9 6.652 6.420 0.610 132.986 o
3 16 0 44.423 42.947 1.137 38.239 o
3 16 1 37.814 39.400 1.098 40.963 o
3 16 2 35.662 36.730 1.060 43.988 o
3 16 3 1.723 2.049 0.390 325.038 o
3 16 4 16.405 17.289 0.846 69.089 o
3 16 5 9.753 10.017 0.774 82.416 o
3 16 6 41.647 41.712 1.307 28.927 o
3 16 7 2.912 2.784 0.450 243.682 o
3 16 8 17.465 15.367 0.989 50.572 o
3 16 9 9.904 9.029 0.659 113.786 o
3 17 0 41.873 42.327 1.164 36.457 o
3 17 1 31.080 30.206 1.011 48.397 o
3 17 2 28.352 28.547 1.000 49.466 o
3 17 3 8.638 8.183 0.637 121.768 o
3 17 4 31.919 32.194 1.115 39.761 o
3 17 5 2.845 3.136 0.439 256.018 o
3 17 6 24.035 23.984 1.065 43.536 o
3 17 7 3.169 2.839 0.456 237.845 o
3 17 8 10.458 11.226 0.901 60.920 o
3 17 9 22.057 21.809 1.082 42.220 o
3 18 0 1.601 2.131 0.373 354.351 o
3 18 1 52.663 51.114 1.329 27.978 o
3 18 2 8.813 9.051 0.714 96.954 o
3 18 3 0.344 0.198 0.341 426.253 o
3 18 4 23.914 25.488 1.054 44.448 o
3 18 5 5.555 6.409 0.527 177.790 o
3 18 6 10.523 10.182 0.763 84.805 o
3 18 7 7.734 7.837 0.637 121.768 o
3 18 8 8.890 8.326 0.648 117.676 o
3 19 0 2.639 2.944 0.412 291.292 o
3 19 1 18.865 19.738 0.923 58.054 o
3 19 2 6.421 5.536 0.544 167.179 o
3 19 3 9.708 10.292 0.818 73.804 o
3 19 4 17.527 16.882 0.939 56.035 o
3 19 5 12.415 10.605 0.774 82.416 o
3 19 6 21.527 21.820 1.082 42.220 o
3 19 7 21.276 20.853 1.087 41.795 o
3 19 8 22.125 23.105 1.109 40.156 o
3 20 0 26.072 27.949 1.076 42.652 o
3 20 1 3.879 3.702 0.456 237.845 o
3 20 2 11.672 11.572 0.840 69.995 o
3 20 3 7.006 6.118 0.516 185.436 o
3 20 4 20.813 20.853 1.011 48.397 o
3 20 5 1.969 2.828 0.456 237.845 o
3 20 6 61.858 63.488 1.659 17.965 o
3 20 7 10.414 9.177 0.752 87.299 o
3 21 0 30.133 30.393 1.148 37.511 o
3 21 1 63.794 67.716 1.637 18.451 o
3 21 2 0.751 0.588 0.384 334.391 o
3 21 3 1.880 1.615 0.412 291.292 o
3 21 4 24.048 25.752 1.120 39.372 o
3 21 5 3.255 3.581 0.483 211.585 o
3 21 6 5.081 5.778 0.527 177.790 o
3 21 7 5.223 5.201 0.511 189.446 o
3 22 0 3.895 4.086 0.483 211.585 o
3 22 1 64.966 62.021 1.637 18.451 o
3 22 2 2.810 2.812 0.456 237.845 o
3 22 3 6.579 6.398 0.544 167.179 o
3 22 4 6.951 6.975 0.621 128.320 o
3 22 5 15.504 15.136 0.994 50.014 o
3 22 6 5.936 5.157 0.511 189.446 o
3 23 0 0.026 0.060 0.395 316.072 o
3 23 1 15.172 15.476 0.956 54.119 o
3 23 2 10.115 9.814 0.868 65.635 o
3 23 3 40.279 39.828 1.378 26.008 o
3 23 4 10.016 10.056 0.862 66.474 o
3 23 5 2.986 3.779 0.478 216.477 o
3 24 0 9.071 8.062 0.654 115.706 o
3 24 1 27.642 29.843 1.208 33.854 o
3 24 2 26.741 27.581 1.175 35.779 o
3 24 3 7.041 8.507 0.725 94.038 o
3 24 4 0.970 1.098 0.406 299.218 o
3 25 0 28.140 29.591 1.428 24.238 o
3 25 1 6.468 7.804 0.769 83.598 o
3 25 2 4.556 4.542 0.560 157.489 o
4 0 0 388.830 392.914 3.899 3.250 o
4 0 1 1.438 1.466 0.291 583.310 o
4 0 2 10.744 10.748 0.445 249.736 o
4 0 3 4.953 4.690 0.390 325.038 o
4 0 4 76.468 77.393 1.192 34.796 o
4 0 5 28.325 27.965 0.774 82.416 o
4 0 6 0.380 0.291 0.434 262.541 o
4 0 7 140.740 138.552 2.103 11.170 o
4 0 8 41.495 44.414 2.092 11.288 o
4 0 9 18.835 19.299 1.659 17.965 o
4 0 11 28.741 27.965 2.142 10.773 o
4 1 0 386.825 387.043 3.883 3.278 o
4 1 1 146.211 148.795 1.703 17.050 o
4 1 2 264.189 264.616 2.834 6.154 o
4 1 3 229.133 224.865 2.482 8.020 o
4 1 4 123.313 124.180 1.637 18.451 o
4 1 5 21.770 23.055 0.714 96.954 o
4 1 6 89.959 88.603 1.505 21.825 o
4 1 7 10.544 9.452 0.719 95.479 o
4 1 8 19.288 19.683 1.241 32.080 o
4 1 9 12.849 13.752 1.494 22.147 o
4 1 10 80.897 83.292 3.235 4.723 o
4 1 11 1.825 1.626 1.335 27.748 o
4 2 0 40.839 40.333 0.703 100.007 o
4 2 1 34.486 34.666 0.659 113.786 o
4 2 2 10.576 9.699 0.445 249.736 o
4 2 3 38.926 38.477 0.780 81.260 o
4 2 4 34.177 34.160 0.791 79.018 o
4 2 5 5.886 6.206 0.489 206.857 o
4 2 6 14.150 15.345 0.686 104.865 o
4 2 7 13.466 12.862 0.840 69.995 o
4 2 8 13.863 13.768 0.912 59.461 o
4 2 9 12.526 13.340 1.461 23.157 o
4 2 10 14.214 14.246 1.642 18.328 o
4 2 11 3.142 3.185 1.351 27.076 o
4 3 0 2.235 1.757 0.313 504.314 o
4 3 1 150.630 150.860 1.746 16.203 o
4 3 2 75.937 75.235 1.087 41.795 o
4 3 3 470.922 464.437 4.690 2.247 o
4 3 4 96.677 96.857 1.406 25.002 o
4 3 5 166.746 164.107 2.114 11.054 o
4 3 6 27.431 25.779 0.846 69.089 o
4 3 7 11.785 12.137 0.818 73.804 o
4 3 8 12.214 11.841 0.895 61.670 o
4 3 9 23.617 24.253 1.203 34.163 o
4 3 10 4.023 3.114 1.291 29.670 o
4 3 11 9.899 9.051 1.571 20.032 o
4 4 0 36.190 37.044 0.703 100.007 o
4 4 1 13.561 12.148 0.461 232.216 o
4 4 2 197.034 200.222 2.246 9.795 o
4 4 3 98.092 95.209 1.340 27.521 o
4 4 4 35.304 35.154 0.813 74.805 o
4 4 5 28.988 28.635 0.796 77.932 o
4 4 6 12.285 11.885 0.665 111.913 o
4 4 7 65.637 65.360 1.587 19.618 o
4 4 8 28.113 29.261 1.186 35.119 o
4 4 9 56.324 59.495 1.714 16.832 o
4 4 10 30.872 30.354 1.368 26.427 o
4 4 11 34.522 33.122 2.263 9.653 o
4 5 0 16.086 15.444 0.505 193.587 o
4 5 1 61.020 60.105 0.950 54.747 o
4 5 2 139.643 135.960 1.708 16.941 o
4 5 3 111.020 108.577 1.488 22.311 o
4 5 4 85.647 87.433 1.357 26.857 o
4 5 5 83.947 84.796 1.411 24.808 o
4 5 6 140.084 138.261 2.021 12.099 o
4 5 7 15.467 16.438 0.906 60.184 o
4 5 8 4.398 4.421 0.538 170.608 o
4 5 9 14.404 13.933 1.011 48.397 o
4 5 10 60.270 57.946 1.829 14.776 o
4 5 11 13.186 13.175 1.351 27.076 o
4 6 0 131.513 131.858 1.631 18.575 o
4 6 1 44.090 43.546 0.824 72.823 o
4 6 2 32.307 32.381 0.730 92.629 o
4 6 3 5.138 5.432 0.428 269.316 o
4 6 4 55.813 56.150 1.076 42.652 o
4 6 5 13.324 13.801 0.626 126.079 o
4 6 6 41.529 41.360 1.076 42.652 o
4 6 7 19.881 20.189 0.862 66.474 o
4 6 8 9.857 9.062 0.763 84.805 o
4 6 9 38.406 36.308 1.455 23.332 o
4 6 10 28.616 28.223 1.368 26.427 o
4 6 11 0.322 0.500 0.522 181.553 o
4 7 0 88.790 88.218 1.269 30.706 o
4 7 1 250.726 245.773 2.735 6.607 o
4 7 2 184.550 177.293 2.142 10.773 o
4 7 3 60.304 60.538 1.082 42.220 o
4 7 4 43.508 43.024 0.956 54.119 o
4 7 5 35.536 35.264 0.945 55.385 o
4 7 6 42.454 40.482 1.087 41.795 o
4 7 7 26.935 26.213 0.967 52.896 o
4 7 8 34.344 32.672 1.302 29.171 o
4 7 9 5.115 5.618 0.626 126.079 o
4 7 10 16.960 15.636 1.115 39.761 o
4 7 11 5.555 6.777 0.676 108.303 o
4 8 0 138.656 132.632 1.703 17.050 o
4 8 1 43.573 43.024 0.868 65.635 o
4 8 2 162.070 161.657 2.010 12.232 o
4 8 3 89.683 87.230 1.384 25.802 o
4 8 4 8.193 8.935 0.538 170.608 o
4 8 5 47.425 48.297 1.098 40.963 o
4 8 6 56.329 54.310 1.280 30.181 o
4 8 7 53.277 51.751 1.318 28.447 o
4 8 8 3.928 3.746 0.544 167.179 o
4 8 9 82.966 85.499 2.125 10.940 o
4 8 10 14.241 15.548 1.120 39.372 o
4 8 11 22.137 20.655 1.274 30.442 o
4 9 0 133.364 130.402 1.724 16.619 o
4 9 1 4.025 4.256 0.406 299.218 o
4 9 2 5.312 5.646 0.450 243.682 o
4 9 3 31.209 32.018 0.835 70.919 o
4 9 4 2.224 1.444 0.456 237.845 o
4 9 5 46.375 44.990 1.115 39.761 o
4 9 6 140.170 135.971 2.120 10.997 o
4 9 7 6.448 6.250 0.593 140.476 o
4 9 8 92.686 89.377 2.120 10.997 o
4 9 9 16.217 17.080 1.109 40.156 o
4 9 10 1.347 0.774 0.516 185.436 o
4 9 11 8.835 9.875 0.862 66.474 o
4 10 0 69.046 69.210 1.197 34.478 o
4 10 1 34.864 34.281 0.829 71.862 o
4 10 2 40.265 41.272 0.928 57.369 o
4 10 3 17.479 16.943 0.676 108.303 o
4 10 4 34.884 36.143 0.956 54.119 o
4 10 5 24.480 27.202 0.890 62.434 o
4 10 6 27.945 26.466 0.978 51.714 o
4 10 7 42.650 44.018 1.241 32.080 o
4 10 8 19.231 19.216 0.989 50.572 o
4 10 9 17.933 19.974 1.153 37.155 o
4 10 10 14.410 15.130 1.115 39.761 o
4 11 0 12.648 12.681 0.615 130.622 o
4 11 1 269.464 266.752 3.103 5.133 o
4 11 2 18.366 18.722 0.692 103.207 o
4 11 3 30.469 29.734 0.868 65.635 o
4 11 4 23.054 24.593 0.846 69.089 o
4 11 5 8.867 9.902 0.665 111.913 o
4 11 6 35.212 36.604 1.098 40.963 o
4 11 7 51.538 52.229 1.389 25.598 o
4 11 8 9.984 8.870 0.736 91.252 o
4 11 9 0.108 0.351 0.522 181.553 o
4 11 10 6.610 7.090 0.681 106.563 o
4 12 0 246.373 240.742 2.971 5.598 o
4 12 1 68.041 67.854 1.274 30.442 o
4 12 2 47.124 46.374 1.060 43.988 o
4 12 3 41.850 42.113 1.060 43.988 o
4 12 4 69.042 69.084 1.400 25.198 o
4 12 5 19.525 19.354 0.873 64.812 o
4 12 6 61.828 63.306 1.472 22.813 o
4 12 7 36.956 40.119 1.241 32.080 o
4 12 8 0.336 0.851 0.395 316.072 o
4 12 9 23.726 23.896 1.296 29.419 o
4 12 10 1.473 1.620 0.538 170.608 o
4 13 0 67.242 69.304 1.313 28.685 o
4 13 1 45.223 43.013 1.054 44.448 o
4 13 2 0.033 0.132 0.308 522.486 o
4 13 3 12.345 12.329 0.703 100.007 o
4 13 4 25.825 26.131 0.928 57.369 o
4 13 5 6.196 6.739 0.593 140.476 o
4 13 6 49.512 49.406 1.329 27.978 o
4 13 7 10.580 10.545 0.736 91.252 o
4 13 8 54.208 52.696 1.510 21.666 o
4 13 9 9.141 9.325 0.763 84.805 o
4 13 10 10.185 8.710 0.714 96.954 o
4 14 0 3.401 2.823 0.368 365.007 o
4 14 1 45.928 46.226 1.131 38.611 o
4 14 2 13.970 14.438 0.736 91.252 o
4 14 3 23.657 22.539 0.890 62.434 o
4 14 4 8.422 9.210 0.637 121.768 o
4 14 5 8.976 8.518 0.643 119.696 o
4 14 6 12.740 12.516 0.824 72.823 o
4 14 7 31.314 30.684 1.175 35.779 o
4 14 8 34.205 34.210 1.269 30.706 o
4 14 9 10.170 11.808 0.901 60.920 o
4 15 0 12.340 12.659 0.719 95.479 o
4 15 1 45.635 45.073 1.164 36.457 o
4 15 2 15.214 15.070 0.780 81.260 o
4 15 3 74.191 73.752 1.527 21.201 o
4 15 4 42.817 40.097 1.197 34.478 o
4 15 5 2.157 1.961 0.395 316.072 o
4 15 6 54.362 54.750 1.466 22.984 o
4 15 7 1.443 2.131 0.428 269.316 o
4 15 8 1.914 2.246 0.445 249.736 o
4 15 9 27.494 26.620 1.159 36.803 o
4 16 0 90.017 90.662 1.692 17.272 o
4 16 1 53.677 52.531 1.285 29.924 o
4 16 2 18.182 16.569 0.840 69.995 o
4 16 3 27.241 27.378 1.016 47.875 o
4 16 4 54.418 54.003 1.400 25.198 o
4 16 5 20.641 21.232 0.989 50.572 o
4 16 6 16.994 18.310 0.972 52.300 o
4 16 7 2.898 3.378 0.467 226.784 o
4 16 8 11.041 9.836 0.785 80.127 o
4 16 9 1.506 2.460 0.450 243.682 o
4 17 0 0.955 1.186 0.346 412.829 o
4 17 1 17.547 17.069 0.868 65.635 o
4 17 2 20.372 19.387 0.912 59.461 o
4 17 3 1.546 0.956 0.362 376.152 o
4 17 4 61.341 59.649 1.521 21.355 o
4 17 5 9.693 10.374 0.802 76.868 o
4 17 6 41.288 42.431 1.357 26.857 o
4 17 7 9.857 9.430 0.774 82.416 o
4 17 8 0.027 0.055 0.390 325.038 o
4 18 0 2.003 2.043 0.390 325.038 o
4 18 1 31.773 31.052 1.076 42.652 o
4 18 2 6.012 6.124 0.544 167.179 o
4 18 3 20.774 21.644 0.994 50.014 o
4 18 4 1.858 1.587 0.406 299.218 o
4 18 5 1.828 2.312 0.439 256.018 o
4 18 6 26.033 26.647 1.137 38.239 o
4 18 7 6.348 5.717 0.533 174.144 o
4 18 8 16.274 16.306 0.989 50.572 o
4 19 0 8.862 7.260 0.659 113.786 o
4 19 1 40.417 42.673 1.280 30.181 o
4 19 2 10.699 11.215 0.829 71.862 o
4 19 3 32.601 35.088 1.203 34.163 o
4 19 4 9.093 8.513 0.637 121.768 o
4 19 5 5.460 5.459 0.522 181.553 o
4 19 6 36.692 37.137 1.302 29.171 o
4 19 7 14.467 12.956 0.912 59.461 o
4 20 0 0.457 0.280 0.373 354.351 o
4 20 1 31.724 32.721 1.181 35.447 o
4 20 2 7.664 8.452 0.615 130.622 o
4 20 3 13.119 13.219 0.879 64.005 o
4 20 4 23.014 22.561 1.093 41.376 o
4 20 5 29.011 29.097 1.197 34.478 o
4 20 6 1.118 1.862 0.434 262.541 o
4 20 7 1.406 1.955 0.434 262.541 o
4 21 0 7.305 8.002 0.626 126.079 o
4 21 1 8.034 7.738 0.697 101.588 o
4 21 2 8.044 9.529 0.824 72.823 o
4 21 3 33.933 33.814 1.258 31.245 o
4 21 4 18.942 20.150 1.049 44.914 o
4 21 5 1.498 2.230 0.439 256.018 o
4 21 6 23.250 22.534 1.109 40.156 o
4 22 0 0.009 0.044 0.412 291.292 o
4 22 1 17.444 14.307 0.967 52.896 o
4 22 2 8.574 9.726 0.665 111.913 o
4 22 3 27.011 25.477 1.170 36.115 o
4 22 4 1.926 2.092 0.472 221.541 o
4 22 5 1.086 1.087 0.406 299.218 o
4 23 0 4.106 4.795 0.511 189.446 o
4 23 1 2.402 2.191 0.456 237.845 o
4 23 2 18.454 17.750 1.032 46.359 o
4 23 3 1.022 0.994 0.406 299.218 o
4 23 4 64.056 64.064 1.653 18.085 o
4 24 0 21.701 21.875 1.087 41.795 o
4 24 1 19.587 19.634 1.049 44.914 o
4 24 2 1.715 1.620 0.423 276.356 o
4 24 3 15.313 13.966 0.967 52.896 o
4 25 1 4.961 5.234 0.582 145.827 o
5 0 1 5.414 5.981 0.412 291.292 o
5 0 2 333.670 332.041 3.520 3.988 o
5 0 3 30.732 31.244 0.769 83.598 o
5 0 4 0.161 0.286 0.373 354.351 o
5 0 5 7.571 7.096 0.560 157.489 o
5 0 6 48.217 47.561 1.159 36.803 o
5 0 7 1.222 1.494 0.373 354.351 o
5 0 8 38.102 36.780 1.175 35.779 o
5 0 9 0.103 0.686 0.796 77.932 o
5 0 10 76.125 75.317 3.136 5.025 o
5 0 11 5.350 3.751 1.521 21.355 o
5 1 0 40.957 40.278 0.774 82.416 o
5 1 1 135.884 134.093 1.664 17.847 o
5 1 2 173.973 170.021 2.059 11.652 o
5 1 3 201.735 199.541 2.373 8.780 o
5 1 4 71.482 70.226 1.214 33.548 o
5 1 5 190.247 186.970 2.395 8.619 o
5 1 6 47.248 45.639 1.120 39.372 o
5 1 7 29.824 30.030 1.000 49.466 o
5 1 8 47.963 47.962 1.318 28.447 o
5 1 9 30.992 30.195 1.142 37.873 o
5 1 10 5.523 5.228 0.901 60.920 o
5 1 11 24.598 23.912 2.010 12.232 o
5 2 0 42.822 43.766 0.835 70.919 o
5 2 1 91.822 91.217 1.291 29.670 o
5 2 2 0.444 0.571 0.335 440.343 o
5 2 3 24.358 24.582 0.692 103.207 o
5 2 4 43.721 43.859 0.950 54.747 o
5 2 5 32.660 31.969 0.890 62.434 o
5 2 6 12.605 11.132 0.697 101.588 o
5 2 7 16.865 16.794 0.851 68.201 o
5 2 8 3.030 3.262 0.428 269.316 o
5 2 9 34.990 35.632 1.422 24.426 o
5 2 10 2.499 2.850 0.571 151.490 o
5 2 11 11.305 12.335 1.620 18.828 o
5 3 0 236.555 231.702 2.581 7.417 o
5 3 1 390.323 382.760 3.921 3.214 o
5 3 2 256.020 253.280 2.850 6.083 o
5 3 3 9.835 9.606 0.516 185.436 o
5 3 4 29.789 28.443 0.807 75.826 o
5 3 5 15.670 16.163 0.681 106.563 o
5 3 6 55.655 54.179 1.236 32.366 o
5 3 7 3.994 4.037 0.434 262.541 o
5 3 8 0.480 0.692 0.357 387.815 o
5 3 9 6.780 5.519 0.615 130.622 o
5 3 10 50.874 51.339 1.724 16.619 o
5 3 11 17.395 16.432 1.175 35.779 o
5 4 0 64.094 61.192 1.027 46.856 o
5 4 1 5.056 5.316 0.406 299.218 o
5 4 2 88.210 86.115 1.302 29.171 o
5 4 3 1.177 1.362 0.384 334.391 o
5 4 4 16.170 17.355 0.665 111.913 o
5 4 5 73.175 73.252 1.368 26.427 o
5 4 6 52.612 49.972 1.208 33.854 o
5 4 7 111.408 108.028 1.895 13.766 o
5 4 8 20.759 19.584 0.967 52.896 o
5 4 9 5.091 6.244 0.637 121.768 o
5 4 10 24.670 24.687 1.291 29.670 o
5 4 11 12.030 11.033 0.912 59.461 o
5 5 0 73.071 73.285 1.148 37.511 o
5 5 1 37.681 35.791 0.780 81.260 o
5 5 2 43.459 42.772 0.884 63.212 o
5 5 3 69.164 68.963 1.192 34.796 o
5 5 4 7.249 6.277 0.511 189.446 o
5 5 5 60.156 59.797 1.252 31.520 o
5 5 6 81.637 80.595 1.554 20.459 o
5 5 7 10.168 10.396 0.676 108.303 o
5 5 8 142.480 140.815 2.345 8.987 o
5 5 9 15.391 14.246 1.065 43.536 o
5 5 10 31.623 30.135 1.455 23.332 o
5 5 11 0.038 0.060 0.516 185.436 o
5 6 0 0.026 0.104 0.324 470.703 o
5 6 1 73.423 71.341 1.170 36.115 o
5 6 2 7.007 6.618 0.461 232.216 o
5 6 3 34.568 34.951 0.857 67.329 o
5 6 4 27.457 28.520 0.840 69.995 o
5 6 5 19.319 18.700 0.785 80.127 o
5 6 6 12.854 13.483 0.736 91.252 o
5 6 7 19.353 21.100 0.912 59.461 o
5 6 8 0.529 1.186 0.796 77.932 o
5 6 9 27.557 27.378 1.291 29.670 o
5 6 10 5.682 6.634 0.681 106.563 o
5 6 11 39.148 39.899 1.538 20.899 o
5 7 0 12.080 11.824 0.544 167.179 o
5 7 1 156.491 154.853 1.966 12.784 o
5 7 2 14.541 12.983 0.582 145.827 o
5 7 3 65.570 64.377 1.197 34.478 o
5 7 4 30.137 30.244 0.873 64.812 o
5 7 5 34.722 34.649 0.978 51.714 o
5 7 6 105.970 105.155 1.834 14.688 o
5 7 7 9.199 9.759 0.747 88.588 o
5 7 8 5.158 5.283 0.494 202.286 o
5 7 9 9.590 9.573 0.840 69.995 o
5 7 10 18.015 17.915 1.181 35.447 o
5 7 11 1.968 2.433 0.566 154.446 o
5 8 0 16.064 16.394 0.621 128.320 o
5 8 1 2.688 3.207 0.417 283.677 o
5 8 2 29.947 29.272 0.802 76.868 o
5 8 3 18.335 18.684 0.692 103.207 o
5 8 4 90.644 89.860 1.538 20.899 o
5 8 5 52.001 50.444 1.208 33.854 o
5 8 6 22.481 22.061 0.912 59.461 o
5 8 7 101.341 100.608 1.900 13.687 o
5 8 8 2.694 2.960 0.445 249.736 o
5 8 9 0.609 1.109 0.511 189.446 o
5 8 10 6.114 7.008 0.681 106.563 o
5 9 0 25.774 25.648 0.752 87.299 o
5 9 1 58.845 58.572 1.131 38.611 o
5 9 2 38.151 37.598 0.923 58.054 o
5 9 3 8.782 9.111 0.593 140.476 o
5 9 4 1.924 2.686 0.379 344.154 o
5 9 5 11.877 10.967 0.703 100.007 o
5 9 6 21.187 21.150 0.884 63.212 o
5 9 7 10.224 11.456 0.763 84.805 o
5 9 8 24.532 24.253 1.060 43.988 o
5 9 9 0.663 1.329 0.412 291.292 o
5 9 10 34.022 32.848 1.422 24.426 o
5 10 0 38.011 38.680 0.934 56.696 o
5 10 1 12.260 12.769 0.615 130.622 o
5 10 2 0.613 1.406 0.439 256.018 o
5 10 3 45.236 43.458 1.065 43.536 o
5 10 4 115.806 112.482 1.840 14.600 o
5 10 5 19.745 19.024 0.840 69.995 o
5 10 6 67.486 69.282 1.527 21.201 o
5 10 7 1.983 2.021 0.412 291.292 o
5 10 8 2.032 2.070 0.428 269.316 o
5 10 9 21.220 21.424 1.076 42.652 o
5 10 10 0.553 0.868 0.527 177.790 o
5 11 0 36.034 37.016 0.956 54.119 o
5 11 1 66.521 68.666 1.291 29.670 o
5 11 2 16.472 16.333 0.725 94.038 o
5 11 3 27.468 26.027 0.890 62.434 o
5 11 4 34.903 34.781 1.038 45.870 o
5 11 5 19.971 20.491 0.895 61.670 o
5 11 6 78.322 80.419 1.681 17.499 o
5 11 7 4.412 4.289 0.467 226.784 o
5 11 8 11.175 12.769 0.884 63.212 o
5 11 9 15.431 15.586 0.989 50.572 o
5 11 10 1.198 2.032 0.538 170.608 o
5 12 0 1.448 1.620 0.478 216.477 o
5 12 1 22.128 21.831 0.818 73.804 o
5 12 2 126.943 124.921 1.939 13.149 o
5 12 3 28.400 27.586 0.934 56.696 o
5 12 4 84.810 86.093 1.631 18.575 o
5 12 5 0.404 0.972 0.346 412.829 o
5 12 6 0.440 0.516 0.357 387.815 o
5 12 7 14.086 13.318 0.796 77.932 o
5 12 8 8.411 8.117 0.637 121.768 o
5 12 9 0.968 1.719 0.428 269.316 o
5 12 10 5.342 5.898 0.533 174.144 o
5 13 0 12.359 12.264 0.703 100.007 o
5 13 1 21.461 19.068 0.835 70.919 o
5 13 2 0.427 0.483 0.335 440.343 o
5 13 3 19.003 19.227 0.851 68.201 o
5 13 4 3.564 4.416 0.423 276.356 o
5 13 5 17.981 17.843 0.906 60.184 o
5 13 6 66.934 67.552 1.604 19.217 o
5 13 7 13.607 16.289 0.928 57.369 o
5 13 8 32.476 32.600 1.269 30.706 o
5 13 9 8.410 8.815 0.659 113.786 o
5 14 0 52.237 52.789 1.258 31.245 o
5 14 1 16.289 16.251 0.785 80.127 o
5 14 2 7.152 7.584 0.665 111.913 o
5 14 3 47.483 47.286 1.230 32.655 o
5 14 4 82.286 86.504 1.730 16.513 o
5 14 5 41.448 42.459 1.247 31.798 o
5 14 6 54.504 54.151 1.466 22.984 o
5 14 7 5.570 6.431 0.538 170.608 o
5 14 8 8.523 8.189 0.654 115.706 o
5 14 9 6.752 6.821 0.549 163.852 o
5 15 0 16.223 15.449 0.824 72.823 o
5 15 1 217.282 218.741 2.933 5.746 o
5 15 2 3.369 3.092 0.395 316.072 o
5 15 3 3.310 3.740 0.423 276.356 o
5 15 4 19.668 20.782 0.972 52.300 o
5 15 5 1.345 1.324 0.395 316.072 o
5 15 6 13.558 15.345 0.912 59.461 o
5 15 7 18.014 18.382 1.005 48.927 o
5 15 8 8.299 8.853 0.654 115.706 o
5 15 9 2.105 2.636 0.456 237.845 o
5 16 0 4.566 4.597 0.434 262.541 o
5 16 1 60.098 61.631 1.444 23.689 o
5 16 2 59.573 60.857 1.461 23.157 o
5 16 3 51.261 51.114 1.384 25.802 o
5 16 4 20.619 22.297 1.000 49.466 o
5 16 5 18.339 18.805 0.950 54.747 o
5 16 6 4.981 5.355 0.516 185.436 o
5 16 7 8.712 7.892 0.741 89.905 o
5 16 8 10.834 11.995 0.901 60.920 o
5 17 0 11.499 10.539 0.697 101.588 o
5 17 1 4.216 4.278 0.450 243.682 o
5 17 2 14.835 14.784 0.862 66.474 o
5 17 3 23.395 23.857 1.022 47.361 o
5 17 4 9.114 8.293 0.692 103.207 o
5 17 5 3.104 3.696 0.472 221.541 o
5 17 6 53.692 53.025 1.532 21.049 o
5 17 7 4.221 4.932 0.516 185.436 o
5 17 8 59.044 59.160 1.598 19.349 o
5 18 0 6.301 6.305 0.643 119.696 o
5 18 1 8.221 7.738 0.686 104.865 o
5 18 2 10.955 11.610 0.818 73.804 o
5 18 3 24.107 24.072 1.065 43.536 o
5 18 4 24.303 25.642 1.098 40.963 o
5 18 5 29.148 29.662 1.181 35.447 o
5 18 6 7.753 7.277 0.643 119.696 o
5 18 7 2.583 2.949 0.467 226.784 o
5 19 0 0.002 0.143 0.368 365.007 o
5 19 1 52.912 53.844 1.494 22.147 o
5 19 2 30.619 30.492 1.142 37.873 o
5 19 3 3.817 4.449 0.494 202.286 o
5 19 4 74.505 76.081 1.801 15.230 o
5 19 5 2.785 3.163 0.478 216.477 o
5 19 6 5.124 5.250 0.522 181.553 o
5 20 0 0.106 0.439 0.379 344.154 o
5 20 1 51.300 51.921 1.461 23.157 o
5 20 2 2.012 2.169 0.439 256.018 o
5 20 3 55.355 56.831 1.571 20.032 o
5 20 4 0.440 0.055 0.384 334.391 o
5 20 5 12.810 11.978 0.939 56.035 o
5 20 6 0.004 0.005 0.390 325.038 o
5 21 0 1.105 0.923 0.401 307.472 o
5 21 1 3.899 3.531 0.478 216.477 o
5 21 2 41.516 39.257 1.335 27.748 o
5 21 3 8.204 8.298 0.659 113.786 o
5 21 4 43.233 44.375 1.417 24.616 o
5 21 5 10.086 8.853 0.665 111.913 o
5 22 0 8.595 7.963 0.637 121.768 o
5 22 1 0.725 0.906 0.406 299.218 o
5 22 2 1.027 1.779 0.434 262.541 o
5 22 3 4.480 4.827 0.511 189.446 o
5 22 4 13.473 11.791 0.945 55.385 o
5 23 1 1.710 1.889 0.434 262.541 o
5 23 2 5.993 5.382 0.577 148.618 o
5 23 3 9.278 8.705 0.643 119.696 o
5 24 0 3.312 2.065 0.439 256.018 o
5 24 1 13.464 14.708 0.945 55.385 o
5 24 2 6.656 7.392 0.906 60.184 o
6 0 0 137.973 134.587 1.763 15.902 o
6 0 1 40.619 39.570 0.873 64.812 o
6 0 2 18.816 19.206 0.654 115.706 o
6 0 3 11.856 12.275 0.599 137.911 o
6 0 4 0.690 1.049 0.434 262.541 o
6 0 5 15.659 14.224 0.747 88.588 o
6 0 6 52.957 50.642 1.247 31.798 o
6 0 7 17.198 17.635 0.862 66.474 o
6 0 8 27.833 28.322 1.087 41.795 o
6 0 9 36.651 39.059 1.313 28.685 o
6 0 10 3.583 4.937 0.522 181.553 o
6 0 11 5.941 7.447 0.632 123.895 o
6 1 0 65.897 66.376 1.126 38.989 o
6 1 1 120.948 118.616 1.637 18.451 o
6 1 2 114.264 113.998 1.626 18.701 o
6 1 3 98.497 99.230 1.532 21.049 o
6 1 4 95.979 93.567 1.554 20.459 o
6 1 5 65.218 64.696 1.329 27.978 o
6 1 6 100.022 100.608 1.774 15.705 o
6 1 7 1.814 2.241 0.390 325.038 o
6 1 8 0.977 1.241 0.390 325.038 o
6 1 9 0.972 1.109 0.406 299.218 o
6 1 10 41.092 43.524 1.395 25.397 o
6 1 11 28.099 29.651 1.389 25.598 o
6 2 0 4.700 4.844 0.439 256.018 o
6 2 1 85.584 85.725 1.340 27.521 o
6 2 2 179.442 174.184 2.202 10.190 o
6 2 3 17.869 16.547 0.676 108.303 o
6 2 4 20.259 20.908 0.758 86.038 o
6 2 5 18.433 19.568 0.802 76.868 o
6 2 6 73.420 72.017 1.505 21.825 o
6 2 7 49.025 49.719 1.324 28.211 o
6 2 8 13.871 14.752 0.868 65.635 o
6 2 9 11.024 11.434 0.868 65.635 o
6 2 10 45.154 45.853 1.450 23.509 o
6 2 11 2.999 4.295 0.604 135.415 o
6 3 0 32.536 31.700 0.796 77.932 o
6 3 1 77.923 76.185 1.263 30.974 o
6 3 2 2.962 3.312 0.428 269.316 o
6 3 3 201.517 199.343 2.466 8.128 o
6 3 4 56.035 56.518 1.181 35.447 o
6 3 5 106.971 105.523 1.763 15.902 o
6 3 6 56.264 55.623 1.324 28.211 o
6 3 7 12.258 11.758 0.796 77.932 o
6 3 8 49.388 49.274 1.384 25.802 o
6 3 9 12.411 11.215 0.813 74.805 o
6 3 10 1.129 1.615 0.456 237.845 o
6 4 0 9.278 9.941 0.516 185.436 o
6 4 1 86.583 87.608 1.384 25.802 o
6 4 2 0.910 0.862 0.406 299.218 o
6 4 3 66.283 66.503 1.241 32.080 o
6 4 4 1.865 0.912 0.489 206.857 o
6 4 5 20.165 18.997 0.813 74.805 o
6 4 6 18.856 19.552 0.873 64.812 o
6 4 7 7.702 8.134 0.654 115.706 o
6 4 8 8.424 7.766 0.692 103.207 o
6 4 9 9.157 8.979 0.758 86.038 o
6 4 10 5.645 7.035 0.560 157.489 o
6 5 0 79.038 76.531 1.285 29.924 o
6 5 1 105.757 104.606 1.560 20.315 o
6 5 2 48.798 47.325 1.022 47.361 o
6 5 3 4.322 4.536 0.516 185.436 o
6 5 4 38.099 36.643 1.000 49.466 o
6 5 5 4.080 4.163 0.412 291.292 o
6 5 6 79.094 79.228 1.609 19.086 o
6 5 7 20.525 20.601 0.923 58.054 o
6 5 8 3.305 3.400 0.450 243.682 o
6 5 9 2.515 2.713 0.456 237.845 o
6 5 10 50.386 51.680 1.516 21.510 o
6 6 0 70.159 70.594 1.247 31.798 o
6 6 1 9.658 9.479 0.538 170.608 o
6 6 2 8.763 9.496 0.560 157.489 o
6 6 3 23.854 24.373 0.802 76.868 o
6 6 4 67.967 66.651 1.351 27.076 o
6 6 5 42.157 43.612 1.137 38.239 o
6 6 6 70.070 73.532 1.560 20.315 o
6 6 7 96.209 98.164 1.895 13.766 o
6 6 8 12.124 13.164 0.890 62.434 o
6 6 9 11.186 13.076 0.906 60.184 o
6 6 10 8.139 8.573 0.659 113.786 o
6 7 0 87.308 84.440 1.417 24.616 o
6 7 1 61.423 61.060 1.181 35.447 o
6 7 2 18.472 17.937 0.714 96.954 o
6 7 3 56.583 57.320 1.203 34.163 o
6 7 4 4.979 4.910 0.417 283.677 o
6 7 5 11.198 10.105 0.703 100.007 o
6 7 6 6.809 6.305 0.478 216.477 o
6 7 7 1.588 2.307 0.417 283.677 o
6 7 8 50.874 53.113 1.461 23.157 o
6 7 9 6.610 7.030 0.560 157.489 o
6 7 10 21.426 22.600 1.120 39.372 o
6 8 0 59.853 59.001 1.175 35.779 o
6 8 1 53.106 52.844 1.120 39.372 o
6 8 2 47.593 46.534 1.082 42.220 o
6 8 3 23.653 22.775 0.824 72.823 o
6 8 4 17.322 16.822 0.780 81.260 o
6 8 5 0.163 0.258 0.362 376.152 o
6 8 6 11.572 10.775 0.774 82.416 o
6 8 7 18.654 18.942 0.934 56.696 o
6 8 8 0.250 0.725 0.390 325.038 o
6 8 9 27.578 30.102 1.181 35.447 o
6 8 10 0.888 1.576 0.428 269.316 o
6 9 0 0.061 0.231 0.434 262.541 o
6 9 1 1.635 1.461 0.472 221.541 o
6 9 2 6.604 5.448 0.571 151.490 o
6 9 3 26.416 25.285 0.890 62.434 o
6 9 4 40.880 39.779 1.115 39.761 o
6 9 5 33.673 33.556 1.087 41.795 o
6 9 6 74.720 75.619 1.659 17.965 o
6 9 7 5.252 5.069 0.544 167.179 o
6 9 8 2.613 3.141 0.467 226.784 o
6 9 9 5.060 5.827 0.538 170.608 o
6 9 10 3.926 4.542 0.505 193.587 o
6 10 0 90.261 88.004 1.565 20.173 o
6 10 1 1.040 1.455 0.335 440.343 o
6 10 2 108.690 106.309 1.763 15.902 o
6 10 3 0.825 1.291 0.357 387.815 o
6 10 4 48.899 48.077 1.247 31.798 o
6 10 5 2.021 2.279 0.384 334.391 o
6 10 6 13.220 12.654 0.857 67.329 o
6 10 7 57.266 57.743 1.516 21.510 o
6 10 8 6.651 7.821 0.659 113.786 o
6 10 9 41.655 42.162 1.395 25.397 o
6 11 0 0.105 0.258 0.319 487.074 o
6 11 1 27.346 26.669 0.901 60.920 o
6 11 2 3.256 3.702 0.406 299.218 o
6 11 3 6.524 6.810 0.516 185.436 o
6 11 4 2.267 2.477 0.379 344.154 o
6 11 5 20.645 19.238 0.917 58.751 o
6 11 6 33.926 33.029 1.170 36.115 o
6 11 7 4.974 5.102 0.505 193.587 o
6 11 8 18.413 17.618 1.032 46.359 o
6 11 9 5.766 6.574 0.610 132.986 o
6 12 0 63.898 64.114 1.362 26.641 o
6 12 1 12.687 12.780 0.752 87.299 o
6 12 2 30.188 30.481 1.022 47.361 o
6 12 3 22.057 20.644 0.895 61.670 o
6 12 4 28.176 27.207 1.016 47.875 o
6 12 5 23.318 23.055 0.994 50.014 o
6 12 6 38.791 40.317 1.269 30.706 o
6 12 7 17.092 17.432 1.005 48.927 o
6 12 8 1.344 2.405 0.456 237.845 o
6 12 9 34.835 36.456 1.307 28.927 o
6 13 0 20.725 21.474 0.895 61.670 o
6 13 1 120.712 119.616 1.988 12.504 o
6 13 2 10.076 10.759 0.670 110.086 o
6 13 3 4.212 4.372 0.434 262.541 o
6 13 4 3.806 4.652 0.456 237.845 o
6 13 5 8.566 9.485 0.626 126.079 o
6 13 6 34.772 34.589 1.241 32.080 o
6 13 7 16.789 15.471 0.978 51.714 o
6 13 8 10.195 10.451 0.741 89.905 o
6 13 9 14.457 13.966 0.945 55.385 o
6 14 0 8.870 9.249 0.643 119.696 o
6 14 1 39.348 41.152 1.181 35.447 o
6 14 2 93.188 91.140 1.785 15.513 o
6 14 3 46.889 47.852 1.324 28.211 o
6 14 4 40.656 39.493 1.247 31.798 o
6 14 5 21.345 22.523 1.038 45.870 o
6 14 6 13.762 13.109 0.928 57.369 o
6 14 7 12.298 13.768 0.945 55.385 o
6 14 8 15.211 15.268 0.972 52.300 o
6 15 0 26.689 28.476 1.022 47.361 o
6 15 1 18.314 18.558 0.895 61.670 o
6 15 2 1.210 1.016 0.362 376.152 o
6 15 3 31.814 32.156 1.131 38.611 o
6 15 4 4.237 3.795 0.461 232.216 o
6 15 5 2.105 1.900 0.423 276.356 o
6 15 6 41.550 43.337 1.368 26.427 o
6 15 7 2.969 3.504 0.483 211.585 o
6 15 8 40.354 41.272 1.368 26.427 o
6 16 0 6.789 7.293 0.637 121.768 o
6 16 1 10.988 11.742 0.785 80.127 o
6 16 2 8.246 6.969 0.582 145.827 o
6 16 3 29.960 28.245 1.115 39.761 o
6 16 4 30.432 31.777 1.175 35.779 o
6 16 5 16.672 16.745 0.994 50.014 o
6 16 6 25.792 28.690 1.170 36.115 o
6 16 7 0.073 0.093 0.395 316.072 o
6 16 8 22.148 21.144 1.082 42.220 o
6 17 0 8.162 8.941 0.692 103.207 o
6 17 1 71.293 71.918 1.653 18.085 o
6 17 2 14.246 14.246 0.890 62.434 o
6 17 3 12.401 12.741 0.873 64.812 o
6 17 4 80.274 79.931 1.812 15.046 o
6 17 5 1.523 1.878 0.434 262.541 o
6 17 6 23.220 22.693 1.098 40.963 o
6 17 7 10.796 11.857 0.868 65.635 o
6 18 0 22.056 21.232 1.032 46.359 o
6 18 1 64.331 66.360 1.626 18.701 o
6 18 2 6.870 7.458 0.610 132.986 o
6 18 3 69.135 69.293 1.703 17.050 o
6 18 4 9.987 9.836 0.791 79.018 o
6 18 5 18.128 17.657 1.000 49.466 o
6 18 6 8.085 8.595 0.593 140.476 o
6 18 7 6.907 7.057 0.549 163.852 o
6 19 0 6.105 6.975 0.686 104.865 o
6 19 1 17.606 18.524 0.989 50.572 o
6 19 2 6.294 6.925 0.604 135.415 o
6 19 3 46.633 46.797 1.461 23.157 o
6 19 4 31.633 31.255 1.247 31.798 o
6 19 5 6.330 5.981 0.538 170.608 o
6 19 6 14.481 14.246 0.939 56.035 o
6 20 1 12.306 13.175 0.917 58.751 o
6 20 2 1.435 1.829 0.434 262.541 o
6 20 3 3.598 3.004 0.472 221.541 o
6 20 4 11.977 12.302 0.917 58.751 o
6 20 5 0.274 0.088 0.379 344.154 o
6 21 0 2.465 2.268 0.445 249.736 o
6 21 1 8.844 8.040 0.648 117.676 o
6 21 2 9.657 8.732 0.763 84.805 o
6 21 3 21.209 20.842 1.098 40.963 o
6 21 4 55.454 54.233 1.549 20.604 o
6 22 0 24.386 23.566 1.098 40.963 o
6 22 1 23.066 21.820 1.093 41.376 o
6 22 2 5.837 6.217 0.544 167.179 o
6 22 3 29.090 28.795 1.203 34.163 o
6 23 0 0.132 0.676 0.401 307.472 o
6 23 1 10.433 9.336 0.868 65.635 o
6 23 2 11.735 13.428 1.543 20.751 o
7 0 1 220.824 219.114 2.702 6.769 o
7 0 2 12.228 11.489 0.632 123.895 o
7 0 3 3.795 3.757 0.533 174.144 o
7 0 4 2.007 2.614 0.379 344.154 o
7 0 5 2.615 2.999 0.401 307.472 o
7 0 6 14.284 14.351 0.813 74.805 o
7 0 7 31.200 30.492 1.137 38.239 o
7 0 8 0.859 1.186 0.406 299.218 o
7 0 9 3.888 4.641 0.511 189.446 o
7 0 10 0.243 0.220 0.423 276.356 o
7 1 1 56.996 56.458 1.142 37.873 o
7 1 2 2.069 2.043 0.483 211.585 o
7 1 3 118.672 117.979 1.840 14.600 o
7 1 4 64.412 66.195 1.373 26.216 o
7 1 5 22.229 22.001 0.895 61.670 o
7 1 6 60.763 61.175 1.455 23.332 o
7 1 7 1.125 1.219 0.384 334.391 o
7 1 8 31.781 32.128 1.219 33.246 o
7 1 9 3.920 4.443 0.500 197.865 o
7 1 10 31.300 31.123 1.236 32.366 o
7 2 0 72.124 71.533 1.302 29.171 o
7 2 1 16.840 15.916 0.681 106.563 o
7 2 2 37.838 38.757 0.983 51.138 o
7 2 3 30.552 30.129 0.923 58.054 o
7 2 4 12.484 11.923 0.714 96.954 o
7 2 5 21.418 21.649 0.873 64.812 o
7 2 6 74.293 76.910 1.631 18.575 o
7 2 7 69.134 72.121 1.659 17.965 o
7 2 8 70.486 70.940 1.686 17.385 o
7 2 9 10.077 10.391 0.791 79.018 o
7 2 10 2.862 3.927 0.483 211.585 o
7 3 0 13.463 13.681 0.626 126.079 o
7 3 1 39.888 41.509 0.989 50.572 o
7 3 2 28.767 29.075 0.868 65.635 o
7 3 3 17.548 17.920 0.774 82.416 o
7 3 4 24.608 23.352 0.884 63.212 o
7 3 5 8.056 7.227 0.615 130.622 o
7 3 6 56.469 57.485 1.433 24.053 o
7 3 7 8.293 8.161 0.697 101.588 o
7 3 8 16.704 18.162 0.978 51.714 o
7 3 9 6.930 7.173 0.593 140.476 o
7 3 10 64.556 66.030 1.686 17.385 o
7 4 0 3.799 3.817 0.505 193.587 o
7 4 1 68.757 70.007 1.307 28.927 o
7 4 2 13.486 12.626 0.665 111.913 o
7 4 3 26.589 24.516 0.862 66.474 o
7 4 4 56.884 56.936 1.291 29.670 o
7 4 5 31.944 31.343 1.049 44.914 o
7 4 6 53.030 54.651 1.384 25.802 o
7 4 7 3.296 3.114 0.439 256.018 o
7 4 8 6.137 6.316 0.599 137.911 o
7 4 9 19.193 19.222 1.043 45.388 o
7 4 10 6.715 7.447 0.566 154.446 o
7 5 0 54.691 52.630 1.159 36.803 o
7 5 1 72.056 72.956 1.362 26.641 o
7 5 2 48.456 50.526 1.142 37.873 o
7 5 3 102.818 102.607 1.724 16.619 o
7 5 4 51.149 51.801 1.263 30.974 o
7 5 5 31.508 32.557 1.060 43.988 o
7 5 6 6.283 6.470 0.538 170.608 o
7 5 7 4.586 4.800 0.483 211.585 o
7 5 8 9.348 10.457 0.840 69.995 o
7 5 9 11.737 10.677 0.697 101.588 o
7 5 10 0.327 0.719 0.417 283.677 o
7 6 0 21.866 21.128 0.796 77.932 o
7 6 1 38.891 39.877 1.027 46.856 o
7 6 2 210.765 208.559 2.691 6.824 o
7 6 3 43.105 44.260 1.120 39.372 o
7 6 4 48.323 48.483 1.225 32.949 o
7 6 5 27.189 27.224 1.005 48.927 o
7 6 6 12.860 12.082 0.829 71.862 o
7 6 7 2.956 3.251 0.450 243.682 o
7 6 8 3.593 4.476 0.494 202.286 o
7 6 9 9.270 10.297 0.736 91.252 o
7 6 10 10.309 9.704 0.879 64.005 o
7 7 0 2.241 2.422 0.351 400.029 o
7 7 1 23.153 22.847 0.829 71.862 o
7 7 2 7.741 7.074 0.505 193.587 o
7 7 3 11.288 12.000 0.703 100.007 o
7 7 4 4.995 4.509 0.439 256.018 o
7 7 5 45.714 44.826 1.258 31.245 o
7 7 6 32.359 33.551 1.175 35.779 o
7 7 7 20.436 22.193 1.032 46.359 o
7 7 8 9.236 8.633 0.730 92.629 o
7 7 9 3.137 3.806 0.489 206.857 o
7 8 0 34.022 34.704 0.989 50.572 o
7 8 1 0.829 1.142 0.341 426.253 o
7 8 2 17.681 17.465 0.807 75.826 o
7 8 3 38.451 37.406 1.082 42.220 o
7 8 4 9.451 9.128 0.643 119.696 o
7 8 5 63.186 62.477 1.488 22.311 o
7 8 6 28.218 28.300 1.104 40.556 o
7 8 7 34.102 35.391 1.230 32.655 o
7 8 8 3.739 3.899 0.527 177.790 o
7 8 9 58.188 57.441 1.598 19.349 o
7 9 0 44.442 42.986 1.120 39.372 o
7 9 1 101.233 100.235 1.752 16.102 o
7 9 2 25.200 23.539 0.934 56.696 o
7 9 3 6.141 5.673 0.511 189.446 o
7 9 4 17.734 16.482 0.857 67.329 o
7 9 5 5.180 4.811 0.467 226.784 o
7 9 6 9.842 8.881 0.714 96.954 o
7 9 7 18.259 17.102 1.000 49.466 o
7 9 8 23.973 23.401 1.109 40.156 o
7 9 9 0.467 0.692 0.873 64.812 o
7 10 0 100.940 98.115 1.752 16.102 o
7 10 1 19.668 19.052 0.846 69.089 o
7 10 2 144.948 142.193 2.213 10.089 o
7 10 3 5.967 5.981 0.511 189.446 o
7 10 4 10.994 11.786 0.780 81.260 o
7 10 5 43.523 44.106 1.302 29.171 o
7 10 6 7.489 7.464 0.686 104.865 o
7 10 7 36.164 36.868 1.296 29.419 o
7 10 8 1.968 2.098 0.450 243.682 o
7 10 9 31.040 31.645 1.225 32.949 o
7 11 0 32.577 32.760 1.049 44.914 o
7 11 1 18.784 18.189 0.862 66.474 o
7 11 2 10.583 10.649 0.659 113.786 o
7 11 3 6.451 5.942 0.593 140.476 o
7 11 4 14.132 13.972 0.857 67.329 o
7 11 5 13.200 11.995 0.846 69.089 o
7 11 6 24.007 25.148 1.076 42.652 o
7 11 7 13.424 12.851 0.824 72.823 o
7 11 8 28.627 27.509 1.181 35.447 o
7 11 9 6.174 6.585 0.544 167.179 o
7 12 0 24.070 24.313 0.945 55.385 o
7 12 1 0.294 0.511 0.330 455.144 o
7 12 2 58.113 58.270 1.417 24.616 o
7 12 3 14.396 14.861 0.840 69.995 o
7 12 4 28.181 27.185 1.076 42.652 o
7 12 5 30.718 28.086 1.142 37.873 o
7 12 6 7.013 6.662 0.604 135.415 o
7 12 7 22.259 20.469 1.093 41.376 o
7 12 8 16.215 17.124 1.000 49.466 o
7 13 0 0.077 0.082 0.351 400.029 o
7 13 1 36.020 36.972 1.159 36.803 o
7 13 2 5.698 5.267 0.516 185.436 o
7 13 3 20.824 21.325 0.983 51.138 o
7 13 4 40.484 39.295 1.302 29.171 o
7 13 5 5.149 4.575 0.489 206.857 o
7 13 6 12.453 13.373 0.912 59.461 o
7 13 7 7.585 7.606 0.637 121.768 o
7 13 8 20.878 20.980 1.054 44.448 o
7 14 0 17.797 17.432 0.890 62.434 o
7 14 1 20.479 18.074 0.956 54.119 o
7 14 2 6.279 5.756 0.500 197.865 o
7 14 3 42.822 42.503 1.318 28.447 o
7 14 4 12.043 11.780 0.868 65.635 o
7 14 5 52.618 53.075 1.494 22.147 o
7 14 6 9.280 10.775 0.774 82.416 o
7 14 7 29.255 28.948 1.241 32.080 o
7 14 8 2.528 2.427 0.445 249.736 o
7 15 0 16.399 15.147 0.884 63.212 o
7 15 1 11.596 10.731 0.791 79.018 o
7 15 2 17.344 19.980 0.956 54.119 o
7 15 3 14.823 16.311 0.934 56.696 o
7 15 4 37.557 38.142 1.307 28.927 o
7 15 5 2.623 3.141 0.467 226.784 o
7 15 6 18.273 17.410 1.022 47.361 o
7 15 7 6.709 6.849 0.555 160.623 o
7 16 0 2.883 2.488 0.434 262.541 o
7 16 1 17.947 17.333 0.967 52.896 o
7 16 2 15.634 15.152 0.928 57.369 o
7 16 3 25.630 24.533 1.131 38.611 o
7 16 4 33.429 35.391 1.258 31.245 o
7 16 5 12.752 12.143 0.824 72.823 o
7 16 6 20.232 18.849 1.043 45.388 o
7 16 7 0.007 0.187 0.813 74.805 o
7 17 0 12.675 11.506 0.857 67.329 o
7 17 1 36.387 35.945 1.263 30.974 o
7 17 2 6.693 6.146 0.588 143.114 o
7 17 3 33.277 32.408 1.241 32.080 o
7 17 4 22.207 23.127 1.076 42.652 o
7 17 5 4.058 4.020 0.494 202.286 o
7 17 6 16.744 14.762 0.983 51.138 o
7 18 0 1.638 1.230 0.412 291.292 o
7 18 1 41.491 42.816 1.373 26.216 o
7 18 2 10.643 11.215 0.873 64.812 o
7 18 3 8.534 7.897 0.643 119.696 o
7 18 4 14.636 16.070 0.983 51.138 o
7 18 5 6.743 5.657 0.527 177.790 o
7 18 6 7.983 7.013 0.621 128.320 o
7 19 0 3.210 3.103 0.467 226.784 o
7 19 1 27.556 26.318 1.159 36.803 o
7 19 2 1.346 1.659 0.434 262.541 o
7 19 3 22.700 21.106 1.087 41.795 o
7 19 4 26.506 25.582 1.181 35.447 o
7 19 5 4.713 5.470 0.522 181.553 o
7 20 0 23.003 24.868 1.109 40.156 o
7 20 1 11.145 11.182 0.901 60.920 o
7 20 2 1.125 1.884 0.445 249.736 o
7 20 3 12.548 12.632 0.917 58.751 o
7 20 4 2.816 1.933 0.439 256.018 o
7 21 0 17.912 17.855 1.027 46.856 o
7 21 1 26.123 25.197 1.153 37.155 o
7 21 2 0.887 0.978 0.406 299.218 o
7 21 3 9.242 8.848 0.747 88.588 o
7 22 0 1.178 1.433 0.439 256.018 o
7 22 1 34.021 33.584 1.274 30.442 o
8 0 0 2.668 2.351 0.362 376.152 o
8 0 1 33.810 31.497 0.983 51.138 o
8 0 2 0.230 0.555 0.335 440.343 o
8 0 3 82.457 82.869 1.604 19.217 o
8 0 4 5.340 5.514 0.494 202.286 o
8 0 5 0.460 0.665 0.351 400.029 o
8 0 6 83.447 85.763 1.807 15.138 o
8 0 7 55.700 54.925 1.532 21.049 o
8 0 8 45.868 47.627 1.455 23.332 o
8 0 9 6.569 6.272 0.544 167.179 o
8 1 0 1.248 1.714 0.351 400.029 o
8 1 1 30.356 31.090 0.961 53.503 o
8 1 2 2.380 3.125 0.390 325.038 o
8 1 3 2.043 1.906 0.379 344.154 o
8 1 4 12.989 14.092 0.763 84.805 o
8 1 5 21.360 23.440 0.950 54.747 o
8 1 6 1.961 1.889 0.406 299.218 o
8 1 7 4.825 5.020 0.500 197.865 o
8 1 8 43.169 44.980 1.422 24.426 o
8 1 9 5.458 5.833 0.538 170.608 o
8 2 0 49.543 49.390 1.159 36.803 o
8 2 1 99.836 96.291 1.675 17.614 o
8 2 2 32.776 32.288 1.000 49.466 o
8 2 3 14.361 14.719 0.791 79.018 o
8 2 4 16.026 16.361 0.824 72.823 o
8 2 5 17.792 18.239 0.884 63.212 o
8 2 6 8.796 8.425 0.692 103.207 o
8 2 7 1.083 1.313 0.412 291.292 o
8 2 8 10.358 10.023 0.763 84.805 o
8 2 9 18.837 20.018 1.087 41.795 o
8 3 0 0.093 0.143 0.330 455.144 o
8 3 1 0.739 1.236 0.346 412.829 o
8 3 2 11.425 11.407 0.719 95.479 o
8 3 3 35.858 34.962 1.054 44.448 o
8 3 4 45.090 45.935 1.236 32.366 o
8 3 5 14.280 14.889 0.846 69.089 o
8 3 6 11.905 12.329 0.851 68.201 o
8 3 7 11.714 11.357 0.763 84.805 o
8 3 8 36.406 35.401 1.307 28.927 o
8 3 9 15.776 17.195 1.016 47.875 o
8 4 0 1.976 2.373 0.373 354.351 o
8 4 1 33.414 32.623 1.000 49.466 o
8 4 2 130.492 129.430 2.059 11.652 o
8 4 3 42.846 42.069 1.170 36.115 o
8 4 4 22.857 23.802 0.956 54.119 o
8 4 5 16.142 17.119 0.884 63.212 o
8 4 6 36.239 37.022 1.225 32.949 o
8 4 7 57.163 60.143 1.571 20.032 o
8 4 8 11.721 11.775 0.818 73.804 o
8 4 9 19.473 17.970 1.049 44.914 o
8 5 0 10.010 10.600 0.681 106.563 o
8 5 1 68.631 66.750 1.411 24.808 o
8 5 2 2.934 3.076 0.406 299.218 o
8 5 3 22.860 23.000 0.934 56.696 o
8 5 4 10.774 12.093 0.747 88.588 o
8 5 5 34.449 33.990 1.164 36.457 o
8 5 6 21.453 22.446 1.022 47.361 o
8 5 7 1.271 1.016 0.406 299.218 o
8 5 8 15.098 14.186 0.978 51.714 o
8 5 9 0.588 0.906 0.434 262.541 o
8 6 0 134.466 131.237 2.076 11.467 o
8 6 1 2.290 2.548 0.395 316.072 o
8 6 2 51.120 49.939 1.258 31.245 o
8 6 3 34.205 35.852 1.098 40.963 o
8 6 4 6.257 6.909 0.516 185.436 o
8 6 5 46.166 46.655 1.329 27.978 o
8 6 6 14.559 16.454 0.934 56.696 o
8 6 7 2.828 3.119 0.461 232.216 o
8 6 8 9.031 8.930 0.632 123.895 o
8 6 9 42.187 44.337 1.373 26.216 o
8 7 0 18.282 17.970 0.851 68.201 o
8 7 1 21.697 21.836 0.890 62.434 o
8 7 2 13.819 12.489 0.807 75.826 o
8 7 3 35.087 34.979 1.109 40.156 o
8 7 4 39.160 41.179 1.241 32.080 o
8 7 5 8.268 8.326 0.692 103.207 o
8 7 6 30.775 28.394 1.181 35.447 o
8 7 7 36.528 35.962 1.285 29.924 o
8 7 8 13.086 13.412 0.945 55.385 o
8 7 9 20.769 23.264 1.109 40.156 o
8 8 0 5.451 5.717 0.511 189.446 o
8 8 1 4.562 5.102 0.494 202.286 o
8 8 2 176.876 182.461 2.631 7.141 o
8 8 3 20.981 21.270 0.917 58.751 o
8 8 4 65.013 65.327 1.560 20.315 o
8 8 5 36.580 37.049 1.247 31.798 o
8 8 6 13.042 13.033 0.928 57.369 o
8 8 7 29.110 30.514 1.219 33.246 o
8 8 8 3.220 3.114 0.472 221.541 o
8 8 9 6.343 7.535 0.648 117.676 o
8 9 0 63.729 64.092 1.472 22.813 o
8 9 1 62.634 61.038 1.461 23.157 o
8 9 2 1.948 1.966 0.379 344.154 o
8 9 3 59.187 59.748 1.466 22.984 o
8 9 4 24.336 24.582 1.016 47.875 o
8 9 5 13.475 13.499 0.890 62.434 o
8 9 6 4.723 5.289 0.516 185.436 o
8 9 7 9.491 10.380 0.785 80.127 o
8 9 8 3.204 3.927 0.494 202.286 o
8 10 0 18.049 17.805 0.884 63.212 o
8 10 1 3.895 4.339 0.439 256.018 o
8 10 2 24.913 23.143 0.983 51.138 o
8 10 3 69.782 70.990 1.626 18.701 o
8 10 4 29.186 30.821 1.148 37.511 o
8 10 5 50.512 49.664 1.444 23.689 o
8 10 6 0.050 0.137 0.401 307.472 o
8 10 7 0.134 0.126 0.428 269.316 o
8 10 8 4.127 4.470 0.500 197.865 o
8 11 0 21.556 22.775 0.961 53.503 o
8 11 1 4.200 3.971 0.445 249.736 o
8 11 2 5.004 4.201 0.456 237.845 o
8 11 3 10.751 10.984 0.813 74.805 o
8 11 4 55.822 54.420 1.477 22.644 o
8 11 5 0.580 1.104 0.401 307.472 o
8 11 6 28.445 29.624 1.219 33.246 o
8 11 7 30.420 28.427 1.225 32.949 o
8 11 8 21.289 22.512 1.093 41.376 o
8 12 0 9.109 10.188 0.659 113.786 o
8 12 1 20.555 21.210 0.989 50.572 o
8 12 2 26.740 27.735 1.082 42.220 o
8 12 3 62.965 63.147 1.582 19.755 o
8 12 4 15.058 15.691 0.917 58.751 o
8 12 5 55.408 53.937 1.543 20.751 o
8 12 6 0.083 0.027 0.384 334.391 o
8 12 7 32.782 32.853 1.241 32.080 o
8 13 0 56.460 58.413 1.499 21.985 o
8 13 1 26.024 26.241 1.065 43.536 o
8 13 2 2.839 2.746 0.439 256.018 o
8 13 3 34.203 37.527 1.258 31.245 o
8 13 4 25.101 24.709 1.093 41.376 o
8 13 5 0.902 1.230 0.423 276.356 o
8 13 6 9.044 9.831 0.736 91.252 o
8 13 7 7.447 8.699 0.659 113.786 o
8 14 0 1.476 1.274 0.401 307.472 o
8 14 1 4.340 4.542 0.489 206.857 o
8 14 2 27.169 27.202 1.115 39.761 o
8 14 3 14.939 15.949 0.928 57.369 o
8 14 4 24.802 25.027 1.131 38.611 o
8 14 5 6.749 5.492 0.533 174.144 o
8 14 6 2.637 3.306 0.478 216.477 o
8 14 7 11.834 13.219 0.934 56.696 o
8 15 0 1.544 1.790 0.423 276.356 o
8 15 1 19.006 18.558 0.983 51.138 o
8 15 2 3.665 3.702 0.472 221.541 o
8 15 3 0.812 0.538 0.390 325.038 o
8 15 4 36.625 38.933 1.335 27.748 o
8 15 5 12.900 14.076 0.939 56.035 o
8 15 6 14.335 14.828 0.983 51.138 o
8 16 0 34.511 36.214 1.263 30.974 o
8 16 1 8.537 8.721 0.758 86.038 o
8 16 2 21.855 21.243 1.054 44.448 o
8 16 3 11.394 12.280 0.895 61.670 o
8 16 4 7.524 8.419 0.593 140.476 o
8 16 5 9.558 10.248 0.879 64.005 o
8 16 6 18.371 18.788 1.038 45.870 o
8 17 0 16.447 17.009 0.978 51.714 o
8 17 1 17.295 18.382 1.032 46.359 o
8 17 2 5.168 5.388 0.533 174.144 o
8 17 3 2.374 3.240 0.478 216.477 o
8 17 4 6.816 7.167 0.626 126.079 o
8 17 5 5.337 5.421 0.522 181.553 o
8 18 0 0.173 0.527 0.401 307.472 o
8 18 1 3.380 3.927 0.494 202.286 o
8 18 2 4.092 2.922 0.467 226.784 o
8 18 3 5.179 5.975 0.533 174.144 o
8 18 4 0.411 0.555 0.395 316.072 o
8 19 0 9.710 9.276 0.670 110.086 o
8 19 1 40.171 40.580 1.362 26.641 o
8 19 2 2.125 3.021 0.467 226.784 o
8 19 3 1.450 1.856 0.434 262.541 o
8 20 0 0.678 0.785 0.406 299.218 o
8 20 1 35.374 37.450 1.302 29.171 o
8 20 2 10.247 10.424 0.763 84.805 o
9 0 1 7.352 7.475 0.544 167.179 o
9 0 2 113.370 112.960 1.999 12.367 o
9 0 3 19.279 20.298 0.906 60.184 o
9 0 4 66.643 67.118 1.598 19.349 o
9 0 5 71.130 69.842 1.686 17.385 o
9 0 6 0.382 0.890 0.395 316.072 o
9 0 7 18.853 18.486 1.032 46.359 o
9 0 8 4.044 4.427 0.505 193.587 o
9 1 0 0.478 0.571 0.330 455.144 o
9 1 1 12.226 11.962 0.758 86.038 o
9 1 2 1.422 1.823 0.373 354.351 o
9 1 3 19.817 20.738 0.934 56.696 o
9 1 4 0.804 1.593 0.401 307.472 o
9 1 5 12.423 12.335 0.862 66.474 o
9 1 6 2.695 2.883 0.456 237.845 o
9 1 7 5.455 6.107 0.604 135.415 o
9 1 8 2.300 2.367 0.450 243.682 o
9 2 0 23.526 24.165 0.950 54.747 o
9 2 1 26.242 26.680 0.989 50.572 o
9 2 2 4.851 4.608 0.445 249.736 o
9 2 3 74.651 74.169 1.620 18.828 o
9 2 4 3.061 3.476 0.439 256.018 o
9 2 5 43.661 44.002 1.340 27.521 o
9 2 6 16.241 16.169 0.961 53.503 o
9 2 7 21.520 20.886 1.087 41.795 o
9 2 8 2.995 2.977 0.467 226.784 o
9 3 1 14.210 13.076 0.802 76.868 o
9 3 2 3.021 2.823 0.406 299.218 o
9 3 3 0.218 0.066 0.341 426.253 o
9 3 4 13.570 15.405 0.868 65.635 o
9 3 5 41.830 40.564 1.302 29.171 o
9 3 6 29.993 30.563 1.181 35.447 o
9 3 7 5.230 5.552 0.527 177.790 o
9 3 8 12.963 13.758 0.950 54.747 o
9 4 0 179.790 178.402 2.625 7.171 o
9 4 1 4.692 5.898 0.516 185.436 o
9 4 2 91.995 92.892 1.818 14.955 o
9 4 3 7.774 7.837 0.577 148.618 o
9 4 4 40.981 42.805 1.285 29.924 o
9 4 5 13.769 13.357 0.890 62.434 o
9 4 6 9.801 9.254 0.747 88.588 o
9 4 7 20.710 19.804 1.076 42.652 o
9 4 8 24.133 23.797 1.142 37.873 o
9 5 0 0.063 0.582 0.686 104.865 o
9 5 1 7.634 7.013 0.615 130.622 o
9 5 2 31.801 32.875 1.104 40.556 o
9 5 3 21.453 21.798 1.000 49.466 o
9 5 4 18.627 19.392 0.967 52.896 o
9 5 5 0.559 1.153 0.401 307.472 o
9 5 6 11.128 10.929 0.862 66.474 o
9 5 7 18.993 20.282 1.076 42.652 o
9 5 8 7.610 7.013 0.621 128.320 o
9 6 0 6.157 6.711 0.544 167.179 o
9 6 1 19.410 19.766 0.917 58.751 o
9 6 2 10.864 10.083 0.791 79.018 o
9 6 3 26.907 28.070 1.093 41.376 o
9 6 4 28.692 29.382 1.098 40.963 o
9 6 5 16.963 17.975 0.994 50.014 o
9 6 6 9.169 10.188 0.829 71.862 o
9 6 7 62.994 63.751 1.670 17.730 o
9 6 8 17.252 19.090 1.011 48.397 o
9 7 0 7.776 7.255 0.643 119.696 o
9 7 1 40.349 39.619 1.241 32.080 o
9 7 2 11.823 11.253 0.824 72.823 o
9 7 3 16.698 16.630 0.917 58.751 o
9 7 4 14.193 13.340 0.884 63.212 o
9 7 5 37.402 36.989 1.269 30.706 o
9 7 6 16.145 16.136 0.983 51.138 o
9 7 7 1.065 1.362 0.423 276.356 o
9 7 8 28.724 29.613 1.214 33.548 o
9 8 0 128.158 126.849 2.208 10.139 o
9 8 1 13.595 14.389 0.840 69.995 o
9 8 2 6.462 6.343 0.511 189.446 o
9 8 3 84.219 86.807 1.851 14.428 o
9 8 4 33.526 35.358 1.236 32.366 o
9 8 5 19.906 20.798 1.027 46.856 o
9 8 6 3.313 3.218 0.483 211.585 o
9 8 7 21.606 21.282 1.049 44.914 o
9 8 8 4.415 5.113 0.511 189.446 o
9 9 0 4.918 4.410 0.467 226.784 o
9 9 1 37.690 39.054 1.219 33.246 o
9 9 2 62.066 64.344 1.571 20.032 o
9 9 3 8.827 10.061 0.829 71.862 o
9 9 4 18.835 20.699 1.005 48.927 o
9 9 5 1.610 1.620 0.428 269.316 o
9 9 6 21.879 23.984 1.115 39.761 o
9 9 7 12.015 11.605 0.928 57.369 o
9 10 0 16.662 15.833 0.912 59.461 o
9 10 1 4.583 4.350 0.478 216.477 o
9 10 2 9.026 10.133 0.780 81.260 o
9 10 3 48.572 50.114 1.439 23.870 o
9 10 4 46.100 49.461 1.472 22.813 o
9 10 5 2.653 2.933 0.467 226.784 o
9 10 6 5.455 5.267 0.577 148.618 o
9 10 7 12.402 13.527 0.928 57.369 o
9 11 0 25.856 25.197 1.076 42.652 o
9 11 1 34.739 34.847 1.225 32.949 o
9 11 2 16.034 15.993 0.934 56.696 o
9 11 3 15.218 15.795 0.950 54.747 o
9 11 4 0.410 0.582 0.395 316.072 o
9 11 5 21.130 20.952 1.065 43.536 o
9 11 6 22.410 21.282 1.076 42.652 o
9 11 7 1.257 1.417 0.423 276.356 o
9 12 0 5.562 5.563 0.516 185.436 o
9 12 1 3.446 3.295 0.461 232.216 o
9 12 2 19.740 19.568 1.027 46.856 o
9 12 3 43.034 44.787 1.389 25.598 o
9 12 4 35.658 36.011 1.274 30.442 o
9 12 5 11.091 11.769 0.884 63.212 o
9 12 6 7.913 9.281 0.747 88.588 o
9 13 0 6.311 6.810 0.549 163.852 o
9 13 1 59.969 60.039 1.593 19.483 o
9 13 2 34.331 35.621 1.291 29.670 o
9 13 3 4.463 3.965 0.494 202.286 o
9 13 4 1.203 1.324 0.428 269.316 o
9 13 5 9.331 7.854 0.654 115.706 o
9 13 6 8.186 7.908 0.577 148.618 o
9 14 0 40.573 42.442 1.378 26.008 o
9 14 1 13.788 13.725 0.945 55.385 o
9 14 2 11.405 10.687 0.796 77.932 o
9 14 3 30.897 30.865 1.247 31.798 o
9 14 4 4.394 4.509 0.505 193.587 o
9 14 5 2.294 2.828 0.467 226.784 o
9 15 0 36.723 37.675 1.313 28.685 o
9 15 1 4.023 4.234 0.500 197.865 o
9 15 2 9.913 10.973 0.851 68.201 o
9 15 3 2.483 3.608 0.483 211.585 o
9 15 4 5.311 5.371 0.527 177.790 o
9 15 5 9.516 9.534 0.763 84.805 o
9 16 0 0.082 0.110 0.406 299.218 o
9 16 1 9.667 10.314 0.851 68.201 o
9 16 2 16.935 18.464 1.032 46.359 o
9 16 3 2.051 2.175 0.445 249.736 o
9 16 4 4.730 4.773 0.511 189.446 o
9 17 1 22.931 22.067 1.087 41.795 o
9 17 2 4.357 3.702 0.478 216.477 o
9 17 3 4.846 4.932 0.511 189.446 o
9 18 0 4.665 4.685 0.505 193.587 o
9 18 1 1.281 1.400 0.423 276.356 o
9 18 2 12.910 13.164 0.895 61.670 o
10 0 0 274.121 275.638 3.614 3.784 o
10 0 1 0.664 0.752 0.373 354.351 o
10 0 2 54.359 52.311 1.444 23.689 o
10 0 3 8.725 7.678 0.703 100.007 o
10 0 4 2.802 3.246 0.461 232.216 o
10 0 5 17.101 18.283 1.005 48.927 o
10 0 6 0.106 0.176 0.412 291.292 o
10 0 7 3.064 3.460 0.483 211.585 o
10 1 0 0.000 0.077 0.747 88.588 o
10 1 1 40.263 41.393 1.280 30.181 o
10 1 2 3.869 3.713 0.461 232.216 o
10 1 3 0.674 0.730 0.384 334.391 o
10 1 4 8.513 8.897 0.725 94.038 o
10 1 5 32.189 33.100 1.241 32.080 o
10 1 6 9.797 9.457 0.643 119.696 o
10 1 7 4.785 5.909 0.533 174.144 o
10 2 0 9.924 10.380 0.796 77.932 o
10 2 1 12.380 13.362 0.807 75.826 o
10 2 2 50.378 51.262 1.450 23.509 o
10 2 3 15.716 15.317 0.901 60.920 o
10 2 4 14.245 14.971 0.901 60.920 o
10 2 5 32.933 30.783 1.241 32.080 o
10 2 6 12.182 11.890 0.928 57.369 o
10 2 7 87.902 86.988 1.955 12.929 o
10 3 0 1.278 1.763 0.406 299.218 o
10 3 1 18.923 19.321 0.950 54.747 o
10 3 2 13.490 14.570 0.884 63.212 o
10 3 3 5.152 5.162 0.505 193.587 o
10 3 4 19.155 18.178 1.016 47.875 o
10 3 5 1.071 1.296 0.423 276.356 o
10 3 6 0.168 0.450 0.395 316.072 o
10 3 7 3.521 3.746 0.483 211.585 o
10 4 0 118.842 120.451 2.180 10.396 o
10 4 1 14.085 13.247 0.890 62.434 o
10 4 2 17.126 19.030 0.950 54.747 o
10 4 3 15.785 15.795 0.923 58.054 o
10 4 4 13.620 15.800 0.939 56.035 o
10 4 5 22.826 23.544 1.098 40.963 o
10 4 6 2.011 2.016 0.445 249.736 o
10 4 7 8.999 9.413 0.774 82.416 o
10 5 0 11.688 10.600 0.818 73.804 o
10 5 1 5.790 5.865 0.566 154.446 o
10 5 2 6.096 5.410 0.505 193.587 o
10 5 3 8.587 8.353 0.637 121.768 o
10 5 4 34.088 33.128 1.247 31.798 o
10 5 5 57.316 58.067 1.615 18.956 o
10 5 6 3.493 4.026 0.500 197.865 o
10 5 7 4.542 4.718 0.505 193.587 o
10 6 0 23.571 24.758 1.065 43.536 o
10 6 1 40.869 41.915 1.313 28.685 o
10 6 2 2.447 2.730 0.445 249.736 o
10 6 3 57.466 58.440 1.549 20.604 o
10 6 4 4.559 3.965 0.483 211.585 o
10 6 5 18.267 20.156 1.065 43.536 o
10 6 6 3.526 3.224 0.472 221.541 o
10 6 7 37.377 37.681 1.313 28.685 o
10 7 0 1.007 1.335 0.406 299.218 o
10 7 1 11.624 11.967 0.785 80.127 o
10 7 2 37.430 37.428 1.263 30.974 o
10 7 3 2.374 2.455 0.445 249.736 o
10 7 4 39.938 39.685 1.373 26.216 o
10 7 5 2.651 2.235 0.456 237.845 o
10 7 6 13.397 13.302 0.851 68.201 o
10 7 7 11.726 11.934 0.917 58.751 o
10 8 0 3.379 3.108 0.461 232.216 o
10 8 1 2.048 2.202 0.434 262.541 o
10 8 2 7.923 7.486 0.708 98.463 o
10 8 4 21.295 22.451 1.098 40.963 o
10 8 5 12.105 12.769 0.906 60.184 o
10 8 6 6.095 6.387 0.544 167.179 o
10 9 0 20.390 18.722 1.000 49.466 o
10 9 1 8.855 10.177 0.846 69.089 o
10 9 2 2.292 2.735 0.456 237.845 o
10 9 3 10.832 10.979 0.873 64.812 o
10 9 4 13.566 15.899 0.967 52.896 o
10 9 5 42.967 42.195 1.411 24.808 o
10 9 6 6.903 6.783 0.610 132.986 o
10 10 0 4.300 3.746 0.478 216.477 o
10 10 1 10.948 11.165 0.862 66.474 o
10 10 2 32.868 33.029 1.263 30.974 o
10 10 3 24.409 23.341 1.137 38.239 o
10 10 4 23.053 23.231 1.126 38.989 o
10 10 5 12.556 13.346 0.956 54.119 o
10 10 6 15.101 15.894 0.961 53.503 o
10 11 0 1.902 2.471 0.450 243.682 o
10 11 1 49.536 49.148 1.477 22.644 o
10 11 2 45.523 45.117 1.439 23.870 o
10 11 3 1.690 1.840 0.434 262.541 o
10 11 4 20.581 21.457 1.087 41.795 o
10 11 5 2.296 2.197 0.450 243.682 o
10 12 0 1.060 1.950 0.445 249.736 o
10 12 1 10.450 9.045 0.774 82.416 o
10 12 2 1.571 2.362 0.456 237.845 o
10 12 3 21.150 22.248 1.076 42.652 o
10 12 4 1.052 1.560 0.428 269.316 o
10 12 5 11.217 9.496 0.780 81.260 o
10 13 1 9.572 9.430 0.681 106.563 o
10 13 2 0.535 0.978 0.412 291.292 o
10 13 3 28.046 27.779 1.197 34.478 o
10 13 4 0.790 0.967 0.406 299.218 o
10 14 0 7.326 7.535 0.714 96.954 o
10 14 1 9.534 8.952 0.763 84.805 o
10 14 2 35.768 35.187 1.285 29.924 o
10 14 3 2.126 2.554 0.456 237.845 o
10 14 4 20.901 20.112 1.049 44.914 o
10 15 0 1.335 1.609 0.428 269.316 o
10 15 1 16.826 17.151 1.005 48.927 o
10 15 2 33.788 33.792 1.269 30.706 o
10 15 3 4.040 2.515 0.450 243.682 o
10 16 0 0.403 0.154 0.384 334.391 o
10 16 1 2.207 2.384 0.445 249.736 o
11 0 1 0.047 0.313 0.379 344.154 o
11 0 2 8.994 7.716 0.708 98.463 o
11 0 3 16.636 16.344 0.978 51.714 o
11 0 4 7.921 7.178 0.632 123.895 o
11 0 5 7.786 9.221 0.681 106.563 o
11 0 6 19.851 18.684 1.054 44.448 o
11 1 0 0.572 0.791 0.395 316.072 o
11 1 1 31.840 31.200 1.214 33.548 o
11 1 2 9.594 10.358 0.846 69.089 o
11 1 3 19.188 19.947 1.027 46.856 o
11 1 4 13.667 14.938 0.961 53.503 o
11 1 5 14.944 14.889 0.989 50.572 o
11 1 6 5.275 4.904 0.511 189.446 o
11 2 0 190.697 187.892 2.933 5.746 o
11 2 1 1.440 1.620 0.428 269.316 o
11 2 2 17.063 14.911 0.983 51.138 o
11 2 3 9.473 8.941 0.747 88.588 o
11 2 4 28.218 28.460 1.186 35.119 o
11 2 5 35.831 35.978 1.313 28.685 o
11 2 6 0.427 0.945 0.434 262.541 o
11 3 0 10.725 10.649 0.791 79.018 o
11 3 1 9.800 8.804 0.747 88.588 o
11 3 2 22.612 21.463 1.093 41.376 o
11 3 3 0.894 0.621 0.401 307.472 o
11 3 4 35.385 36.368 1.313 28.685 o
11 3 5 22.840 23.286 1.076 42.652 o
11 3 6 28.866 28.542 1.181 35.447 o
11 4 0 0.825 0.670 0.395 316.072 o
11 4 1 7.994 8.276 0.637 121.768 o
11 4 2 11.027 13.258 0.895 61.670 o
11 4 3 29.200 28.416 1.197 34.478 o
11 4 4 7.546 7.639 0.582 145.827 o
11 4 5 2.343 2.482 0.450 243.682 o
11 4 6 6.645 7.156 0.615 130.622 o
11 5 0 0.456 0.384 0.401 307.472 o
11 5 1 27.423 26.828 1.159 36.803 o
11 5 2 1.071 1.521 0.434 262.541 o
11 5 3 17.506 19.716 1.022 47.361 o
11 5 4 3.498 3.350 0.472 221.541 o
11 5 5 3.640 3.158 0.467 226.784 o
11 6 0 16.853 20.189 1.049 44.914 o
11 6 1 1.619 1.675 0.434 262.541 o
11 6 2 1.820 1.988 0.445 249.736 o
11 6 3 17.680 18.722 1.032 46.359 o
11 6 4 15.737 16.932 0.967 52.896 o
11 6 5 47.860 49.450 1.510 21.666 o
11 7 0 59.853 59.951 1.609 19.086 o
11 7 1 27.608 29.195 1.175 35.779 o
11 7 2 20.257 20.375 1.060 43.988 o
11 7 3 13.737 12.917 0.934 56.696 o
11 7 4 5.350 5.217 0.527 177.790 o
11 7 5 11.252 12.511 0.895 61.670 o
11 8 0 0.406 0.912 0.412 291.292 o
11 8 1 14.710 15.449 0.978 51.714 o
11 8 2 8.724 9.644 0.769 83.598 o
11 8 3 16.027 15.768 1.016 47.875 o
11 8 4 1.000 1.450 0.423 276.356 o
11 8 5 0.050 0.269 0.406 299.218 o
11 9 0 1.164 1.746 0.434 262.541 o
11 9 1 2.878 2.158 0.450 243.682 o
11 9 2 2.200 2.329 0.456 237.845 o
11 9 3 2.651 3.218 0.467 226.784 o
11 9 4 12.657 11.215 0.802 76.868 o
11 10 0 11.244 10.633 0.807 75.826 o
11 10 1 7.220 8.172 0.654 115.706 o
11 10 2 3.244 3.279 0.478 216.477 o
11 10 3 3.744 3.800 0.483 211.585 o
11 10 4 3.985 3.471 0.472 221.541 o
11 11 0 55.324 56.936 1.565 20.173 o
11 11 1 5.471 5.338 0.522 181.553 o
11 11 2 21.897 22.254 1.087 41.795 o
11 11 3 18.453 16.734 1.027 46.856 o
11 12 0 5.092 4.569 0.505 193.587 o
11 12 1 0.744 0.879 0.406 299.218 o
11 12 2 6.795 6.135 0.593 140.476 o
11 13 0 11.056 9.930 0.802 76.868 o
11 13 1 14.043 13.812 0.813 74.805 o
12 0 0 9.785 9.172 0.681 106.563 o
12 0 1 11.990 12.637 0.906 60.184 o
12 0 2 0.893 1.011 0.412 291.292 o
12 0 3 0.205 1.087 0.851 68.201 o
12 0 4 12.390 14.504 0.945 55.385 o
12 1 0 12.954 14.213 0.961 53.503 o
12 1 1 4.824 5.239 0.522 181.553 o
12 1 2 5.350 5.250 0.522 181.553 o
12 1 3 16.638 18.420 0.989 50.572 o
12 1 4 45.535 45.018 1.417 24.616 o
12 2 0 5.210 5.492 0.588 143.114 o
12 2 1 4.818 3.894 0.494 202.286 o
12 2 2 50.428 48.538 1.510 21.666 o
12 2 3 0.362 0.840 0.412 291.292 o
12 2 4 7.811 9.265 0.851 68.201 o
12 3 0 26.047 25.351 1.148 37.511 o
12 3 1 24.832 22.929 1.126 38.989 o
12 3 2 1.163 1.560 0.428 269.316 o
12 3 3 20.829 21.221 1.076 42.652 o
12 3 4 17.178 17.509 1.011 48.397 o
12 4 0 2.074 2.384 0.450 243.682 o
12 4 1 7.487 9.045 0.703 100.007 o
12 4 2 9.427 8.842 0.763 84.805 o
12 4 3 1.145 1.895 0.434 262.541 o
12 5 0 17.952 17.986 1.005 48.927 o
12 5 1 37.865 35.259 1.313 28.685 o
12 5 2 8.067 7.914 0.637 121.768 o
12 5 3 6.742 7.189 0.708 98.463 o
12 6 0 21.156 20.908 1.054 44.448 o
12 6 1 0.225 0.527 0.401 307.472 o
12 6 2 15.932 15.444 1.000 49.466 o
12 6 3 1.011 0.912 0.406 299.218 o
12 7 0 7.794 8.233 0.582 145.827 o
12 7 1 21.394 23.270 1.120 39.372 o
12 7 2 5.062 5.003 0.511 189.446 o
12 8 0 0.567 0.610 0.406 299.218 o
12 8 1 9.047 10.303 0.868 65.635 o
12 8 2 5.772 5.432 0.588 143.114 o
12 9 0 36.917 36.681 1.307 28.927 o
;
_iucr_refine_instructions_details
;
TITL L-Ala_23K_P 21 21 21 R = 0.03
CELL 0.71073 5.9279 12.2597 5.7939 90 90 90
ZERR 4 0.001 0.0017 0.0009 0 0 0
LATT -1
SYMM 0.5-X,-Y,0.5+Z
SYMM 0.5+X,0.5-Y,-Z
SYMM -X,0.5+Y,0.5-Z
SFAC C H N O
UNIT 12 28 4 8

L.S. 100
PLAN  -20
TEMP -250
CONF
LIST 6
FMAP 2
BOND $H
ACTA 
MORE -1
WGHT 0
FVAR 1.349381
REM <olex2.extras>
REM <HklSrc "%.\\b3lyp.hkl">
REM </olex2.extras>

O1    4     0.72675  0.08378  0.62428  11.00000  0.00670  0.00709  0.00583 =
 0.00052 -0.00064  0.00246 
O2    4     0.44090  0.18404  0.76113  11.00000  0.00753  0.00761  0.00391 =
 -0.00054  0.00056  0.00213 
N1    3     0.64729  0.13751  0.18294  11.00000  0.00555  0.00608  0.00424 =
 -0.00015  0.00068  0.00012 
H1    2     0.70467  0.06052  0.19915  11.00000  0.02594  0.02651  0.01834 =
 0.00100  0.01161  0.00377 
H2    2     0.77835  0.18956  0.21152  11.00000  0.01499  0.02684  0.02154 =
 -0.00076  0.00628  0.00238 
H3    2     0.58390  0.14933  0.01688  11.00000  0.03242  0.02210  0.02639 =
 -0.01156  0.02551 -0.00665 
C1    1     0.46632  0.16110  0.35439  11.00000  0.00519  0.00471  0.00351 =
 0.00010 -0.00048  0.00042 
H4    2     0.42332  0.24752  0.34328  11.00000  0.02407  0.01282  0.01984 =
 -0.00089  0.00236  0.00793 
C2    1     0.25988  0.09068  0.30333  11.00000  0.00580  0.00884  0.00612 =
 -0.00047 -0.00059 -0.00133 
H5    2     0.19153  0.11032  0.13192  11.00000  0.02031  0.05041  0.01606 =
 0.01013 -0.00981 -0.01019 
H6    2     0.12697  0.10541  0.43091  11.00000  0.01267  0.03270  0.03301 =
 0.00380  0.00802 -0.00337 
H7    2     0.30399  0.00471  0.30817  11.00000  0.03258  0.01704  0.04757 =
 -0.00390  0.00149 -0.00397 
C3    1     0.55404  0.14080  0.59986  11.00000  0.00484  0.00430  0.00350 =
 -0.00004 -0.00018  0.00030 
HKLF 4

END
Q1 1 0.388889 0.152778 0.71875 11 0.05 0.18
Q2 1 0.194444 0.041667 0.09375 11 0.05 0.17
Q3 1 0.638889 0.125 0.625 11 0.05 0.16
Q4 1 0.75 0.138889 0.21875 11 0.05 0.16
Q5 1 0.5 0.138889 0.53125 11 0.05 0.16

  REM The information below was added by Olex2.
  REM
  REM R1 = 0.0189 for 2393 Fo > 4sig(Fo) and 0.0207 for all 2519 data
  REM 118 parameters refined using 0 restraints
  REM Highest difference peak 0.1781, deepest hole -0.2023
  REM Mean Shift 0.0001, Max Shift 0.0002.

  REM +++ Tabular Listing of Refinement Information +++
  REM R1_all = 0.0207
  REM R1_gt = 0.0189
  REM wR_ref = 0.0317
  REM GOOF = 1.1280
  REM Shift_max = 0.0002
  REM Shift_mean = 0.0001
  REM Reflections_all = 2519
  REM Reflections_gt = 2393
  REM Parameters = 118
  REM Hole = -0.2023
  REM Peak = 0.1781
  REM Flack = n/a

  
;
_olex2_submission_special_instructions  'No special instructions were received'


# start Validation Reply Form
_vrf_PLAT881_A23_NoSpherA2_B3LYP_ORCA
;
PROBLEM:  Missing datum for _diffrn_reflns_av_R_equivalents    Please Check
RESPONSE: The dataset used is a re-refinement of CCDC number
1203202 (CSD code LALNIN03). The original dataset is merged and 
no information on Rmerge was provided by the previous authors. 
;

_vrf_PLAT926_A23_NoSpherA2_B3LYP_ORCA
;
PROBLEM:  Reported and Calculated   R1 Differ by .........    -0.0111 Check 
RESPONSE: The atomic structure factors are calculated by Hirshfeld atom 
refinement, and therefore differ from IAM calculations
;

_vrf_PLAT927_A23_NoSpherA2_B3LYP_ORCA
;
PROBLEM:  Reported and Calculated  wR2 Differ by .........    -0.0459 Check 
RESPONSE: The atomic structure factors are calculated by Hirshfeld atom 
refinement, and therefore differ from IAM calculations
;

_vrf_PLAT928_A23_NoSpherA2_B3LYP_ORCA
;
PROBLEM:  Reported and Calculated    S value   Differ by .     -1.635       
RESPONSE: The atomic structure factors are calculated by Hirshfeld atom 
refinement, and therefore differ from IAM calculations
;

# end Validation Reply Form

data_A23_NoSpherA2_B3LYP_tonto
_audit_creation_date               2021-10-21
_audit_creation_method
;
Olex2 1.5
(compiled 2021.10.07 svn.r9718050b for OlexSys, GUI svn.r6410)
;
_audit_contact_author_address      ?
_audit_contact_author_email        ?
_audit_contact_author_name         ''
_audit_contact_author_phone        ?
_publ_contact_author_id_orcid      ?
_publ_section_references
;
Bourhis, L.J., Dolomanov, O.V., Gildea, R.J., Howard, J.A.K., Puschmann, H.
 (2015). Acta Cryst. A71, 59-75.

Dolomanov, O.V., Bourhis, L.J., Gildea, R.J, Howard, J.A.K. & Puschmann, H.
 (2009), J. Appl. Cryst. 42, 339-341.

Kleemiss, F., Dolomanov, O.V., Bodensteiner, M., Peyerimhoff, N., Midgley, M.,
Bourhis, L.J., Genoni, A., Malaspina, L.A., Jayatilaka, D., Spencer, J.L.,
White, F., Grundkoetter-Stock, B, Steinhauer, S., Lentz, D., Puschmann, H.,
Grabowsky, S. (2021), Chem. Sci., 12, 1675-1692.
;
_chemical_formula_moiety           'C3 H7 N O2'
_chemical_formula_sum              'C3 H7 N O2'
_chemical_name_common              ?
_chemical_melting_point            ?
_chemical_formula_weight           89.095
_chemical_absolute_configuration   unk
loop_
  _atom_type_symbol
  _atom_type_scat_dispersion_real
  _atom_type_scat_dispersion_imag
  _atom_type_scat_Cromer_Mann_a1
  _atom_type_scat_Cromer_Mann_a2
  _atom_type_scat_Cromer_Mann_a3
  _atom_type_scat_Cromer_Mann_a4
  _atom_type_scat_Cromer_Mann_b1
  _atom_type_scat_Cromer_Mann_b2
  _atom_type_scat_Cromer_Mann_b3
  _atom_type_scat_Cromer_Mann_b4
  _atom_type_scat_Cromer_Mann_c
  _atom_type_scat_source
  _atom_type_scat_dispersion_source
 C 0.00347 0.00161 2.31000 1.02000 1.58860 0.86500 20.84390 10.20750 0.56870
 51.65120 0.21560 'International Tables Volume C Table 6.1.1.4 (pp. 500-502)'
 'Henke, Gullikson and Davis, At. Data and Nucl. Data Tables, 1993, 54, 2'
 H 0.00000 0.00000 0.49300 0.32291 0.14019 0.04081 10.51090 26.12570 3.14236
 57.79970 0.00304 'International Tables Volume C Table 6.1.1.4 (pp. 500-502)'
 'Henke, Gullikson and Davis, At. Data and Nucl. Data Tables, 1993, 54, 2'
 N 0.00653 0.00323 12.21260 3.13220 2.01250 1.16630 0.00570 9.89330 28.99750
 0.58260 -11.52900 'International Tables Volume C Table 6.1.1.4 (pp. 500-502)'
 'Henke, Gullikson and Davis, At. Data and Nucl. Data Tables, 1993, 54, 2'
 O 0.01158 0.00611 3.04850 2.28680 1.54630 0.86700 13.27710 5.70110 0.32390
 32.90890 0.25080 'International Tables Volume C Table 6.1.1.4 (pp. 500-502)'
 'Henke, Gullikson and Davis, At. Data and Nucl. Data Tables, 1993, 54, 2'

_space_group_crystal_system        'orthorhombic'
_space_group_IT_number             19
_space_group_name_H-M_alt          'P 21 21 21'
_space_group_name_Hall             ' P 2ac 2ab'
loop_
  _space_group_symop_id
  _space_group_symop_operation_xyz
 1 x,y,z
 2 x+1/2,-y+1/2,-z
 3 -x,y+1/2,-z+1/2
 4 -x+1/2,-y,z+1/2

_symmetry_Int_Tables_number        19
_cell_length_a                     5.9279(10)
_cell_length_b                     12.2597(17)
_cell_length_c                     5.7939(9)
_cell_angle_alpha                  90
_cell_angle_beta                   90
_cell_angle_gamma                  90
_cell_volume                       421.07(11)
_cell_formula_units_Z              4
_cell_measurement_reflns_used      1524
_cell_measurement_theta_min        15.0
_cell_measurement_theta_max        22.5
_exptl_crystal_description         'sphere'
_exptl_crystal_size_rad            0.18
_exptl_crystal_colour              'colorless'
_exptl_crystal_density_meas        ?
_exptl_crystal_density_method      'not measured'
_cell_measurement_temperature      23.15
_exptl_absorpt_coefficient_mu      0.117
_exptl_absorpt_correction_type     'none'
_exptl_crystal_density_diffrn      1.405
_exptl_crystal_F_000               192.122
_exptl_crystal_size_max            ?
_exptl_crystal_size_mid            ?
_exptl_crystal_size_min            ?
_diffrn_measurement_device_type    'P-1 four circle diffractometer'
_diffrn_measurement_method         'area detector'
_diffrn_reflns_av_R_equivalents    ?
_diffrn_reflns_av_unetI/netI       0.0242
_diffrn_reflns_Laue_measured_fraction_full  0.9937
_diffrn_reflns_Laue_measured_fraction_max  0.9933
_diffrn_reflns_limit_h_max         12
_diffrn_reflns_limit_h_min         0
_diffrn_reflns_limit_k_max         26
_diffrn_reflns_limit_k_min         0
_diffrn_reflns_limit_l_max         12
_diffrn_reflns_limit_l_min         0
_diffrn_reflns_number              2519
_diffrn_reflns_point_group_measured_fraction_full  0.9937
_diffrn_reflns_point_group_measured_fraction_max  0.9933
_diffrn_reflns_theta_full          25.2417
_diffrn_reflns_theta_max           50.14
_diffrn_reflns_theta_min           3.32
_diffrn_ambient_temperature        23
_diffrn_measured_fraction_theta_full  0.9937
_diffrn_measured_fraction_theta_max  0.9933
_diffrn_radiation_type             'Mo K\a'
_diffrn_radiation_wavelength       0.71073
_reflns_Friedel_coverage           0.0
_reflns_limit_h_max                12
_reflns_limit_h_min                0
_reflns_limit_k_max                26
_reflns_limit_k_min                0
_reflns_limit_l_max                12
_reflns_limit_l_min                0
_reflns_number_gt                  2393
_reflns_number_total               2519
_reflns_threshold_expression       I>=2u(I)
_computing_molecular_graphics      'Olex2 1.5 (Dolomanov et al., 2009)'
_computing_data_collection         ?
_computing_cell_refinement         ?
_computing_data_reduction          ?
_computing_publication_material    'Olex2 1.5 (Dolomanov et al., 2009)'
_computing_structure_refinement    'olex2.refine 1.5 (Bourhis et al., 2015)'
_refine_diff_density_max           0.1686
_refine_diff_density_min           -0.1925
_refine_diff_density_rms           0.0429
_refine_ls_d_res_high              0.4630
_refine_ls_d_res_low               6.1299
_refine_ls_goodness_of_fit_ref     1.0897
_refine_ls_hydrogen_treatment      refall
_refine_ls_matrix_type             full
_refine_ls_number_constraints      0
_refine_ls_number_parameters       118
_refine_ls_number_reflns           2519
_refine_ls_number_restraints       0
_refine_ls_R_factor_all            0.0203
_refine_ls_R_factor_gt             0.0184
_refine_ls_restrained_S_all        1.0897
_refine_ls_shift/su_max            -0.0002
_refine_ls_shift/su_mean           0.0000
_refine_ls_structure_factor_coef   Fsqd
_refine_ls_weighting_details      
 'w=1/[\s^2^(Fo^2^)+(0.0000P)^2^] where P=(Fo^2^+2Fc^2^)/3'
_refine_ls_weighting_scheme        calc
_refine_ls_wR_factor_gt            0.0304
_refine_ls_wR_factor_ref           0.0306
_olex2_refinement_description
;
;
loop_
  _atom_site_label
  _atom_site_type_symbol
  _atom_site_fract_x
  _atom_site_fract_y
  _atom_site_fract_z
[truncated: 36,887,372 more chars]
