# Supplementary material for: Hirshfeld atom refinement based on projector augmented wave densities with periodic boundary conditions
Source: IUCrJ. 2022 Feb 26;9(Pt 2):286–97. doi: 10.1107/S2052252522001385 (PMC8895013; doi:10.1107/S2052252522001385)
Supplement: Supplementary file 2 [file m-09-00286-urea_NoSpherA2_SCAN_dijklsup2.hkl]

data_urea_NoSpherA2_SCAN_dijkl                                                  
_computing_structure_refinement   'olex2.refine 1.5 (Bourhis et al., 2015)'     
_shelx_refln_list_code            4                                             
loop_                                                                           
  _space_group_symop_id                                                         
  _space_group_symop_operation_xyz                                              
  1  x,y,z                                                                      
  2  y,-x,-z                                                                    
  3  -y,x,-z                                                                    
  4  x+1/2,-y+1/2,-z                                                            
  5  -x+1/2,y+1/2,-z                                                            
  6  -x,-y,z                                                                    
  7  -y+1/2,-x+1/2,z                                                            
  8  y+1/2,x+1/2,z                                                              
                                                                                
_space_group_crystal_system       tetragonal                                    
_space_group_IT_number            113                                           
_space_group_name_H-M_alt         'P -4 21 m'                                   
_space_group_name_Hall            ' P -4 2ab'                                   
_symmetry_space_group_name_H-M    'P -4 21 m'                                   
_symmetry_space_group_name_Hall   ' P -4 2ab'                                   
_symmetry_Int_Tables_number       113                                           
_cell_length_a                    5.5780(6)                                     
_cell_length_b                    5.5780(6)                                     
_cell_length_c                    4.6860(7)                                     
_cell_angle_alpha                 90                                            
_cell_angle_beta                  90                                            
_cell_angle_gamma                 90                                            
_cell_volume                      145.80(3)                                     
loop_                                                                           
  _refln_index_h                                                                
  _refln_index_k                                                                
  _refln_index_l                                                                
  _refln_F_squared_calc                                                         
  _refln_F_squared_meas                                                         
  _refln_F_squared_sigma                                                        
  _refln_F_squared_weight                                                       
  _refln_observed_status                                                        
0 0 1 13.175 13.344 0.050 17.548 o                                              
0 0 2 128.937 133.978 0.825 0.064 o                                             
0 0 3 13.508 13.543 0.079 6.855 o                                               
0 0 4 29.140 29.639 0.179 1.354 o                                               
0 0 5 48.258 48.756 0.358 0.339 o                                               
0 0 6 15.130 15.699 0.189 1.215 o                                               
0 0 7 0.232 0.268 0.030 48.745 o                                                
0 0 8 15.188 14.656 0.248 0.702 o                                               
0 0 9 3.579 3.637 0.099 4.387 o                                                 
0 0 10 2.915 2.881 0.089 5.416 o                                                
0 0 11 0.100 0.070 0.258 0.649 o                                                
0 0 12 3.801 3.786 0.109 3.626 o                                                
0 0 13 0.176 0.179 0.020 109.677 o                                              
1 0 1 148.627 148.972 0.179 1.354 o                                             
1 0 2 151.358 152.231 0.268 0.602 o                                             
1 0 3 87.377 87.179 0.189 1.215 o                                               
1 0 4 2.226 2.206 0.030 48.745 o                                                
1 0 5 18.851 18.958 0.099 4.387 o                                               
1 0 6 0.464 0.527 0.030 48.745 o                                                
1 0 7 43.172 43.003 0.338 0.380 o                                               
1 0 8 6.056 6.111 0.070 8.953 o                                                 
1 0 9 0.008 -0.010 0.318 0.428 o                                                
1 0 10 0.208 0.189 0.010 438.710 o                                              
1 0 11 1.464 1.421 0.040 27.419 o                                               
1 0 12 1.223 1.252 0.040 27.419 o                                               
1 0 13 0.037 0.000 0.308 0.457 o                                                
1 1 0 1036.210 1001.930 1.908 0.012 o                                           
1 1 1 279.275 281.668 0.507 0.169 o                                             
1 1 2 52.457 52.592 0.119 3.047 o                                               
1 1 3 11.592 11.536 0.060 12.186 o                                              
1 1 4 43.109 43.212 0.179 1.354 o                                               
1 1 5 16.732 16.901 0.109 3.626 o                                               
1 1 6 2.998 2.951 0.030 48.745 o                                                
1 1 7 5.715 5.664 0.079 6.855 o                                                 
1 1 8 4.405 4.471 0.070 8.953 o                                                 
1 1 9 1.285 1.302 0.050 17.548 o                                                
1 1 10 3.229 3.239 0.070 8.953 o                                                
1 1 11 1.629 1.639 0.050 17.548 o                                               
1 1 12 2.394 2.454 0.060 12.186 o                                               
1 1 13 0.237 0.229 0.020 109.677 o                                              
2 0 0 153.579 154.943 0.298 0.487 o                                             
2 0 1 195.142 196.456 0.258 0.649 o                                             
2 0 2 8.254 8.247 0.030 48.745 o                                                
2 0 3 49.372 49.353 0.129 2.596 o                                               
2 0 4 20.047 20.021 0.089 5.416 o                                               
2 0 5 0.566 0.556 0.030 48.745 o                                                
2 0 6 1.452 1.461 0.020 109.677 o                                               
2 0 7 0.264 0.268 0.010 438.710 o                                               
2 0 8 0.044 0.050 0.199 1.097 o                                                 
2 0 9 0.370 0.358 0.020 109.677 o                                               
2 0 10 1.092 1.073 0.040 27.419 o                                               
2 0 11 4.374 4.312 0.070 8.953 o                                                
2 0 12 0.985 1.063 0.040 27.419 o                                               
2 0 13 0.001 -0.030 0.298 0.487 o                                               
2 1 0 226.743 225.470 0.278 0.560 o                                             
2 1 1 49.022 49.263 0.079 6.855 o                                               
2 1 2 29.866 30.047 0.070 8.953 o                                               
2 1 3 68.138 68.221 0.159 1.714 o                                               
2 1 4 45.007 45.060 0.139 2.238 o                                               
2 1 5 13.659 13.503 0.070 8.953 o                                               
2 1 6 13.741 13.841 0.089 5.416 o                                               
2 1 7 10.729 10.731 0.089 5.416 o                                               
2 1 8 15.054 14.845 0.129 2.596 o                                               
2 1 9 3.300 3.289 0.050 17.548 o                                                
2 1 10 1.176 1.192 0.030 48.745 o                                               
2 1 11 1.925 1.898 0.040 27.419 o                                               
2 1 12 0.407 0.417 0.020 109.677 o                                              
2 1 13 0.203 0.209 0.010 438.710 o                                              
2 2 0 228.370 225.947 0.417 0.249 o                                             
2 2 1 199.908 198.583 0.388 0.288 o                                             
2 2 2 55.065 54.440 0.159 1.714 o                                               
2 2 3 27.377 27.364 0.119 3.047 o                                               
2 2 4 43.535 43.192 0.209 0.995 o                                               
2 2 5 9.736 9.727 0.079 6.855 o                                                 
2 2 6 2.880 2.742 0.050 17.548 o                                                
2 2 7 10.253 10.036 0.119 3.047 o                                               
2 2 8 1.797 1.838 0.050 17.548 o                                                
2 2 9 1.672 1.659 0.050 17.548 o                                                
2 2 10 3.684 3.647 0.070 8.953 o                                                
2 2 11 2.860 2.762 0.060 12.186 o                                               
2 2 12 1.728 1.739 0.050 17.548 o                                               
3 0 1 92.963 92.823 0.169 1.518 o                                               
3 0 2 17.698 17.716 0.060 12.186 o                                              
3 0 3 11.522 11.546 0.050 17.548 o                                              
3 0 4 103.688 104.289 0.378 0.304 o                                             
3 0 5 0.304 0.368 0.020 109.677 o                                               
3 0 6 11.026 10.820 0.089 5.416 o                                               
3 0 7 0.465 0.497 0.020 109.677 o                                               
3 0 8 15.631 15.490 0.159 1.714 o                                               
3 0 9 4.190 4.243 0.060 12.186 o                                                
3 0 10 4.856 4.809 0.070 8.953 o                                                
3 0 11 0.385 0.407 0.020 109.677 o                                              
3 0 12 0.037 0.040 0.169 1.518 o                                                
3 1 0 28.896 28.934 0.070 8.953 o                                               
3 1 1 141.711 141.450 0.229 0.829 o                                             
3 1 2 14.896 14.785 0.050 17.548 o                                              
3 1 3 66.060 65.787 0.179 1.354 o                                               
3 1 4 14.272 14.427 0.070 8.953 o                                               
3 1 5 1.667 1.659 0.030 48.745 o                                                
3 1 6 5.197 5.207 0.050 17.548 o                                                
3 1 7 1.533 1.530 0.030 48.745 o                                                
3 1 8 0.466 0.467 0.020 109.677 o                                               
3 1 9 1.450 1.480 0.030 48.745 o                                                
3 1 10 1.032 1.073 0.030 48.745 o                                               
3 1 11 5.413 5.385 0.070 8.953 o                                                
3 1 12 0.574 0.586 0.030 48.745 o                                               
3 2 0 17.247 17.299 0.050 17.548 o                                              
3 2 1 5.085 5.097 0.030 48.745 o                                                
3 2 2 11.088 10.940 0.040 27.419 o                                              
3 2 3 25.453 25.486 0.089 5.416 o                                               
3 2 4 13.601 13.583 0.070 8.953 o                                               
3 2 5 7.622 7.591 0.050 17.548 o                                                
3 2 6 2.986 3.031 0.040 27.419 o                                                
3 2 7 16.024 16.047 0.129 2.596 o                                               
3 2 8 7.115 7.015 0.070 8.953 o                                                 
3 2 9 0.651 0.676 0.030 48.745 o                                                
3 2 10 0.155 0.119 0.020 109.677 o                                              
3 2 11 0.998 0.944 0.030 48.745 o                                               
3 2 12 0.395 0.407 0.020 109.677 o                                              
3 3 0 221.426 218.117 0.616 0.114 o                                             
3 3 1 7.995 8.078 0.050 17.548 o                                                
3 3 2 7.622 7.909 0.060 12.186 o                                                
3 3 3 0.491 0.507 0.030 48.745 o                                                
3 3 4 15.951 15.689 0.119 3.047 o                                               
3 3 5 13.432 13.294 0.089 5.416 o                                               
3 3 6 5.428 5.554 0.070 8.953 o                                                 
3 3 7 0.146 0.149 0.020 109.677 o                                               
3 3 8 5.676 5.594 0.089 5.416 o                                                 
3 3 9 1.020 0.984 0.050 17.548 o                                                
3 3 10 1.360 1.490 0.050 17.548 o                                               
3 3 11 0.331 0.308 0.020 109.677 o                                              
3 3 12 1.919 1.967 0.050 17.548 o                                               
4 0 0 5.112 5.475 0.060 12.186 o                                                
4 0 1 95.381 96.996 0.238 0.762 o                                               
4 0 2 7.739 7.631 0.040 27.419 o                                                
4 0 3 70.937 71.460 0.248 0.702 o                                               
4 0 4 5.829 5.882 0.050 17.548 o                                                
4 0 5 2.498 2.593 0.040 27.419 o                                                
4 0 6 7.818 7.750 0.070 8.953 o                                                 
4 0 7 0.153 0.159 0.010 438.710 o                                               
4 0 8 1.160 1.113 0.040 27.419 o                                                
4 0 9 2.114 2.126 0.050 17.548 o                                                
4 0 10 0.498 0.417 0.020 109.677 o                                              
4 0 11 5.905 5.972 0.089 5.416 o                                                
4 0 12 0.242 0.229 0.010 438.710 o                                              
4 1 0 7.023 7.094 0.040 27.419 o                                                
4 1 1 11.596 11.585 0.040 27.419 o                                              
4 1 2 2.779 2.732 0.030 48.745 o                                                
4 1 3 13.112 13.046 0.060 12.186 o                                              
4 1 4 42.313 42.745 0.179 1.354 o                                               
4 1 5 1.473 1.510 0.030 48.745 o                                                
4 1 6 5.745 5.713 0.050 17.548 o                                                
4 1 7 3.406 3.378 0.040 27.419 o                                                
4 1 8 10.155 10.055 0.099 4.387 o                                               
4 1 9 1.845 1.858 0.040 27.419 o                                                
4 1 10 1.831 1.798 0.040 27.419 o                                               
4 1 11 0.566 0.566 0.020 109.677 o                                              
4 1 12 0.046 0.030 0.278 0.560 o                                                
4 2 0 93.258 92.803 0.219 0.906 o                                               
4 2 1 25.317 25.556 0.079 6.855 o                                               
4 2 2 5.468 5.405 0.030 48.745 o                                                
4 2 3 4.210 4.203 0.030 48.745 o                                                
4 2 4 16.611 16.504 0.089 5.416 o                                               
4 2 5 5.271 5.276 0.030 48.745 o                                                
4 2 6 1.106 1.123 0.030 48.745 o                                                
4 2 7 1.698 1.689 0.030 48.745 o                                                
4 2 8 1.874 1.848 0.040 27.419 o                                                
4 2 9 0.365 0.388 0.020 109.677 o                                               
4 2 10 1.424 1.421 0.040 27.419 o                                               
4 2 11 1.228 1.192 0.030 48.745 o                                               
4 2 12 1.207 1.222 0.030 48.745 o                                               
4 3 0 3.366 3.239 0.030 48.745 o                                                
4 3 1 20.363 20.468 0.079 6.855 o                                               
4 3 2 18.765 18.620 0.079 6.855 o                                               
4 3 3 16.580 16.712 0.079 6.855 o                                               
4 3 4 0.337 0.308 0.020 109.677 o                                               
4 3 5 13.193 13.185 0.089 5.416 o                                               
4 3 6 1.096 1.143 0.030 48.745 o                                                
4 3 7 24.112 23.956 0.199 1.097 o                                               
4 3 8 2.926 3.021 0.040 27.419 o                                                
4 3 9 0.214 0.209 0.010 438.710 o                                               
4 3 10 0.230 0.248 0.010 438.710 o                                              
4 3 11 1.008 1.043 0.030 48.745 o                                               
4 3 12 0.743 0.735 0.030 48.745 o                                               
4 4 0 82.548 82.499 0.388 0.288 o                                               
4 4 1 4.797 4.730 0.050 17.548 o                                                
4 4 2 3.962 3.984 0.050 17.548 o                                                
4 4 3 0.143 0.159 0.010 438.710 o                                               
4 4 4 8.778 8.644 0.060 12.186 o                                                
4 4 5 5.598 5.544 0.070 8.953 o                                                 
4 4 6 2.618 2.564 0.050 17.548 o                                                
4 4 7 0.118 0.119 0.020 109.677 o                                               
4 4 8 2.886 2.961 0.060 12.186 o                                                
4 4 9 0.436 0.447 0.020 109.677 o                                               
4 4 10 0.779 0.735 0.050 17.548 o                                               
4 4 11 0.366 0.348 0.020 109.677 o                                              
4 4 12 1.196 1.172 0.050 17.548 o                                               
5 0 1 0.091 0.099 0.010 438.710 o                                               
5 0 2 0.084 0.089 0.020 109.677 o                                               
5 0 3 8.581 8.475 0.060 12.186 o                                                
5 0 4 17.682 17.865 0.109 3.626 o                                               
5 0 5 1.878 1.878 0.040 27.419 o                                                
5 0 6 2.026 1.977 0.040 27.419 o                                                
5 0 7 6.363 6.319 0.079 6.855 o                                                 
5 0 8 6.028 5.932 0.079 6.855 o                                                 
5 0 9 0.573 0.546 0.030 48.745 o                                                
5 0 10 0.582 0.527 0.030 48.745 o                                               
5 0 11 0.459 0.447 0.020 109.677 o                                              
5 0 12 0.096 0.089 0.020 109.677 o                                              
5 1 0 41.469 42.020 0.149 1.950 o                                               
5 1 1 29.860 30.156 0.099 4.387 o                                               
5 1 2 8.142 8.217 0.050 17.548 o                                                
5 1 3 10.088 10.165 0.060 12.186 o                                              
5 1 4 15.279 15.381 0.089 5.416 o                                               
5 1 5 3.342 3.378 0.040 27.419 o                                                
5 1 6 0.828 0.765 0.030 48.745 o                                                
5 1 7 3.108 3.021 0.040 27.419 o                                                
5 1 8 0.856 0.835 0.030 48.745 o                                                
5 1 9 0.556 0.586 0.020 109.677 o                                               
5 1 10 1.523 1.560 0.040 27.419 o                                               
5 1 11 1.719 1.759 0.040 27.419 o                                               
5 1 12 0.836 0.815 0.030 48.745 o                                               
5 2 0 21.279 21.303 0.079 6.855 o                                               
5 2 1 7.119 7.164 0.040 27.419 o                                                
5 2 2 7.462 7.373 0.040 27.419 o                                                
5 2 3 21.341 21.233 0.099 4.387 o                                               
5 2 4 7.537 7.542 0.060 12.186 o                                                
5 2 5 9.112 9.121 0.070 8.953 o                                                 
5 2 6 6.167 6.150 0.060 12.186 o                                                
5 2 7 10.309 10.184 0.099 4.387 o                                               
5 2 8 6.522 6.588 0.070 8.953 o                                                 
5 2 9 1.329 1.351 0.030 48.745 o                                                
5 2 10 0.125 0.119 0.010 438.710 o                                              
5 2 11 1.206 1.252 0.030 48.745 o                                               
5 2 12 0.409 0.407 0.010 438.710 o                                              
5 3 0 43.196 42.924 0.159 1.714 o                                               
5 3 1 11.809 11.784 0.060 12.186 o                                              
5 3 2 2.243 2.246 0.030 48.745 o                                                
5 3 3 3.412 3.358 0.030 48.745 o                                                
5 3 4 8.460 8.466 0.060 12.186 o                                                
5 3 5 2.366 2.405 0.030 48.745 o                                                
5 3 6 0.560 0.566 0.020 109.677 o                                               
5 3 7 0.759 0.805 0.030 48.745 o                                                
5 3 8 1.128 1.063 0.030 48.745 o                                                
5 3 9 0.166 0.179 0.010 438.710 o                                               
5 3 10 0.830 0.855 0.030 48.745 o                                               
5 3 11 0.890 0.815 0.030 48.745 o                                               
5 3 12 0.776 0.705 0.030 48.745 o                                               
5 4 0 2.878 2.872 0.030 48.745 o                                                
5 4 1 0.488 0.477 0.020 109.677 o                                               
5 4 2 0.711 0.686 0.030 48.745 o                                                
5 4 3 5.767 5.703 0.030 48.745 o                                                
5 4 4 8.581 8.406 0.070 8.953 o                                                 
5 4 5 2.597 2.583 0.040 27.419 o                                                
5 4 6 1.580 1.580 0.030 48.745 o                                                
5 4 7 5.034 5.067 0.060 12.186 o                                                
5 4 8 3.545 3.597 0.050 17.548 o                                                
5 4 9 0.464 0.457 0.020 109.677 o                                               
5 4 10 0.251 0.248 0.010 438.710 o                                              
5 4 11 0.441 0.477 0.020 109.677 o                                              
5 4 12 0.106 0.109 0.010 438.710 o                                              
5 5 0 6.661 6.727 0.070 8.953 o                                                 
5 5 1 15.562 15.550 0.139 2.238 o                                               
5 5 2 4.972 4.978 0.040 27.419 o                                                
5 5 3 10.249 10.214 0.109 3.626 o                                               
5 5 4 6.937 6.925 0.089 5.416 o                                                 
5 5 5 1.606 1.659 0.050 17.548 o                                                
5 5 6 0.749 0.815 0.040 27.419 o                                                
5 5 7 2.343 2.424 0.060 12.186 o                                                
5 5 8 0.245 0.248 0.020 109.677 o                                               
5 5 9 0.478 0.507 0.030 48.745 o                                                
5 5 10 0.797 0.815 0.050 17.548 o                                               
5 5 11 1.403 1.401 0.050 17.548 o                                               
6 0 0 59.776 61.167 0.407 0.261 o                                               
6 0 1 4.441 4.441 0.040 27.419 o                                                
6 0 2 2.581 2.544 0.030 48.745 o                                                
6 0 3 0.231 0.229 0.010 438.710 o                                               
6 0 4 7.650 7.720 0.070 8.953 o                                                 
6 0 5 4.453 4.362 0.050 17.548 o                                                
6 0 6 1.966 1.947 0.040 27.419 o                                                
6 0 7 0.080 0.030 0.328 0.403 o                                                 
6 0 8 2.300 2.345 0.050 17.548 o                                                
6 0 9 0.282 0.268 0.010 438.710 o                                               
6 0 10 0.688 0.735 0.040 27.419 o                                               
6 0 11 0.386 0.437 0.020 109.677 o                                              
6 0 12 1.005 1.013 0.030 48.745 o                                               
6 1 0 5.175 5.296 0.040 27.419 o                                                
6 1 1 5.641 5.654 0.040 27.419 o                                                
6 1 2 4.628 4.670 0.040 27.419 o                                                
6 1 3 10.424 10.463 0.070 8.953 o                                               
6 1 4 2.892 2.901 0.040 27.419 o                                                
6 1 5 6.380 6.419 0.060 12.186 o                                                
6 1 6 1.912 1.908 0.030 48.745 o                                                
6 1 7 10.987 10.850 0.109 3.626 o                                               
6 1 8 3.290 3.289 0.050 17.548 o                                                
6 1 9 0.383 0.378 0.020 109.677 o                                               
6 1 10 0.009 -0.010 0.278 0.560 o                                               
6 1 11 0.711 0.725 0.030 48.745 o                                               
6 1 12 0.333 0.318 0.010 438.710 o                                              
6 2 0 22.952 23.330 0.109 3.626 o                                               
6 2 1 13.582 13.682 0.079 6.855 o                                               
6 2 2 2.810 2.832 0.030 48.745 o                                                
6 2 3 6.160 6.170 0.040 27.419 o                                                
6 2 4 7.596 7.532 0.060 12.186 o                                                
6 2 5 1.550 1.540 0.030 48.745 o                                                
6 2 6 0.315 0.308 0.010 438.710 o                                               
6 2 7 1.309 1.292 0.030 48.745 o                                                
6 2 8 0.571 0.606 0.020 109.677 o                                               
6 2 9 0.245 0.248 0.010 438.710 o                                               
6 2 10 0.840 0.835 0.030 48.745 o                                               
6 2 11 1.124 1.172 0.030 48.745 o                                               
6 2 12 0.533 0.546 0.030 48.745 o                                               
6 3 0 0.013 0.040 0.229 0.829 o                                                 
6 3 1 0.880 0.884 0.030 48.745 o                                                
6 3 2 0.849 0.914 0.030 48.745 o                                                
6 3 3 2.969 2.862 0.040 27.419 o                                                
6 3 4 15.180 15.113 0.109 3.626 o                                               
6 3 5 0.341 0.328 0.010 438.710 o                                               
6 3 6 1.768 1.749 0.040 27.419 o                                                
6 3 7 1.772 1.779 0.030 48.745 o                                                
6 3 8 4.241 4.312 0.060 12.186 o                                                
6 3 9 0.604 0.596 0.020 109.677 o                                               
6 3 10 0.795 0.775 0.030 48.745 o                                               
6 3 11 0.216 0.229 0.010 438.710 o                                              
6 4 0 2.479 2.454 0.030 48.745 o                                                
6 4 1 13.558 13.404 0.060 12.186 o                                              
6 4 2 2.616 2.613 0.030 48.745 o                                                
6 4 3 14.648 14.705 0.099 4.387 o                                               
6 4 4 3.454 3.428 0.040 27.419 o                                                
6 4 5 0.915 0.864 0.030 48.745 o                                                
6 4 6 1.325 1.302 0.030 48.745 o                                                
6 4 7 0.904 0.914 0.030 48.745 o                                                
6 4 8 0.169 0.159 0.010 438.710 o                                               
6 4 9 0.610 0.626 0.030 48.745 o                                                
6 4 10 0.400 0.397 0.020 109.677 o                                              
6 4 11 1.750 1.709 0.040 27.419 o                                               
6 5 0 4.162 4.143 0.040 27.419 o                                                
6 5 1 0.853 0.855 0.030 48.745 o                                                
6 5 2 1.599 1.560 0.030 48.745 o                                                
6 5 3 4.036 4.014 0.050 17.548 o                                                
6 5 4 9.403 9.270 0.079 6.855 o                                                 
6 5 5 1.533 1.530 0.030 48.745 o                                                
6 5 6 2.097 2.087 0.040 27.419 o                                                
6 5 7 1.217 1.272 0.030 48.745 o                                                
6 5 8 2.986 3.120 0.050 17.548 o                                                
6 5 9 0.722 0.755 0.030 48.745 o                                                
6 5 10 0.501 0.487 0.020 109.677 o                                              
6 5 11 0.299 0.278 0.010 438.710 o                                              
6 6 0 8.847 8.456 0.099 4.387 o                                                 
6 6 1 2.798 2.713 0.050 17.548 o                                                
6 6 2 0.441 0.427 0.030 48.745 o                                                
6 6 3 1.857 1.759 0.050 17.548 o                                                
6 6 4 1.941 1.928 0.050 17.548 o                                                
6 6 5 0.289 0.288 0.020 109.677 o                                               
6 6 6 0.061 0.040 0.229 0.829 o                                                 
6 6 7 0.143 0.159 0.020 109.677 o                                               
6 6 8 0.208 0.229 0.020 109.677 o                                               
6 6 9 0.003 0.050 0.388 0.288 o                                                 
6 6 10 0.189 0.199 0.020 109.677 o                                              
6 6 11 0.404 0.368 0.030 48.745 o                                               
7 0 1 8.162 8.475 0.070 8.953 o                                                 
7 0 2 5.081 5.107 0.040 27.419 o                                                
7 0 3 5.233 5.236 0.050 17.548 o                                                
7 0 4 0.194 0.179 0.010 438.710 o                                               
7 0 5 6.207 6.250 0.070 8.953 o                                                 
7 0 6 0.048 0.050 0.308 0.457 o                                                 
7 0 7 11.817 11.903 0.139 2.238 o                                               
7 0 8 1.146 1.232 0.040 27.419 o                                                
7 0 9 0.012 0.050 0.318 0.428 o                                                 
7 0 10 0.092 0.089 0.020 109.677 o                                              
7 0 11 0.508 0.477 0.030 48.745 o                                               
7 1 0 30.596 31.299 0.179 1.354 o                                               
7 1 1 3.139 3.170 0.040 27.419 o                                                
7 1 2 1.427 1.441 0.020 109.677 o                                               
7 1 3 0.579 0.606 0.020 109.677 o                                               
7 1 4 4.546 4.581 0.050 17.548 o                                                
7 1 5 1.998 2.047 0.030 48.745 o                                                
7 1 6 0.955 1.013 0.030 48.745 o                                                
7 1 7 0.061 0.079 0.020 109.677 o                                               
7 1 8 1.198 1.232 0.030 48.745 o                                                
7 1 9 0.109 0.099 0.010 438.710 o                                               
7 1 10 0.406 0.407 0.020 109.677 o                                              
7 1 11 0.351 0.358 0.010 438.710 o                                              
7 2 0 0.264 0.278 0.010 438.710 o                                               
7 2 1 0.017 0.010 0.169 1.518 o                                                 
7 2 2 0.141 0.169 0.010 438.710 o                                               
7 2 3 2.711 2.703 0.040 27.419 o                                                
7 2 4 8.245 8.287 0.070 8.953 o                                                 
7 2 5 0.848 0.864 0.030 48.745 o                                                
7 2 6 0.988 0.944 0.030 48.745 o                                                
7 2 7 2.514 2.583 0.040 27.419 o                                                
7 2 8 2.838 2.921 0.050 17.548 o                                                
7 2 9 0.301 0.278 0.010 438.710 o                                               
7 2 10 0.357 0.388 0.010 438.710 o                                              
7 2 11 0.222 0.219 0.010 438.710 o                                              
7 3 0 1.376 1.371 0.030 48.745 o                                                
7 3 1 10.697 10.652 0.079 6.855 o                                               
7 3 2 1.425 1.441 0.030 48.745 o                                                
7 3 3 13.976 13.940 0.109 3.626 o                                               
7 3 4 1.849 1.828 0.030 48.745 o                                                
7 3 5 0.657 0.646 0.030 48.745 o                                                
7 3 6 1.394 1.351 0.030 48.745 o                                                
7 3 7 0.304 0.318 0.010 438.710 o                                               
7 3 8 0.167 0.179 0.010 438.710 o                                               
7 3 9 0.613 0.576 0.030 48.745 o                                                
7 3 10 0.237 0.268 0.010 438.710 o                                              
7 3 11 1.619 1.620 0.030 48.745 o                                               
7 4 0 1.015 0.994 0.030 48.745 o                                                
7 4 1 1.318 1.341 0.030 48.745 o                                                
7 4 2 1.800 1.808 0.030 48.745 o                                                
7 4 3 1.714 1.689 0.030 48.745 o                                                
7 4 4 11.611 11.516 0.099 4.387 o                                               
7 4 5 0.357 0.338 0.010 438.710 o                                               
7 4 6 1.452 1.461 0.030 48.745 o                                                
7 4 7 0.444 0.447 0.020 109.677 o                                               
7 4 8 2.957 3.031 0.050 17.548 o                                                
7 4 9 0.562 0.546 0.030 48.745 o                                                
7 4 10 0.771 0.775 0.030 48.745 o                                               
7 4 11 0.123 0.139 0.010 438.710 o                                              
7 5 0 5.928 5.793 0.060 12.186 o                                                
7 5 1 3.191 3.160 0.040 27.419 o                                                
7 5 2 0.049 0.099 0.030 48.745 o                                                
7 5 3 2.905 2.842 0.040 27.419 o                                                
7 5 4 1.441 1.421 0.030 48.745 o                                                
7 5 5 0.050 0.079 0.020 109.677 o                                               
7 5 6 0.002 0.010 0.199 1.097 o                                                 
7 5 7 0.020 0.010 0.288 0.522 o                                                 
7 5 8 0.079 0.089 0.020 109.677 o                                               
7 5 9 0.034 0.040 0.278 0.560 o                                                 
7 5 10 0.158 0.159 0.010 438.710 o                                              
7 5 11 0.500 0.477 0.020 109.677 o                                              
7 6 0 0.545 0.517 0.020 109.677 o                                               
7 6 1 2.214 2.196 0.040 27.419 o                                                
7 6 2 1.047 1.093 0.030 48.745 o                                                
7 6 3 2.131 2.136 0.040 27.419 o                                                
7 6 4 0.355 0.358 0.010 438.710 o                                               
7 6 5 1.844 1.858 0.040 27.419 o                                                
7 6 6 0.336 0.318 0.010 438.710 o                                               
7 6 7 3.433 3.537 0.050 17.548 o                                                
7 6 8 0.698 0.705 0.030 48.745 o                                                
7 6 9 0.034 -0.010 0.288 0.522 o                                                
7 6 10 0.002 -0.030 0.268 0.602 o                                               
7 7 1 1.240 1.282 0.050 17.548 o                                                
7 7 2 1.356 1.381 0.050 17.548 o                                                
7 7 3 0.017 0.000 0.388 0.288 o                                                 
7 7 4 2.032 1.918 0.060 12.186 o                                                
7 7 5 1.110 1.103 0.050 17.548 o                                                
7 7 6 0.837 0.874 0.050 17.548 o                                                
7 7 7 0.242 0.288 0.020 109.677 o                                               
7 7 8 0.669 0.696 0.040 27.419 o                                                
7 7 9 0.163 0.169 0.020 109.677 o                                               
7 7 10 0.196 0.209 0.020 109.677 o                                              
8 0 0 16.798 17.100 0.139 2.238 o                                               
8 0 1 2.296 2.265 0.040 27.419 o                                                
8 0 2 0.730 0.815 0.030 48.745 o                                                
8 0 3 0.761 0.795 0.030 48.745 o                                                
8 0 4 2.820 2.722 0.050 17.548 o                                                
8 0 5 0.908 0.894 0.030 48.745 o                                                
8 0 6 0.456 0.507 0.020 109.677 o                                               
8 0 7 0.043 0.060 0.328 0.403 o                                                 
8 0 8 0.622 0.656 0.030 48.745 o                                                
8 0 9 0.036 0.010 0.328 0.403 o                                                 
8 0 10 0.242 0.248 0.010 438.710 o                                              
8 0 11 0.302 0.288 0.010 438.710 o                                              
8 1 0 1.455 1.490 0.030 48.745 o                                                
8 1 1 0.956 0.964 0.030 48.745 o                                                
8 1 2 0.587 0.616 0.020 109.677 o                                               
8 1 3 3.156 3.160 0.040 27.419 o                                                
8 1 4 2.834 2.901 0.040 27.419 o                                                
8 1 5 1.916 1.967 0.040 27.419 o                                                
8 1 6 0.797 0.775 0.030 48.745 o                                                
8 1 7 3.450 3.507 0.050 17.548 o                                                
8 1 8 1.621 1.649 0.040 27.419 o                                                
8 1 9 0.198 0.219 0.010 438.710 o                                               
8 1 10 0.059 0.020 0.278 0.560 o                                                
8 1 11 0.285 0.278 0.010 438.710 o                                              
8 2 0 4.739 4.650 0.050 17.548 o                                                
8 2 1 6.518 6.518 0.060 12.186 o                                                
8 2 2 1.531 1.550 0.030 48.745 o                                                
8 2 3 5.069 5.107 0.050 17.548 o                                                
8 2 4 3.014 3.050 0.040 27.419 o                                                
8 2 5 0.557 0.556 0.020 109.677 o                                               
8 2 6 0.228 0.258 0.010 438.710 o                                               
8 2 7 0.784 0.825 0.030 48.745 o                                                
8 2 8 0.109 0.119 0.010 438.710 o                                               
8 2 9 0.191 0.189 0.010 438.710 o                                               
8 2 10 0.361 0.388 0.020 109.677 o                                              
8 2 11 0.762 0.785 0.030 48.745 o                                               
8 3 0 1.159 1.123 0.030 48.745 o                                                
8 3 1 0.390 0.388 0.010 438.710 o                                               
8 3 2 0.858 0.864 0.030 48.745 o                                                
8 3 3 1.802 1.828 0.030 48.745 o                                                
8 3 4 6.965 6.995 0.070 8.953 o                                                 
8 3 5 0.517 0.517 0.020 109.677 o                                               
8 3 6 1.038 1.093 0.030 48.745 o                                                
8 3 7 0.766 0.805 0.030 48.745 o                                                
8 3 8 2.100 2.077 0.040 27.419 o                                                
8 3 9 0.362 0.368 0.020 109.677 o                                               
8 3 10 0.416 0.397 0.020 109.677 o                                              
8 3 11 0.136 0.139 0.010 438.710 o                                              
8 4 0 4.166 4.133 0.050 17.548 o                                                
8 4 1 2.986 2.911 0.040 27.419 o                                                
8 4 2 0.009 0.030 0.258 0.649 o                                                 
8 4 3 2.981 2.931 0.040 27.419 o                                                
8 4 4 1.134 1.123 0.030 48.745 o                                                
8 4 5 0.023 0.020 0.278 0.560 o                                                 
8 4 6 0.025 0.089 0.030 48.745 o                                                
8 4 7 0.010 0.030 0.159 1.714 o                                                 
8 4 8 0.048 0.050 0.020 109.677 o                                               
8 4 9 0.061 0.050 0.199 1.097 o                                                 
8 4 10 0.141 0.169 0.010 438.710 o                                              
8 5 0 1.000 0.984 0.030 48.745 o                                                
8 5 1 1.302 1.341 0.030 48.745 o                                                
8 5 2 0.691 0.715 0.030 48.745 o                                                
8 5 3 2.214 2.196 0.040 27.419 o                                                
8 5 4 0.790 0.785 0.030 48.745 o                                                
8 5 5 1.312 1.331 0.030 48.745 o                                                
8 5 6 0.568 0.596 0.030 48.745 o                                                
8 5 7 2.348 2.345 0.040 27.419 o                                                
8 5 8 0.883 0.874 0.030 48.745 o                                                
8 5 9 0.088 0.089 0.020 109.677 o                                               
8 5 10 0.008 0.020 0.258 0.649 o                                                
8 6 0 8.109 8.366 0.089 5.416 o                                                 
8 6 1 1.557 1.490 0.040 27.419 o                                                
8 6 2 1.241 1.192 0.030 48.745 o                                                
8 6 3 0.039 0.020 0.278 0.560 o                                                 
8 6 4 1.995 1.967 0.040 27.419 o                                                
8 6 5 0.934 1.013 0.030 48.745 o                                                
8 6 6 0.592 0.586 0.030 48.745 o                                                
8 6 7 0.314 0.308 0.020 109.677 o                                               
8 6 8 0.542 0.556 0.020 109.677 o                                               
8 6 9 0.124 0.129 0.010 438.710 o                                               
8 6 10 0.218 0.238 0.020 109.677 o                                              
8 7 0 0.107 0.139 0.020 109.677 o                                               
8 7 1 0.651 0.556 0.030 48.745 o                                                
8 7 2 0.217 0.219 0.010 438.710 o                                               
8 7 3 0.759 0.775 0.030 48.745 o                                                
8 7 4 0.358 0.348 0.020 109.677 o                                               
8 7 5 0.621 0.646 0.030 48.745 o                                                
8 7 6 0.126 0.149 0.020 109.677 o                                               
8 7 7 1.279 1.252 0.040 27.419 o                                                
8 7 8 0.349 0.358 0.010 438.710 o                                               
8 7 9 0.007 0.000 0.268 0.602 o                                                 
8 8 0 0.908 0.884 0.050 17.548 o                                                
8 8 1 0.853 0.864 0.040 27.419 o                                                
8 8 2 0.130 0.159 0.020 109.677 o                                               
8 8 3 0.945 0.954 0.050 17.548 o                                                
8 8 4 0.360 0.348 0.020 109.677 o                                               
8 8 5 0.035 0.010 0.407 0.261 o                                                 
8 8 6 0.009 0.000 0.407 0.261 o                                                 
8 8 7 0.067 0.030 0.407 0.261 o                                                 
8 8 8 0.006 0.010 0.388 0.288 o                                                 
9 0 1 0.000 -0.020 0.298 0.487 o                                                
9 0 2 0.096 0.089 0.020 109.677 o                                               
9 0 3 1.048 1.013 0.040 27.419 o                                                
9 0 4 3.813 3.855 0.060 12.186 o                                                
9 0 5 0.346 0.348 0.020 109.677 o                                               
9 0 6 0.439 0.447 0.020 109.677 o                                               
9 0 7 1.114 1.143 0.040 27.419 o                                                
9 0 8 1.311 1.331 0.040 27.419 o                                                
9 0 9 0.126 0.119 0.020 109.677 o                                               
9 0 10 0.189 0.189 0.010 438.710 o                                              
9 1 0 3.529 3.577 0.040 27.419 o                                                
9 1 1 3.622 3.607 0.040 27.419 o                                                
9 1 2 0.610 0.636 0.020 109.677 o                                               
9 1 3 3.086 3.110 0.040 27.419 o                                                
9 1 4 1.667 1.659 0.040 27.419 o                                                
9 1 5 0.248 0.258 0.010 438.710 o                                               
9 1 6 0.081 0.050 0.199 1.097 o                                                 
9 1 7 0.324 0.318 0.010 438.710 o                                               
9 1 8 0.070 0.030 0.288 0.522 o                                                 
9 1 9 0.093 0.070 0.010 438.710 o                                               
9 1 10 0.199 0.199 0.010 438.710 o                                              
9 2 0 1.362 1.391 0.030 48.745 o                                                
9 2 1 0.234 0.229 0.010 438.710 o                                               
9 2 2 0.406 0.407 0.010 438.710 o                                               
9 2 3 1.883 1.898 0.040 27.419 o                                                
9 2 4 3.075 3.110 0.040 27.419 o                                                
9 2 5 0.819 0.785 0.030 48.745 o                                                
9 2 6 0.767 0.825 0.030 48.745 o                                                
9 2 7 1.175 1.182 0.030 48.745 o                                                
9 2 8 1.254 1.242 0.040 27.419 o                                                
9 2 9 0.234 0.219 0.010 438.710 o                                               
9 2 10 0.137 0.109 0.010 438.710 o                                              
9 3 0 5.067 5.236 0.060 12.186 o                                                
9 3 1 1.605 1.620 0.030 48.745 o                                                
9 3 2 0.187 0.189 0.010 438.710 o                                               
9 3 3 1.154 1.133 0.030 48.745 o                                                
9 3 4 1.100 1.053 0.030 48.745 o                                                
9 3 5 0.139 0.119 0.010 438.710 o                                               
9 3 6 0.037 0.040 0.199 1.097 o                                                 
9 3 7 0.046 0.030 0.199 1.097 o                                                 
9 3 8 0.127 0.129 0.010 438.710 o                                               
9 3 9 0.003 0.020 0.278 0.560 o                                                 
9 3 10 0.111 0.089 0.020 109.677 o                                              
9 4 0 0.420 0.417 0.020 109.677 o                                               
9 4 1 1.073 1.063 0.030 48.745 o                                                
9 4 2 0.454 0.477 0.020 109.677 o                                               
9 4 3 1.425 1.391 0.030 48.745 o                                                
9 4 4 0.533 0.537 0.020 109.677 o                                               
9 4 5 1.045 1.033 0.030 48.745 o                                                
9 4 6 0.281 0.288 0.010 438.710 o                                               
9 4 7 2.017 2.027 0.040 27.419 o                                                
9 4 8 0.586 0.616 0.030 48.745 o                                                
9 4 9 0.036 0.050 0.278 0.560 o                                                 
9 4 10 0.003 -0.030 0.268 0.602 o                                               
9 5 0 5.979 6.250 0.070 8.953 o                                                 
9 5 1 1.393 1.351 0.030 48.745 o                                                
9 5 2 0.925 0.974 0.030 48.745 o                                                
9 5 3 0.098 0.060 0.020 109.677 o                                               
9 5 4 1.587 1.590 0.040 27.419 o                                                
9 5 5 0.662 0.646 0.030 48.745 o                                                
9 5 6 0.372 0.378 0.010 438.710 o                                               
9 5 7 0.266 0.278 0.010 438.710 o                                               
9 5 8 0.389 0.378 0.020 109.677 o                                               
9 5 9 0.078 0.050 0.199 1.097 o                                                 
9 6 0 0.171 0.179 0.010 438.710 o                                               
9 6 1 0.422 0.417 0.020 109.677 o                                               
9 6 2 0.145 0.149 0.010 438.710 o                                               
9 6 3 0.723 0.765 0.030 48.745 o                                                
9 6 4 0.486 0.497 0.020 109.677 o                                               
9 6 5 0.449 0.447 0.020 109.677 o                                               
9 6 6 0.167 0.159 0.010 438.710 o                                               
9 6 7 0.960 0.934 0.030 48.745 o                                                
9 6 8 0.384 0.397 0.010 438.710 o                                               
9 6 9 0.017 0.030 0.268 0.602 o                                                 
9 7 0 0.755 0.805 0.030 48.745 o                                                
9 7 1 0.826 0.894 0.030 48.745 o                                                
9 7 2 0.086 0.050 0.199 1.097 o                                                 
9 7 3 0.996 0.984 0.030 48.745 o                                                
9 7 4 0.292 0.298 0.010 438.710 o                                               
9 7 5 0.022 -0.040 0.288 0.522 o                                                
9 7 6 0.015 0.040 0.278 0.560 o                                                 
9 7 7 0.043 0.030 0.278 0.560 o                                                 
9 7 8 0.002 0.010 0.268 0.602 o                                                 
9 8 0 0.527 0.576 0.020 109.677 o                                               
9 8 1 0.173 0.169 0.010 438.710 o                                               
9 8 2 0.376 0.397 0.020 109.677 o                                               
9 8 3 0.408 0.378 0.020 109.677 o                                               
9 8 4 1.371 1.411 0.040 27.419 o                                                
9 8 5 0.195 0.199 0.010 438.710 o                                               
9 8 6 0.280 0.288 0.010 438.710 o                                               
9 8 7 0.043 0.030 0.199 1.097 o                                                 
9 8 8 0.376 0.368 0.020 109.677 o                                               
9 9 0 0.116 0.109 0.020 109.677 o                                               
9 9 1 0.564 0.656 0.040 27.419 o                                                
9 9 2 0.173 0.159 0.020 109.677 o                                               
9 9 3 0.711 0.785 0.040 27.419 o                                                
9 9 4 0.200 0.219 0.020 109.677 o                                               
9 9 5 0.077 0.060 0.397 0.274 o                                                 
9 9 6 0.042 0.060 0.219 0.906 o                                                 
9 9 7 0.083 0.070 0.378 0.304 o                                                 
10 0 0 0.949 0.924 0.040 27.419 o                                               
10 0 1 2.297 2.246 0.040 27.419 o                                               
10 0 2 0.064 0.050 0.318 0.428 o                                                
10 0 3 3.192 3.110 0.050 17.548 o                                               
10 0 4 0.453 0.467 0.020 109.677 o                                              
10 0 5 0.054 0.070 0.328 0.403 o                                                
10 0 6 0.174 0.189 0.010 438.710 o                                              
10 0 7 0.001 0.000 0.328 0.403 o                                                
10 0 8 0.005 0.040 0.318 0.428 o                                                
10 0 9 0.132 0.099 0.020 109.677 o                                              
10 0 10 0.067 0.089 0.507 0.169 o                                               
10 1 0 0.097 0.099 0.010 438.710 o                                              
10 1 1 0.032 0.020 0.268 0.602 o                                                
10 1 2 0.197 0.199 0.010 438.710 o                                              
10 1 3 0.605 0.606 0.020 109.677 o                                              
10 1 4 2.676 2.693 0.040 27.419 o                                               
10 1 5 0.148 0.129 0.010 438.710 o                                              
10 1 6 0.316 0.328 0.010 438.710 o                                              
10 1 7 0.484 0.497 0.020 109.677 o                                              
10 1 8 0.872 0.884 0.030 48.745 o                                               
10 1 9 0.097 0.070 0.020 109.677 o                                              
10 1 10 0.163 0.179 0.020 109.677 o                                             
10 2 0 3.293 3.348 0.050 17.548 o                                               
10 2 1 1.079 1.063 0.030 48.745 o                                               
10 2 2 0.096 0.089 0.030 48.745 o                                               
10 2 3 0.833 0.845 0.030 48.745 o                                               
10 2 4 0.721 0.765 0.030 48.745 o                                               
10 2 5 0.073 0.060 0.020 109.677 o                                              
10 2 6 0.023 0.010 0.278 0.560 o                                                
10 2 7 0.018 0.020 0.278 0.560 o                                                
10 2 8 0.081 0.089 0.010 438.710 o                                              
10 2 9 0.003 -0.020 0.278 0.560 o                                               
10 2 10 0.070 0.040 0.368 0.320 o                                               
10 3 0 0.067 0.070 0.020 109.677 o                                              
10 3 1 0.868 0.864 0.030 48.745 o                                               
10 3 2 0.298 0.318 0.010 438.710 o                                              
10 3 3 0.790 0.845 0.030 48.745 o                                               
10 3 4 0.287 0.308 0.010 438.710 o                                              
10 3 5 0.817 0.775 0.030 48.745 o                                               
10 3 6 0.086 0.109 0.020 109.677 o                                              
10 3 7 1.608 1.540 0.040 27.419 o                                               
10 3 8 0.318 0.288 0.010 438.710 o                                              
10 3 9 0.005 0.050 0.268 0.602 o                                                
10 4 0 4.858 5.057 0.070 8.953 o                                                
10 4 1 0.624 0.606 0.020 109.677 o                                              
10 4 2 0.522 0.497 0.020 109.677 o                                              
10 4 3 0.038 0.030 0.278 0.560 o                                                
10 4 4 0.961 1.004 0.030 48.745 o                                               
10 4 5 0.413 0.397 0.020 109.677 o                                              
10 4 6 0.320 0.308 0.010 438.710 o                                              
10 4 7 0.085 0.079 0.020 109.677 o                                              
10 4 8 0.286 0.258 0.010 438.710 o                                              
10 4 9 0.048 -0.020 0.189 1.215 o                                               
10 5 0 0.067 0.060 0.020 109.677 o                                              
10 5 1 0.330 0.338 0.010 438.710 o                                              
10 5 2 0.087 0.099 0.020 109.677 o                                              
10 5 3 0.498 0.477 0.020 109.677 o                                              
10 5 4 0.378 0.378 0.020 109.677 o                                              
10 5 5 0.365 0.358 0.020 109.677 o                                              
10 5 6 0.098 0.089 0.020 109.677 o                                              
10 5 7 0.792 0.775 0.030 48.745 o                                               
10 5 8 0.278 0.268 0.010 438.710 o                                              
10 5 9 0.008 0.000 0.258 0.649 o                                                
10 6 0 0.627 0.586 0.020 109.677 o                                              
10 6 1 0.696 0.696 0.030 48.745 o                                               
10 6 2 0.053 0.030 0.199 1.097 o                                                
10 6 3 0.862 0.855 0.030 48.745 o                                               
10 6 4 0.229 0.229 0.010 438.710 o                                              
10 6 5 0.013 -0.010 0.288 0.522 o                                               
10 6 6 0.013 0.000 0.288 0.522 o                                                
10 6 7 0.026 0.030 0.199 1.097 o                                                
10 6 8 0.002 0.000 0.268 0.602 o                                                
10 7 0 0.371 0.368 0.020 109.677 o                                              
10 7 1 0.143 0.129 0.020 109.677 o                                              
10 7 2 0.321 0.318 0.010 438.710 o                                              
10 7 3 0.304 0.318 0.010 438.710 o                                              
10 7 4 1.230 1.272 0.040 27.419 o                                               
10 7 5 0.141 0.139 0.010 438.710 o                                              
10 7 6 0.215 0.189 0.010 438.710 o                                              
10 7 7 0.037 0.020 0.199 1.097 o                                                
10 7 8 0.341 0.338 0.010 438.710 o                                              
10 8 0 0.108 0.099 0.020 109.677 o                                              
10 8 1 0.520 0.507 0.020 109.677 o                                              
10 8 2 0.145 0.159 0.010 438.710 o                                              
10 8 3 0.681 0.735 0.030 48.745 o                                               
10 8 4 0.170 0.169 0.010 438.710 o                                              
10 8 5 0.065 0.030 0.199 1.097 o                                                
10 8 6 0.041 0.050 0.189 1.215 o                                                
10 8 7 0.068 0.050 0.010 438.710 o                                              
10 9 0 0.002 0.010 0.199 1.097 o                                                
10 9 1 0.022 0.040 0.278 0.560 o                                                
10 9 2 0.001 0.000 0.278 0.560 o                                                
10 9 3 0.066 0.070 0.020 109.677 o                                              
10 9 4 0.165 0.179 0.010 438.710 o                                              
10 9 5 0.051 0.020 0.278 0.560 o                                                
10 9 6 0.022 0.030 0.189 1.215 o                                                
10 10 0 0.555 0.586 0.040 27.419 o                                              
10 10 1 0.101 0.119 0.020 109.677 o                                             
10 10 2 0.087 0.070 0.397 0.274 o                                               
10 10 3 0.002 -0.020 0.397 0.274 o                                              
10 10 4 0.133 0.129 0.020 109.677 o                                             
10 10 5 0.055 0.060 0.378 0.304 o                                               
11 0 1 0.011 0.000 0.328 0.403 o                                                
11 0 2 0.124 0.079 0.020 109.677 o                                              
11 0 3 0.311 0.328 0.020 109.677 o                                              
11 0 4 1.578 1.540 0.040 27.419 o                                               
11 0 5 0.059 0.020 0.328 0.403 o                                                
11 0 6 0.159 0.139 0.020 109.677 o                                              
11 0 7 0.270 0.268 0.010 438.710 o                                              
11 0 8 0.528 0.497 0.030 48.745 o                                               
11 0 9 0.045 -0.010 0.308 0.457 o                                               
11 1 0 1.253 1.321 0.030 48.745 o                                               
11 1 1 0.907 0.914 0.030 48.745 o                                               
11 1 2 0.023 0.030 0.199 1.097 o                                                
11 1 3 0.954 0.954 0.030 48.745 o                                               
11 1 4 0.360 0.378 0.010 438.710 o                                              
11 1 5 0.012 0.020 0.278 0.560 o                                                
11 1 6 0.005 0.030 0.278 0.560 o                                                
11 1 7 0.011 0.040 0.278 0.560 o                                                
11 1 8 0.017 0.040 0.278 0.560 o                                                
11 1 9 0.025 0.050 0.258 0.649 o                                                
11 2 0 0.118 0.119 0.020 109.677 o                                              
11 2 1 0.267 0.238 0.010 438.710 o                                              
11 2 2 0.078 0.030 0.199 1.097 o                                                
11 2 3 0.502 0.507 0.020 109.677 o                                              
11 2 4 0.451 0.417 0.020 109.677 o                                              
11 2 5 0.356 0.368 0.010 438.710 o                                              
11 2 6 0.114 0.099 0.020 109.677 o                                              
11 2 7 0.735 0.735 0.030 48.745 o                                               
11 2 8 0.290 0.278 0.010 438.710 o                                              
11 2 9 0.017 0.040 0.258 0.649 o                                                
11 3 0 2.813 2.772 0.050 17.548 o                                               
11 3 1 0.415 0.437 0.020 109.677 o                                              
11 3 2 0.250 0.229 0.010 438.710 o                                              
11 3 3 0.080 0.089 0.020 109.677 o                                              
11 3 4 0.568 0.537 0.030 48.745 o                                               
11 3 5 0.186 0.179 0.010 438.710 o                                              
11 3 6 0.153 0.149 0.010 438.710 o                                              
11 3 7 0.041 0.030 0.278 0.560 o                                                
11 3 8 0.146 0.119 0.010 438.710 o                                              
11 4 0 0.009 0.020 0.278 0.560 o                                                
11 4 1 0.241 0.229 0.010 438.710 o                                              
11 4 2 0.047 0.040 0.169 1.518 o                                                
11 4 3 0.301 0.318 0.010 438.710 o                                              
11 4 4 0.260 0.268 0.010 438.710 o                                              
11 4 5 0.282 0.258 0.010 438.710 o                                              
11 4 6 0.048 0.050 0.199 1.097 o                                                
11 4 7 0.596 0.537 0.030 48.745 o                                               
11 4 8 0.173 0.149 0.010 438.710 o                                              
11 5 0 0.617 0.626 0.030 48.745 o                                               
11 5 1 0.480 0.517 0.020 109.677 o                                              
11 5 2 0.054 0.079 0.278 0.560 o                                                
11 5 3 0.530 0.517 0.020 109.677 o                                              
11 5 4 0.209 0.219 0.010 438.710 o                                              
11 5 5 0.014 -0.010 0.288 0.522 o                                               
11 5 6 0.002 0.040 0.278 0.560 o                                                
11 5 7 0.028 0.050 0.268 0.602 o                                                
11 5 8 0.006 -0.020 0.258 0.649 o                                               
11 6 0 0.255 0.248 0.010 438.710 o                                              
11 6 1 0.073 0.089 0.010 438.710 o                                              
11 6 2 0.200 0.209 0.010 438.710 o                                              
11 6 3 0.229 0.238 0.010 438.710 o                                              
11 6 4 0.870 0.874 0.030 48.745 o                                               
11 6 5 0.100 0.099 0.020 109.677 o                                              
11 6 6 0.152 0.159 0.010 438.710 o                                              
11 6 7 0.047 0.040 0.189 1.215 o                                                
11 7 0 0.111 0.119 0.020 109.677 o                                              
11 7 1 0.408 0.407 0.020 109.677 o                                              
11 7 2 0.097 0.089 0.010 438.710 o                                              
11 7 3 0.543 0.517 0.030 48.745 o                                               
11 7 4 0.127 0.129 0.010 438.710 o                                              
11 7 5 0.043 0.079 0.020 109.677 o                                              
11 7 6 0.028 0.060 0.268 0.602 o                                                
11 7 7 0.046 0.060 0.258 0.649 o                                                
11 8 0 0.001 0.000 0.278 0.560 o                                                
11 8 1 0.019 -0.010 0.288 0.522 o                                               
11 8 2 0.001 -0.020 0.288 0.522 o                                               
11 8 3 0.061 0.070 0.020 109.677 o                                              
11 8 4 0.151 0.159 0.010 438.710 o                                              
11 8 5 0.043 0.060 0.189 1.215 o                                                
11 8 6 0.019 0.030 0.258 0.649 o                                                
11 9 0 0.511 0.527 0.020 109.677 o                                              
11 9 1 0.095 0.099 0.010 438.710 o                                              
11 9 2 0.079 0.060 0.020 109.677 o                                              
11 9 3 0.002 -0.020 0.278 0.560 o                                               
11 9 4 0.123 0.129 0.020 109.677 o                                              
11 9 5 0.050 0.050 0.189 1.215 o                                                
11 10 0 0.059 0.050 0.278 0.560 o                                               
11 10 1 0.131 0.109 0.010 438.710 o                                             
11 10 2 0.061 0.060 0.020 109.677 o                                             
11 10 3 0.102 0.079 0.020 109.677 o                                             
12 0 0 0.983 0.994 0.040 27.419 o                                               
12 0 1 0.379 0.368 0.020 109.677 o                                              
12 0 2 0.020 0.000 0.219 0.906 o                                                
12 0 3 0.343 0.338 0.020 109.677 o                                              
12 0 4 0.216 0.199 0.010 438.710 o                                              
12 0 5 0.012 0.010 0.328 0.403 o                                                
12 0 6 0.005 0.040 0.318 0.428 o                                                
12 0 7 0.001 0.030 0.308 0.457 o                                                
12 0 8 0.023 0.050 0.308 0.457 o                                                
12 1 0 0.066 0.050 0.288 0.522 o                                                
12 1 1 0.092 0.079 0.020 109.677 o                                              
12 1 2 0.024 0.050 0.278 0.560 o                                                
12 1 3 0.265 0.278 0.010 438.710 o                                              
12 1 4 0.365 0.368 0.020 109.677 o                                              
12 1 5 0.159 0.159 0.010 438.710 o                                              
12 1 6 0.072 0.010 0.288 0.522 o                                                
12 1 7 0.353 0.358 0.020 109.677 o                                              
12 1 8 0.193 0.189 0.010 438.710 o                                              
12 2 0 1.194 1.163 0.030 48.745 o                                               
12 2 1 0.359 0.358 0.010 438.710 o                                              
12 2 2 0.106 0.119 0.020 109.677 o                                              
12 2 3 0.176 0.169 0.010 438.710 o                                              
12 2 4 0.305 0.288 0.010 438.710 o                                              
12 2 5 0.065 0.010 0.288 0.522 o                                                
12 2 6 0.033 0.000 0.278 0.560 o                                                
12 2 7 0.032 0.050 0.278 0.560 o                                                
12 2 8 0.053 0.060 0.010 438.710 o                                              
12 3 0 0.015 0.030 0.278 0.560 o                                                
12 3 1 0.086 0.089 0.010 438.710 o                                              
12 3 2 0.012 0.030 0.199 1.097 o                                                
12 3 3 0.185 0.179 0.010 438.710 o                                              
12 3 4 0.266 0.268 0.010 438.710 o                                              
12 3 5 0.133 0.139 0.020 109.677 o                                              
12 3 6 0.045 0.070 0.020 109.677 o                                              
12 3 7 0.304 0.288 0.010 438.710 o                                              
12 4 0 0.444 0.467 0.020 109.677 o                                              
12 4 1 0.312 0.288 0.010 438.710 o                                              
12 4 2 0.026 0.010 0.288 0.522 o                                                
12 4 3 0.348 0.318 0.010 438.710 o                                              
12 4 4 0.138 0.139 0.010 438.710 o                                              
12 4 5 0.006 0.000 0.278 0.560 o                                                
12 4 6 0.001 -0.010 0.278 0.560 o                                               
12 4 7 0.013 0.030 0.268 0.602 o                                                
12 5 0 0.146 0.119 0.020 109.677 o                                              
12 5 1 0.026 0.020 0.288 0.522 o                                                
12 5 2 0.098 0.099 0.020 109.677 o                                              
12 5 3 0.152 0.129 0.010 438.710 o                                              
12 5 4 0.526 0.546 0.020 109.677 o                                              
12 5 5 0.064 0.060 0.278 0.560 o                                                
12 5 6 0.094 0.079 0.278 0.560 o                                                
12 5 7 0.056 0.030 0.258 0.649 o                                                
12 6 0 0.129 0.149 0.010 438.710 o                                              
12 6 1 0.272 0.268 0.010 438.710 o                                              
12 6 2 0.058 0.050 0.209 0.995 o                                                
12 6 3 0.344 0.378 0.020 109.677 o                                              
12 6 4 0.095 0.079 0.020 109.677 o                                              
12 6 5 0.024 0.030 0.199 1.097 o                                                
12 6 6 0.010 0.010 0.268 0.602 o                                                
12 7 0 0.001 -0.010 0.278 0.560 o                                               
12 7 1 0.018 0.010 0.199 1.097 o                                                
12 7 2 0.001 0.000 0.278 0.560 o                                                
12 7 3 0.049 0.060 0.010 438.710 o                                              
12 7 4 0.117 0.129 0.010 438.710 o                                              
12 7 5 0.037 0.000 0.189 1.215 o                                                
12 8 0 0.411 0.427 0.020 109.677 o                                              
12 8 1 0.076 0.060 0.020 109.677 o                                              
12 8 2 0.060 0.089 0.020 109.677 o                                              
12 8 3 0.004 0.000 0.268 0.602 o                                                
12 8 4 0.097 0.099 0.020 109.677 o                                              
12 9 0 0.047 0.050 0.278 0.560 o                                                
12 9 1 0.108 0.060 0.020 109.677 o                                              
12 9 2 0.048 0.000 0.278 0.560 o                                                
12 9 3 0.085 0.070 0.020 109.677 o                                              
13 0 1 0.092 0.079 0.020 109.677 o                                              
13 0 2 0.010 0.030 0.209 0.995 o                                                
13 0 3 0.114 0.119 0.020 109.677 o                                              
13 0 4 0.122 0.109 0.010 438.710 o                                              
13 0 5 0.115 0.089 0.020 109.677 o                                              
13 0 6 0.017 0.000 0.318 0.428 o                                                
13 0 7 0.246 0.199 0.010 438.710 o                                              
13 1 0 0.677 0.666 0.030 48.745 o                                               
13 1 1 0.152 0.149 0.010 438.710 o                                              
13 1 2 0.037 0.000 0.288 0.522 o                                                
13 1 3 0.094 0.099 0.010 438.710 o                                              
13 1 4 0.141 0.129 0.010 438.710 o                                              
13 1 5 0.022 0.010 0.199 1.097 o                                                
13 1 6 0.020 0.010 0.189 1.215 o                                                
13 1 7 0.005 0.030 0.258 0.649 o                                                
13 2 0 0.007 0.010 0.278 0.560 o                                                
13 2 1 0.034 0.020 0.278 0.560 o                                                
13 2 2 0.004 0.000 0.278 0.560 o                                                
13 2 3 0.100 0.089 0.020 109.677 o                                              
13 2 4 0.188 0.159 0.010 438.710 o                                              
13 2 5 0.064 0.020 0.288 0.522 o                                                
13 2 6 0.028 0.050 0.268 0.602 o                                                
13 3 0 0.253 0.238 0.010 438.710 o                                              
13 3 1 0.195 0.189 0.010 438.710 o                                              
13 3 2 0.004 0.000 0.288 0.522 o                                                
13 3 3 0.236 0.219 0.010 438.710 o                                              
13 3 4 0.072 0.050 0.288 0.522 o                                                
13 3 5 0.001 0.010 0.278 0.560 o                                                
13 3 6 0.000 0.010 0.268 0.602 o                                                
13 4 0 0.047 0.020 0.199 1.097 o                                                
13 4 1 0.007 0.030 0.278 0.560 o                                                
13 4 2 0.045 0.040 0.278 0.560 o                                                
13 4 3 0.073 0.070 0.020 109.677 o                                              
13 4 4 0.312 0.298 0.010 438.710 o                                              
13 4 5 0.027 -0.030 0.318 0.428 o                                               
13 4 6 0.043 0.050 0.189 1.215 o                                                
13 5 0 0.116 0.129 0.010 438.710 o                                              
13 5 1 0.161 0.169 0.010 438.710 o                                              
13 5 2 0.025 -0.010 0.278 0.560 o                                               
13 5 3 0.204 0.179 0.010 438.710 o                                              
13 5 4 0.057 0.000 0.278 0.560 o                                                
13 5 5 0.010 0.040 0.258 0.649 o                                                
13 6 0 0.000 0.010 0.278 0.560 o                                                
13 6 1 0.015 0.010 0.278 0.560 o                                                
13 6 2 0.000 0.000 0.278 0.560 o                                                
13 6 3 0.036 0.060 0.268 0.602 o                                                
13 6 4 0.081 0.079 0.020 109.677 o                                              
13 6 5 0.029 -0.010 0.268 0.602 o                                               
13 7 0 0.292 0.258 0.010 438.710 o                                              
13 7 1 0.051 0.050 0.020 109.677 o                                              
13 7 2 0.037 0.020 0.159 1.714 o                                                
13 7 3 0.005 0.000 0.189 1.215 o                                                
13 7 4 0.067 0.040 0.268 0.602 o                                                
13 8 0 0.029 0.010 0.268 0.602 o                                                
13 8 1 0.074 0.060 0.020 109.677 o                                              
13 8 2 0.030 0.050 0.258 0.649 o                                                
14 0 0 0.357 0.328 0.020 109.677 o                                              
14 0 1 0.065 0.010 0.328 0.403 o                                                
14 0 2 0.018 0.010 0.209 0.995 o                                                
14 0 3 0.042 -0.010 0.328 0.403 o                                               
14 0 4 0.070 0.079 0.020 109.677 o                                              
14 0 5 0.009 0.000 0.308 0.457 o                                                
14 1 0 0.000 0.010 0.278 0.560 o                                                
14 1 1 0.028 0.030 0.278 0.560 o                                                
14 1 2 0.001 -0.050 0.288 0.522 o                                               
14 1 3 0.048 0.020 0.278 0.560 o                                                
14 1 4 0.080 0.060 0.278 0.560 o                                                
14 1 5 0.045 0.020 0.268 0.602 o                                                
14 2 0 0.177 0.169 0.010 438.710 o                                              
14 2 1 0.096 0.099 0.020 109.677 o                                              
14 2 2 0.005 -0.010 0.278 0.560 o                                               
14 2 3 0.106 0.089 0.020 109.677 o                                              
14 2 4 0.045 0.040 0.268 0.602 o                                                
14 2 5 0.001 -0.020 0.268 0.602 o                                               
14 3 0 0.013 0.010 0.278 0.560 o                                                
14 3 1 0.001 0.000 0.278 0.560 o                                                
14 3 2 0.017 0.020 0.278 0.560 o                                                
14 3 3 0.037 0.040 0.278 0.560 o                                                
14 3 4 0.157 0.109 0.020 109.677 o                                              
14 3 5 0.014 -0.020 0.258 0.649 o                                               
14 4 0 0.086 0.070 0.010 438.710 o                                              
14 4 1 0.088 0.070 0.020 109.677 o                                              
14 4 2 0.007 -0.010 0.278 0.560 o                                               
14 4 3 0.114 0.109 0.020 109.677 o                                              
14 4 4 0.029 -0.010 0.189 1.215 o                                               
14 5 0 0.000 -0.030 0.278 0.560 o                                               
14 5 1 0.010 -0.020 0.199 1.097 o                                               
14 5 2 0.001 0.000 0.268 0.602 o                                                
14 5 3 0.024 0.040 0.268 0.602 o                                                
14 6 0 0.179 0.169 0.010 438.710 o                                              
14 6 1 0.032 -0.010 0.189 1.215 o                                               
14 6 2 0.019 0.000 0.268 0.602 o                                                
15 0 1 0.010 -0.010 0.318 0.428 o                                               
15 0 2 0.000 -0.040 0.318 0.428 o                                               
15 0 3 0.021 0.040 0.298 0.487 o                                                
15 1 0 0.107 0.079 0.278 0.560 o                                                
15 1 1 0.043 0.030 0.189 1.215 o                                                
15 1 2 0.004 0.030 0.258 0.649 o                                                
15 1 3 0.043 0.030 0.189 1.215 o                                                
15 2 0 0.005 0.020 0.268 0.602 o                                                
15 2 1 0.003 0.000 0.268 0.602 o                                                
15 2 2 0.004 -0.010 0.268 0.602 o                                               
15 3 0 0.064 0.060 0.268 0.602 o                                                
15 3 1 0.043 -0.020 0.268 0.602 o                                               
15 3 2 0.003 0.010 0.258 0.649 o                                                
15 4 0 0.000 0.010 0.189 1.215 o                                                
