# Supplementary material for: Hirshfeld atom refinement based on projector augmented wave densities with periodic boundary conditions
Source: IUCrJ. 2022 Feb 26;9(Pt 2):286–97. doi: 10.1107/S2052252522001385 (PMC8895013; doi:10.1107/S2052252522001385)
Supplement: Supplementary file 3 [file m-09-00286-A23_NoSpherA2_SCAN_ORCAsup3.hkl]

data_A23_NoSpherA2_SCAN_ORCA                                                    
_computing_structure_refinement   'olex2.refine 1.5 (Bourhis et al., 2015)'     
_shelx_refln_list_code            4                                             
loop_                                                                           
  _space_group_symop_id                                                         
  _space_group_symop_operation_xyz                                              
  1  x,y,z                                                                      
  2  x+1/2,-y+1/2,-z                                                            
  3  -x,y+1/2,-z+1/2                                                            
  4  -x+1/2,-y,z+1/2                                                            
                                                                                
_space_group_crystal_system       orthorhombic                                  
_space_group_IT_number            19                                            
_space_group_name_H-M_alt         'P 21 21 21'                                  
_space_group_name_Hall            ' P 2ac 2ab'                                  
_symmetry_space_group_name_H-M    'P 21 21 21'                                  
_symmetry_space_group_name_Hall   ' P 2ac 2ab'                                  
_symmetry_Int_Tables_number       19                                            
_cell_length_a                    5.9279(10)                                    
_cell_length_b                    12.2597(17)                                   
_cell_length_c                    5.7939(9)                                     
_cell_angle_alpha                 90                                            
_cell_angle_beta                  90                                            
_cell_angle_gamma                 90                                            
_cell_volume                      421.07(11)                                    
loop_                                                                           
  _refln_index_h                                                                
  _refln_index_k                                                                
  _refln_index_l                                                                
  _refln_F_squared_calc                                                         
  _refln_F_squared_meas                                                         
  _refln_F_squared_sigma                                                        
  _refln_F_squared_weight                                                       
  _refln_observed_status                                                        
0 0 2 2860.520 2826.220 33.117 0.044 o                                          
0 0 4 211.335 208.474 3.880 3.241 o                                             
0 0 6 0.505 0.780 0.622 126.079 o                                               
0 0 8 25.120 24.337 1.501 21.666 o                                              
0 0 10 4.906 4.780 1.222 32.655 o                                               
0 0 12 0.016 2.466 9.145 0.583 o                                                
0 1 1 737.099 720.287 7.285 0.919 o                                             
0 1 2 521.613 530.125 6.515 1.149 o                                             
0 1 3 84.912 83.510 1.735 16.203 o                                              
0 1 4 36.279 39.594 1.195 34.163 o                                              
0 1 5 246.579 234.753 4.491 2.419 o                                             
0 1 6 94.180 93.212 2.434 8.237 o                                               
0 1 7 63.054 58.441 2.041 11.714 o                                              
0 1 8 3.131 3.563 0.944 54.747 o                                                
0 1 9 6.550 8.474 1.157 36.457 o                                                
0 1 10 0.004 0.005 0.999 48.927 o                                               
0 1 11 0.595 0.480 1.211 33.246 o                                               
0 1 12 28.630 26.858 2.237 9.747 o                                              
0 2 0 181.473 182.729 1.746 16.001 o                                            
0 2 1 119.502 118.858 1.211 33.246 o                                            
0 2 2 175.166 180.535 2.063 11.467 o                                            
0 2 3 155.294 156.864 2.908 5.768 o                                             
0 2 4 89.739 92.524 2.041 11.714 o                                              
0 2 5 133.242 136.489 2.936 5.661 o                                             
0 2 6 15.603 16.108 1.020 46.856 o                                              
0 2 7 543.795 538.114 9.669 0.522 o                                             
0 2 8 9.517 8.660 1.140 37.511 o                                                
0 2 9 47.995 46.115 2.183 10.241 o                                              
0 2 10 21.167 20.583 1.724 16.409 o                                             
0 2 11 2.081 2.685 1.228 32.366 o                                               
0 2 12 19.193 20.092 1.954 12.784 o                                             
0 3 1 690.547 704.539 6.363 1.205 o                                             
0 3 2 58.218 55.871 0.791 77.932 o                                              
0 3 3 201.312 204.256 2.439 8.200 o                                             
0 3 4 6.999 7.956 0.447 243.682 o                                               
0 3 5 49.156 48.930 1.528 20.899 o                                              
0 3 6 0.802 1.479 0.644 117.676 o                                               
0 3 7 0.000 0.464 0.764 83.598 o                                                
0 3 8 17.040 15.628 1.337 27.297 o                                              
0 3 9 61.818 62.987 2.516 7.710 o                                               
0 3 10 49.515 48.685 2.401 8.463 o                                              
0 3 11 7.655 6.755 1.473 22.476 o                                               
0 3 12 117.579 115.562 3.934 3.152 o                                            
0 4 0 5353.570 5156.000 44.194 0.025 o                                          
0 4 1 95.244 97.713 1.059 43.536 o                                              
0 4 2 171.177 170.233 1.779 15.418 o                                            
0 4 3 712.970 734.801 7.727 0.817 o                                             
0 4 4 223.111 228.156 2.821 6.130 o                                             
0 4 5 382.543 386.854 4.556 2.350 o                                             
0 4 6 16.078 15.895 1.080 41.795 o                                              
0 4 7 11.513 11.716 1.091 40.963 o                                              
0 4 8 2.096 1.719 0.944 54.747 o                                                
0 4 9 21.070 22.094 1.615 18.701 o                                              
0 4 10 27.120 28.178 1.932 13.075 o                                             
0 4 11 1.168 0.911 1.282 29.670 o                                               
0 4 12 0.272 0.420 1.408 24.616 o                                               
0 5 1 0.344 0.229 0.164 1820.570 o                                              
0 5 2 550.717 563.597 5.293 1.741 o                                             
0 5 3 77.586 80.852 1.190 34.478 o                                              
0 5 4 0.320 0.671 0.371 354.351 o                                               
0 5 5 182.260 176.705 2.417 8.349 o                                             
0 5 6 84.442 85.763 1.561 20.032 o                                              
0 5 7 24.881 23.944 1.424 24.053 o                                              
0 5 9 1.257 1.642 0.955 53.503 o                                                
0 5 10 32.461 32.517 2.046 11.652 o                                             
0 5 11 1.453 0.889 1.282 29.670 o                                               
0 5 12 9.427 9.724 1.708 16.725 o                                               
0 6 0 89.280 89.179 1.037 45.388 o                                              
0 6 1 469.666 472.262 4.551 2.356 o                                             
0 6 2 92.877 96.164 1.162 36.115 o                                              
0 6 3 266.535 270.795 2.827 6.106 o                                             
0 6 4 70.885 70.528 1.222 32.655 o                                              
0 6 5 0.748 0.769 0.409 291.292 o                                               
0 6 6 12.697 11.110 0.649 115.706 o                                             
0 6 7 43.052 42.922 1.211 33.246 o                                              
0 6 8 10.056 10.215 0.813 73.804 o                                              
0 6 9 1.267 1.572 0.977 51.138 o                                                
0 6 10 41.593 41.378 2.314 9.114 o                                              
0 6 11 8.934 7.678 1.528 20.899 o                                               
0 6 12 55.365 55.468 2.739 6.502 o                                              
0 7 1 36.498 36.718 0.606 132.986 o                                             
0 7 2 5.052 5.386 0.338 426.253 o                                               
0 7 3 22.312 22.274 0.567 151.490 o                                             
0 7 4 30.262 29.046 0.775 81.260 o                                              
0 7 5 7.399 6.586 0.524 177.790 o                                               
0 7 6 142.710 141.236 2.232 9.795 o                                             
0 7 7 47.518 46.382 1.271 30.181 o                                              
0 7 8 58.641 59.293 1.555 20.173 o                                              
0 7 9 47.493 46.262 1.517 21.201 o                                              
0 7 10 54.151 54.043 2.586 7.293 o                                              
0 7 11 2.579 3.078 1.342 27.076 o                                               
0 7 12 67.331 64.460 3.023 5.339 o                                              
0 8 0 44.899 45.094 0.715 95.479 o                                              
0 8 1 44.485 44.107 0.726 92.629 o                                              
0 8 2 109.237 111.088 1.391 25.198 o                                            
0 8 3 60.345 61.295 0.988 50.014 o                                              
0 8 4 65.439 64.116 1.070 42.652 o                                              
0 8 5 147.351 144.396 2.166 10.396 o                                            
0 8 6 30.216 29.832 0.982 50.572 o                                              
0 8 7 1.542 1.937 0.431 262.541 o                                               
0 8 8 88.840 87.002 1.915 13.300 o                                              
0 8 9 78.691 79.204 1.932 13.075 o                                              
0 8 10 57.950 59.860 1.790 15.230 o                                             
0 8 11 7.808 8.349 1.528 20.899 o                                               
0 9 1 32.230 31.900 0.660 111.913 o                                             
0 9 2 21.984 23.551 0.595 137.911 o                                             
0 9 3 145.765 141.913 1.773 15.513 o                                            
0 9 4 7.243 7.154 0.458 232.216 o                                               
0 9 5 74.058 68.962 1.419 24.238 o                                              
0 9 6 12.044 14.269 0.769 82.416 o                                              
0 9 7 4.378 4.911 0.513 185.436 o                                               
0 9 8 11.324 12.196 0.862 65.635 o                                              
0 9 9 17.042 16.381 1.064 43.090 o                                              
0 9 10 6.631 6.695 0.655 113.786 o                                              
0 9 11 7.708 7.956 0.764 83.598 o                                               
0 10 0 0.697 0.797 0.338 426.253 o                                              
0 10 1 135.332 136.527 1.686 17.161 o                                           
0 10 2 45.838 45.989 0.857 66.474 o                                             
0 10 3 38.825 39.392 0.829 70.919 o                                             
0 10 4 88.202 89.823 1.375 25.802 o                                             
0 10 5 8.798 7.907 0.546 163.852 o                                              
0 10 6 15.113 15.519 0.819 72.823 o                                             
0 10 7 10.127 9.167 0.802 75.826 o                                              
0 10 8 5.388 6.504 0.693 101.588 o                                              
0 10 9 13.823 13.773 1.015 47.361 o                                             
0 10 10 1.146 1.850 0.518 181.553 o                                             
0 10 11 0.755 1.561 0.535 170.608 o                                             
0 11 1 67.159 66.337 1.102 40.156 o                                             
0 11 2 84.132 83.302 1.255 30.974 o                                             
0 11 3 69.052 69.972 1.173 35.447 o                                             
0 11 4 97.562 97.419 1.506 21.510 o                                             
0 11 5 21.721 20.626 0.775 81.260 o                                             
0 11 6 118.613 116.534 1.888 13.687 o                                           
0 11 7 29.904 31.218 1.179 35.119 o                                             
0 11 8 40.850 39.867 1.397 25.002 o                                             
0 11 9 1.732 2.232 0.524 177.790 o                                              
0 11 10 17.598 16.288 1.140 37.511 o                                            
0 11 11 9.048 8.300 0.835 69.995 o                                              
0 12 0 233.330 231.441 2.647 6.966 o                                            
0 12 1 76.353 75.914 1.222 32.655 o                                             
0 12 2 28.184 28.091 0.748 87.299 o                                             
0 12 3 117.669 118.236 1.686 17.161 o                                           
0 12 4 38.705 38.781 0.955 53.503 o                                             
0 12 5 1.239 1.479 0.327 455.144 o                                              
0 12 6 6.392 6.275 0.551 160.623 o                                              
0 12 7 5.018 5.806 0.638 119.696 o                                              
0 12 8 40.062 39.998 1.435 23.689 o                                             
0 12 9 35.538 34.688 1.386 25.397 o                                             
0 12 10 12.007 13.347 0.922 57.369 o                                            
0 12 11 31.720 29.990 1.397 25.002 o                                            
0 13 1 19.371 18.727 0.688 103.207 o                                            
0 13 2 21.559 21.369 0.693 101.588 o                                            
0 13 3 143.816 144.679 1.986 12.367 o                                           
0 13 4 10.620 11.421 0.644 117.676 o                                            
0 13 5 77.325 78.730 1.495 21.825 o                                             
0 13 6 4.283 4.753 0.480 211.585 o                                              
0 13 7 13.273 11.574 0.791 77.932 o                                             
0 13 8 32.593 31.965 1.337 27.297 o                                             
0 13 9 28.843 28.981 1.331 27.521 o                                             
0 13 10 11.545 12.469 1.042 44.914 o                                            
0 14 0 56.212 58.234 1.119 38.989 o                                             
0 14 1 39.474 37.690 0.939 55.385 o                                             
0 14 2 22.194 21.172 0.748 87.299 o                                             
0 14 3 28.567 27.660 0.851 67.329 o                                             
0 14 4 142.727 141.607 2.074 11.347 o                                           
0 14 5 2.645 3.498 0.404 299.218 o                                              
0 14 6 10.698 11.623 0.731 91.252 o                                             
0 14 7 1.048 1.468 0.382 334.391 o                                              
0 14 8 11.273 12.469 0.977 51.138 o                                             
0 14 9 0.683 0.284 0.486 206.857 o                                              
0 14 10 45.796 43.326 1.615 18.701 o                                            
0 15 1 90.002 90.451 1.550 20.315 o                                             
0 15 2 182.219 180.290 2.374 8.659 o                                            
0 15 3 89.656 89.943 1.577 19.618 o                                             
0 15 4 45.920 45.007 1.173 35.447 o                                             
0 15 5 13.139 14.018 0.786 79.018 o                                             
0 15 6 0.023 0.093 0.338 426.253 o                                              
0 15 8 0.059 0.551 0.382 334.391 o                                              
0 15 9 46.206 47.037 1.632 18.328 o                                             
0 15 10 5.036 5.822 0.644 117.676 o                                             
0 16 0 24.676 25.101 0.851 67.329 o                                             
0 16 1 0.365 2.368 9.145 0.583 o                                                
0 16 2 3.848 4.420 0.404 299.218 o                                              
0 16 3 154.204 153.907 2.248 9.653 o                                            
0 16 4 93.445 94.134 1.730 16.305 o                                             
0 16 5 13.647 13.205 0.791 77.932 o                                             
0 16 6 43.456 41.296 1.271 30.181 o                                             
0 16 7 82.811 81.229 1.806 14.955 o                                             
0 16 8 0.629 0.993 0.398 307.472 o                                              
0 16 9 13.204 14.373 1.086 41.376 o                                             
0 17 1 0.873 1.124 0.344 412.829 o                                              
0 17 2 63.050 60.717 1.375 25.802 o                                             
0 17 3 48.413 46.944 1.233 32.080 o                                             
0 17 4 5.284 5.675 0.458 232.216 o                                              
0 17 5 73.251 76.580 1.648 17.965 o                                             
0 17 6 29.258 28.953 1.102 40.156 o                                             
0 17 7 0.497 1.048 0.398 307.472 o                                              
0 17 8 7.101 6.532 0.546 163.852 o                                              
0 17 9 15.217 15.437 0.982 50.572 o                                             
0 18 0 223.975 226.345 2.958 5.578 o                                            
0 18 1 61.208 59.538 1.359 26.427 o                                             
0 18 2 19.249 20.288 0.906 59.461 o                                             
0 18 3 27.969 26.847 0.988 50.014 o                                             
0 18 4 10.194 9.577 0.737 89.905 o                                              
0 18 5 2.667 2.319 0.415 283.677 o                                              
0 18 6 6.875 7.754 0.682 104.865 o                                              
0 18 7 1.424 2.292 0.437 256.018 o                                              
0 18 8 0.260 0.573 0.398 307.472 o                                              
0 18 9 8.484 8.534 0.638 119.696 o                                              
0 19 1 15.547 16.065 0.889 61.670 o                                             
0 19 2 117.112 119.197 2.079 11.288 o                                           
0 19 3 3.024 2.488 0.404 299.218 o                                              
0 19 4 3.818 3.340 0.437 256.018 o                                              
0 19 5 13.977 13.544 0.889 61.670 o                                             
0 19 6 43.109 43.959 1.381 25.598 o                                             
0 19 7 5.356 6.821 0.551 160.623 o                                              
0 19 8 10.320 9.173 0.764 83.598 o                                              
0 20 0 0.022 0.218 0.338 426.253 o                                              
0 20 1 27.638 27.284 1.042 44.914 o                                             
0 20 2 0.884 0.971 0.404 299.218 o                                              
0 20 3 43.201 44.183 1.331 27.521 o                                             
0 20 4 1.613 1.823 0.409 291.292 o                                              
0 20 5 0.150 0.295 0.398 307.472 o                                              
0 20 6 1.348 1.828 0.426 269.316 o                                              
0 20 7 136.534 134.459 2.434 8.237 o                                            
0 20 8 5.888 6.122 0.524 177.790 o                                              
0 21 1 2.117 2.674 0.420 276.356 o                                              
0 21 2 45.861 45.678 1.353 26.641 o                                             
0 21 3 0.789 0.868 0.382 334.391 o                                              
0 21 4 0.468 0.186 0.371 354.351 o                                              
0 21 5 21.257 19.524 1.031 45.870 o                                             
0 21 6 22.328 21.177 1.080 41.795 o                                             
0 21 7 0.457 0.906 0.393 316.072 o                                              
0 22 0 132.583 134.765 2.341 8.903 o                                            
0 22 2 37.001 36.604 1.282 29.670 o                                             
0 22 3 0.635 1.151 0.404 299.218 o                                              
0 22 4 3.514 4.327 0.491 202.286 o                                              
0 22 5 4.818 5.462 0.524 177.790 o                                              
0 22 6 10.433 10.521 0.769 82.416 o                                             
0 23 1 1.773 1.719 0.420 276.356 o                                              
0 23 2 16.747 17.909 1.020 46.856 o                                             
0 23 3 26.653 27.998 1.157 36.457 o                                             
0 23 4 0.027 0.120 0.398 307.472 o                                              
0 23 5 13.883 12.452 0.955 53.503 o                                             
0 23 6 16.984 16.905 0.988 50.014 o                                             
0 24 0 0.078 0.229 0.377 344.154 o                                              
0 24 1 0.031 0.164 0.382 334.391 o                                              
0 24 2 1.796 2.477 0.453 237.845 o                                              
0 24 3 11.870 12.643 0.906 59.461 o                                             
0 24 4 26.100 26.421 1.130 38.239 o                                             
0 24 5 0.350 0.256 0.377 344.154 o                                              
0 25 1 2.351 2.974 0.557 157.489 o                                              
0 25 2 21.230 22.334 1.255 30.974 o                                             
0 25 3 5.837 4.949 0.573 148.618 o                                              
0 25 4 2.175 2.881 0.507 189.446 o                                              
0 26 0 5.389 6.412 0.611 130.622 o                                              
0 26 1 19.529 19.672 1.228 32.366 o                                             
0 26 2 1.689 2.543 0.497 197.865 o                                              
1 0 1 72.216 76.367 0.829 70.919 o                                              
1 0 2 3224.610 3088.610 35.938 0.038 o                                          
1 0 3 29.808 31.873 0.917 58.054 o                                              
1 0 4 329.846 326.661 5.800 1.450 o                                             
1 0 5 278.302 283.073 5.277 1.752 o                                             
1 0 6 0.573 0.071 0.628 123.895 o                                               
1 0 7 245.399 246.671 5.124 1.858 o                                             
1 0 8 10.086 10.395 1.195 34.163 o                                              
1 0 9 0.134 0.038 0.922 57.369 o                                                
1 0 10 2.690 3.465 1.168 35.779 o                                               
1 0 11 1.583 0.802 1.282 29.670 o                                               
1 0 12 16.048 17.800 1.915 13.300 o                                             
1 1 0 251.846 250.109 2.352 8.821 o                                             
1 1 1 130.039 132.838 1.348 26.857 o                                            
1 1 2 72.170 71.281 0.933 56.035 o                                              
1 1 3 291.773 300.949 5.200 1.804 o                                             
1 1 4 245.479 258.681 4.704 2.205 o                                             
1 1 5 123.801 121.788 2.696 6.714 o                                             
1 1 6 0.588 0.889 0.617 128.320 o                                               
1 1 7 26.148 26.716 1.441 23.509 o                                              
1 1 8 34.096 35.169 1.779 15.418 o                                              
1 1 9 3.072 2.221 0.993 49.466 o                                                
1 1 10 24.446 25.619 1.866 14.009 o                                             
1 1 11 13.652 11.956 1.604 18.956 o                                             
1 1 12 74.992 75.674 3.170 4.854 o                                              
1 2 0 5375.660 5456.710 57.781 0.015 o                                          
1 2 1 102.260 103.552 1.097 40.556 o                                            
1 2 2 561.614 569.354 6.084 1.318 o                                             
1 2 3 220.983 223.573 2.625 7.082 o                                             
1 2 4 28.365 28.599 1.042 44.914 o                                              
1 2 5 469.354 461.316 8.081 0.747 o                                             
1 2 6 8.145 7.508 0.829 70.919 o                                                
1 2 7 59.532 61.050 2.106 10.997 o                                              
1 2 8 18.863 19.759 1.430 23.870 o                                              
1 2 9 49.754 51.315 2.259 9.560 o                                               
1 2 10 2.270 1.555 1.119 38.989 o                                               
1 2 11 34.100 33.673 2.254 9.606 o                                              
1 2 12 9.647 8.261 1.730 16.305 o                                               
1 3 0 58.321 58.780 0.688 103.207 o                                             
1 3 1 1075.390 1081.670 9.626 0.527 o                                           
1 3 2 190.600 193.053 2.014 12.034 o                                            
1 3 3 89.860 91.247 1.271 30.181 o                                              
1 3 4 22.315 23.289 0.638 119.696 o                                             
1 3 5 184.313 175.384 3.618 3.728 o                                             
1 3 6 12.022 12.360 0.982 50.572 o                                              
1 3 7 79.848 81.038 2.477 7.949 o                                               
1 3 8 30.963 31.965 1.702 16.832 o                                              
1 3 9 1.191 1.626 0.977 51.138 o                                                
1 3 10 17.435 20.070 1.708 16.725 o                                             
1 3 11 23.767 23.306 1.943 12.929 o                                             
1 3 12 2.960 3.219 1.550 20.315 o                                               
1 4 0 1707.910 1669.300 14.690 0.226 o                                          
1 4 1 156.700 156.177 1.632 18.328 o                                            
1 4 2 1055.870 1058.520 9.577 0.532 o                                           
1 4 3 91.592 95.160 1.331 27.521 o                                              
1 4 4 109.391 109.102 1.561 20.032 o                                            
1 4 5 110.076 107.552 1.675 17.385 o                                            
1 4 6 16.581 15.917 1.080 41.795 o                                              
1 4 7 143.581 140.598 3.498 3.988 o                                             
1 4 8 32.852 32.637 1.746 16.001 o                                              
1 4 9 3.668 3.241 1.130 38.239 o                                                
1 4 10 21.771 21.614 1.812 14.865 o                                             
1 4 11 11.813 11.852 1.615 18.701 o                                             
1 4 12 27.735 28.926 2.205 10.039 o                                             
1 5 0 332.981 336.527 3.269 4.567 o                                             
1 5 1 433.938 435.495 4.202 2.764 o                                             
1 5 2 18.183 18.504 0.409 291.292 o                                             
1 5 3 22.767 22.913 0.524 177.790 o                                             
1 5 4 81.591 83.253 1.337 27.297 o                                              
1 5 5 8.482 8.518 0.529 174.144 o                                               
1 5 6 12.295 13.222 0.666 110.086 o                                             
1 5 7 29.170 30.427 1.037 45.388 o                                              
1 5 8 103.784 101.784 3.094 5.097 o                                             
1 5 9 27.944 28.468 1.823 14.688 o                                              
1 5 10 33.108 32.555 2.079 11.288 o                                             
1 5 11 5.132 6.117 1.441 23.509 o                                               
1 5 12 70.417 68.323 3.099 5.079 o                                              
1 6 0 63.263 61.535 0.791 77.932 o                                              
1 6 1 21.075 21.767 0.437 256.018 o                                             
1 6 2 215.339 218.312 2.297 9.245 o                                             
1 6 3 135.502 137.384 1.626 18.451 o                                            
1 6 4 130.109 129.679 1.861 14.091 o                                            
1 6 5 225.943 228.560 2.996 5.436 o                                             
1 6 6 21.457 21.772 0.813 73.804 o                                              
1 6 7 62.246 61.426 1.462 22.813 o                                              
1 6 8 16.078 14.979 0.917 58.054 o                                              
1 6 9 8.756 10.008 1.293 29.171 o                                               
1 6 10 40.157 41.427 2.297 9.245 o                                              
1 6 11 2.880 3.934 1.342 27.076 o                                               
1 6 12 2.799 2.843 1.517 21.201 o                                               
1 7 0 18.789 19.148 0.437 256.018 o                                             
1 7 1 334.381 337.503 3.389 4.249 o                                             
1 7 2 161.291 161.175 1.812 14.865 o                                            
1 7 3 4.928 5.151 0.377 344.154 o                                               
1 7 4 83.562 83.280 1.222 32.655 o                                              
1 7 5 74.359 72.580 1.381 25.598 o                                              
1 7 6 7.155 7.738 0.617 128.320 o                                               
1 7 7 10.393 9.467 0.764 83.598 o                                               
1 7 8 94.784 90.942 1.948 12.856 o                                              
1 7 9 14.430 15.803 1.009 47.875 o                                              
1 7 10 32.586 31.562 2.095 11.112 o                                             
1 7 11 7.639 8.572 1.572 19.755 o                                               
1 7 12 24.197 22.765 2.074 11.347 o                                             
1 8 0 393.763 399.939 3.978 3.083 o                                             
1 8 1 231.217 233.313 2.466 8.020 o                                             
1 8 2 10.680 10.193 0.431 262.541 o                                             
1 8 3 255.728 256.275 2.794 6.250 o                                             
1 8 4 44.906 44.941 0.879 63.212 o                                              
1 8 5 70.323 68.973 1.370 26.008 o                                              
1 8 6 9.680 9.047 0.677 106.563 o                                               
1 8 7 56.969 56.068 1.446 23.332 o                                              
1 8 8 3.521 3.230 0.486 206.857 o                                               
1 8 9 8.016 8.311 0.737 89.905 o                                                
1 8 10 24.410 24.419 1.250 31.245 o                                             
1 8 11 16.481 15.563 1.173 35.447 o                                             
1 9 0 2.662 3.241 0.338 426.253 o                                               
1 9 1 229.044 231.026 2.516 7.710 o                                             
1 9 2 58.488 61.475 0.977 51.138 o                                              
1 9 3 28.784 28.861 0.698 100.007 o                                             
1 9 4 2.376 2.166 0.382 334.391 o                                               
1 9 5 92.593 89.583 1.451 23.157 o                                              
1 9 6 11.496 11.017 0.764 83.598 o                                              
1 9 7 68.355 67.041 1.604 18.956 o                                              
1 9 8 50.669 51.004 1.512 21.355 o                                              
1 9 9 19.884 19.748 1.113 39.372 o                                              
1 9 10 7.481 7.350 0.808 74.805 o                                               
1 9 11 24.772 23.420 1.304 28.685 o                                             
1 10 0 40.697 42.824 0.797 76.868 o                                             
1 10 1 135.120 130.508 1.664 17.614 o                                           
1 10 2 59.160 59.156 0.993 49.466 o                                             
1 10 3 79.058 79.264 1.233 32.080 o                                             
1 10 4 22.135 22.591 0.698 100.007 o                                            
1 10 5 9.836 9.473 0.573 148.618 o                                              
1 10 6 2.606 2.417 0.437 256.018 o                                              
1 10 7 18.000 18.667 0.955 53.503 o                                             
1 10 8 41.356 39.556 1.375 25.802 o                                             
1 10 9 31.202 29.450 1.304 28.685 o                                             
1 10 10 60.481 55.735 1.795 15.138 o                                            
1 10 11 19.546 18.651 1.217 32.949 o                                            
1 11 0 94.587 96.355 1.348 26.857 o                                             
1 11 1 17.445 17.052 0.557 157.489 o                                            
1 11 2 116.433 117.319 1.582 19.483 o                                           
1 11 3 15.343 16.578 0.595 137.911 o                                            
1 11 4 63.343 62.026 1.168 35.779 o                                             
1 11 5 34.864 35.671 0.949 54.119 o                                             
1 11 6 10.601 9.784 0.677 106.563 o                                             
1 11 7 21.576 21.734 0.906 59.461 o                                             
1 11 8 94.037 95.105 2.112 10.940 o                                             
1 11 9 44.881 45.902 1.572 19.755 o                                             
1 11 10 15.104 16.228 1.140 37.511 o                                            
1 11 11 2.806 3.591 0.589 140.476 o                                             
1 12 0 26.105 26.771 0.704 98.463 o                                             
1 12 1 1.174 0.355 0.360 376.152 o                                              
1 12 2 116.304 114.793 1.615 18.701 o                                           
1 12 3 32.294 32.124 0.829 70.919 o                                             
1 12 4 145.130 140.139 1.981 12.435 o                                           
1 12 5 24.764 24.948 0.857 66.474 o                                             
1 12 6 29.100 28.855 0.955 53.503 o                                             
1 12 7 2.540 1.899 0.458 232.216 o                                              
1 12 8 12.954 11.716 0.966 52.300 o                                             
1 12 9 8.322 8.905 0.819 72.823 o                                               
1 12 10 47.740 45.378 1.632 18.328 o                                            
1 12 11 0.786 1.610 0.529 174.144 o                                             
1 13 0 58.768 57.012 1.075 42.220 o                                             
1 13 1 127.501 126.945 1.763 15.705 o                                           
1 13 2 111.707 109.625 1.626 18.451 o                                           
1 13 3 34.807 33.624 0.900 60.184 o                                             
1 13 4 25.271 26.989 0.851 67.329 o                                             
1 13 5 44.625 44.499 1.146 37.155 o                                             
1 13 6 7.573 7.503 0.600 135.415 o                                              
1 13 7 40.890 42.137 1.244 31.520 o                                             
1 13 8 28.302 28.189 1.260 30.706 o                                             
1 13 9 16.754 16.021 1.130 38.239 o                                             
1 13 10 0.102 0.229 0.507 189.446 o                                             
1 14 0 1.509 0.857 0.431 262.541 o                                              
1 14 1 29.817 29.417 0.824 71.862 o                                             
1 14 2 54.310 54.420 1.130 38.239 o                                             
1 14 3 114.231 114.242 1.773 15.513 o                                           
1 14 4 41.852 39.206 1.059 43.536 o                                             
1 14 5 39.414 39.992 1.113 39.372 o                                             
1 14 6 27.802 27.873 0.999 48.927 o                                             
1 14 7 25.804 24.501 1.042 44.914 o                                             
1 14 8 1.917 1.195 0.502 193.587 o                                              
1 14 9 7.431 7.890 0.819 72.823 o                                               
1 14 10 7.779 6.548 0.666 110.086 o                                             
1 15 0 84.784 85.840 1.468 22.644 o                                             
1 15 1 87.242 87.149 1.512 21.355 o                                             
1 15 2 30.568 31.469 0.917 58.054 o                                             
1 15 3 34.150 33.313 0.977 51.138 o                                             
1 15 4 2.191 2.963 0.393 316.072 o                                              
1 15 5 29.340 29.690 1.020 46.856 o                                             
1 15 6 11.734 10.952 0.808 74.805 o                                             
1 15 7 34.414 32.162 1.168 35.779 o                                             
1 15 8 43.433 46.077 1.375 25.802 o                                             
1 15 9 21.581 22.143 1.233 32.080 o                                             
1 15 10 10.891 10.488 0.879 63.212 o                                            
1 16 0 24.233 24.326 0.846 68.201 o                                             
1 16 1 61.424 61.448 1.282 29.670 o                                             
1 16 2 29.122 27.480 0.939 55.385 o                                             
1 16 3 9.866 9.244 0.611 130.622 o                                              
1 16 4 22.144 23.458 0.906 59.461 o                                             
1 16 5 73.865 78.211 1.626 18.451 o                                             
1 16 6 2.968 2.968 0.426 269.316 o                                              
1 16 7 23.075 25.734 1.070 42.652 o                                             
1 16 8 5.360 5.560 0.518 181.553 o                                              
1 16 9 43.000 42.753 1.577 19.618 o                                             
1 17 0 29.863 29.379 0.955 53.503 o                                             
1 17 1 25.066 25.292 0.900 60.184 o                                             
1 17 2 77.263 75.319 1.517 21.201 o                                             
1 17 3 25.743 24.893 0.939 55.385 o                                             
1 17 4 26.755 27.944 1.009 47.875 o                                             
1 17 5 10.964 11.399 0.797 76.868 o                                             
1 17 6 20.832 21.412 0.999 48.927 o                                             
1 17 7 19.310 20.408 1.009 47.875 o                                             
1 17 8 29.103 26.705 1.173 35.447 o                                             
1 17 9 17.846 18.220 1.042 44.914 o                                             
1 18 0 0.787 0.928 0.382 334.391 o                                              
1 18 1 23.110 23.655 0.922 57.369 o                                             
1 18 2 108.330 109.511 1.915 13.300 o                                           
1 18 3 27.601 26.383 0.999 48.927 o                                             
1 18 4 56.313 58.278 1.457 22.984 o                                             
1 18 5 7.436 6.925 0.644 117.676 o                                              
1 18 6 13.842 13.789 0.889 61.670 o                                             
1 18 7 44.594 42.841 1.381 25.598 o                                             
1 18 8 4.556 5.435 0.518 181.553 o                                              
1 18 9 11.696 11.519 0.889 61.670 o                                             
1 19 0 33.626 33.542 1.091 40.963 o                                             
1 19 1 14.486 15.230 0.824 71.862 o                                             
1 19 2 40.065 40.991 1.195 34.163 o                                             
1 19 3 27.409 27.076 1.048 44.448 o                                             
1 19 4 39.712 40.593 1.244 31.520 o                                             
1 19 5 18.011 18.586 0.971 51.714 o                                             
1 19 6 10.883 11.743 0.857 66.474 o                                             
1 19 7 6.794 6.717 0.611 130.622 o                                              
1 19 8 1.821 2.259 0.437 256.018 o                                              
1 20 0 41.787 40.052 1.239 31.798 o                                             
1 20 1 6.315 5.795 0.480 211.585 o                                              
1 20 2 10.171 9.653 0.698 100.007 o                                             
1 20 3 7.899 7.721 0.655 113.786 o                                              
1 20 4 8.923 9.195 0.791 77.932 o                                               
1 20 5 64.870 64.335 1.632 18.328 o                                             
1 20 6 33.508 31.436 1.239 31.798 o                                             
1 20 7 14.292 15.372 0.982 50.572 o                                             
1 20 8 0.045 0.109 0.387 325.038 o                                              
1 21 0 1.196 1.424 0.426 269.316 o                                              
1 21 1 1.473 2.052 0.409 291.292 o                                              
1 21 2 21.784 22.749 1.015 47.361 o                                             
1 21 3 24.195 23.458 1.042 44.914 o                                             
1 21 4 11.219 10.744 0.780 80.127 o                                             
1 21 5 24.975 24.981 1.108 39.761 o                                             
1 21 6 9.012 9.358 0.769 82.416 o                                               
1 21 7 9.261 9.265 0.660 111.913 o                                              
1 22 0 3.715 3.972 0.469 221.541 o                                              
1 22 1 33.124 34.579 1.200 33.854 o                                             
1 22 2 38.401 36.385 1.266 30.442 o                                             
1 22 3 6.553 7.159 0.606 132.986 o                                              
1 22 4 20.749 21.658 1.042 44.914 o                                             
1 22 5 1.573 1.719 0.426 269.316 o                                              
1 22 6 10.089 8.583 0.753 86.038 o                                              
1 23 0 6.104 6.968 0.600 135.415 o                                              
1 23 1 9.469 10.602 0.884 62.434 o                                              
1 23 2 43.068 43.173 1.413 24.426 o                                             
1 23 3 2.798 2.728 0.453 237.845 o                                              
1 23 4 14.654 15.001 0.955 53.503 o                                             
1 23 5 3.508 4.556 0.497 197.865 o                                              
1 23 6 11.567 11.977 0.879 63.212 o                                             
1 24 0 9.787 9.735 0.786 79.018 o                                               
1 24 1 21.747 20.823 1.070 42.652 o                                             
1 24 2 9.750 10.591 0.791 77.932 o                                              
1 24 3 7.988 8.092 0.638 119.696 o                                              
1 24 4 2.212 2.128 0.431 262.541 o                                              
1 24 5 17.799 17.347 0.993 49.466 o                                             
1 25 1 8.650 9.446 0.813 73.804 o                                               
1 25 2 0.078 0.153 0.426 269.316 o                                              
1 25 3 15.609 17.816 1.151 36.803 o                                             
1 26 0 6.653 7.279 0.633 121.768 o                                              
1 26 1 0.797 1.992 0.480 211.585 o                                              
1 26 2 3.619 4.469 0.551 160.623 o                                              
2 0 0 41.074 41.695 0.535 170.608 o                                             
2 0 1 1.451 1.626 0.158 1948.300 o                                              
2 0 2 3.887 4.174 0.224 974.727 o                                               
2 0 3 133.969 131.376 1.522 21.049 o                                            
2 0 4 52.359 56.477 1.522 21.049 o                                              
2 0 5 143.882 143.752 3.088 5.115 o                                             
2 0 6 75.401 76.083 2.194 10.139 o                                              
2 0 7 6.888 7.383 0.982 50.572 o                                                
2 0 8 55.009 53.820 2.188 10.190 o                                              
2 0 9 72.510 75.341 2.756 6.425 o                                               
2 0 10 50.268 49.460 2.434 8.237 o                                              
2 0 11 12.101 12.534 1.664 17.614 o                                             
2 0 12 47.661 46.448 2.636 7.024 o                                              
2 1 0 30.775 30.951 0.437 256.018 o                                             
2 1 1 77.749 77.567 0.879 63.212 o                                              
2 1 2 305.521 306.897 3.034 5.300 o                                             
2 1 3 137.514 139.632 1.572 19.755 o                                            
2 1 4 102.614 106.335 1.533 20.751 o                                            
2 1 5 36.768 33.793 1.299 28.927 o                                              
2 1 6 89.971 93.495 2.494 7.845 o                                               
2 1 7 44.816 43.719 1.806 14.955 o                                              
2 1 8 58.839 58.540 2.286 9.333 o                                               
2 1 9 15.947 17.401 1.495 21.825 o                                              
2 1 10 67.780 66.867 2.810 6.178 o                                              
2 1 11 11.033 9.871 1.588 19.349 o                                              
2 1 12 21.671 20.474 2.084 11.229 o                                             
2 2 0 1711.210 1669.260 14.706 0.226 o                                          
2 2 1 275.862 275.848 2.712 6.633 o                                             
2 2 2 1070.500 1078.400 9.762 0.512 o                                           
2 2 3 377.263 381.594 3.787 3.402 o                                             
2 2 4 129.054 130.476 1.817 14.776 o                                            
2 2 5 162.584 160.509 2.232 9.795 o                                             
2 2 6 2.241 2.297 0.709 96.954 o                                                
2 2 7 12.638 12.501 1.119 38.989 o                                              
2 2 8 24.981 23.464 1.577 19.618 o                                              
2 2 9 109.943 108.856 3.416 4.181 o                                             
2 2 10 2.123 2.848 1.173 35.447 o                                               
2 2 11 3.827 3.296 1.359 26.427 o                                               
2 2 12 6.496 6.188 1.615 18.701 o                                               
2 3 0 786.151 782.149 7.132 0.959 o                                             
2 3 1 522.474 533.427 5.020 1.936 o                                             
2 3 2 107.384 106.493 1.244 31.520 o                                            
2 3 3 443.921 445.825 4.409 2.510 o                                             
2 3 4 128.741 132.680 1.839 14.428 o                                            
2 3 5 31.344 31.469 0.840 69.089 o                                              
2 3 6 2.317 2.248 0.573 148.618 o                                               
2 3 7 14.197 14.411 1.190 34.478 o                                              
2 3 8 27.578 28.893 1.670 17.499 o                                              
2 3 9 4.932 5.331 1.097 40.556 o                                                
2 3 10 6.670 6.537 1.326 27.748 o                                               
2 3 11 6.078 7.225 1.446 23.332 o                                               
2 3 12 39.330 42.404 2.516 7.710 o                                              
2 4 0 35.203 35.643 0.529 174.144 o                                             
2 4 1 153.060 156.913 1.659 17.730 o                                            
2 4 2 86.451 88.579 1.086 41.376 o                                              
2 4 3 65.045 65.497 0.933 56.035 o                                              
2 4 4 13.380 12.932 0.567 151.490 o                                             
2 4 5 147.799 147.588 2.112 10.940 o                                            
2 4 6 22.596 22.520 0.819 72.823 o                                              
2 4 7 133.488 129.712 2.657 6.909 o                                             
2 4 8 16.621 15.857 1.375 25.802 o                                              
2 4 9 48.287 48.548 2.286 9.333 o                                               
2 4 10 4.647 4.660 1.250 31.245 o                                               
2 4 11 2.982 2.265 1.402 24.808 o                                               
2 4 12 11.165 11.132 1.768 15.608 o                                             
2 5 0 89.796 90.620 1.075 42.220 o                                              
2 5 1 416.057 424.374 4.125 2.867 o                                             
2 5 2 8.093 8.349 0.344 412.829 o                                               
2 5 3 249.393 248.062 2.652 6.937 o                                             
2 5 4 61.288 59.522 0.982 50.572 o                                              
2 5 5 63.644 63.418 1.239 31.798 o                                              
2 5 6 98.909 98.090 1.746 16.001 o                                              
2 5 7 70.852 70.659 1.561 20.032 o                                              
2 5 8 57.722 56.264 1.517 21.201 o                                              
2 5 9 10.617 11.410 1.381 25.598 o                                              
2 5 10 46.151 46.448 2.396 8.502 o                                              
2 5 11 1.385 0.698 1.299 28.927 o                                               
2 5 12 2.129 2.248 1.517 21.201 o                                               
2 6 0 2098.540 2069.440 18.373 0.145 o                                          
2 6 1 22.781 22.787 0.480 211.585 o                                             
2 6 2 285.438 290.477 2.996 5.436 o                                             
2 6 3 88.359 90.532 1.222 32.655 o                                              
2 6 4 110.268 107.645 1.446 23.332 o                                            
2 6 5 12.210 12.419 0.633 121.768 o                                             
2 6 6 0.297 0.589 0.480 211.585 o                                               
2 6 7 29.724 29.183 1.053 43.988 o                                              
2 6 8 49.586 46.830 1.435 23.689 o                                              
2 6 9 50.856 49.618 1.561 20.032 o                                              
2 6 10 16.735 16.894 1.659 17.730 o                                             
2 6 11 13.842 13.576 1.664 17.614 o                                             
2 6 12 29.947 29.199 2.199 10.089 o                                             
2 7 0 289.226 292.087 2.990 5.456 o                                             
2 7 1 95.247 97.424 1.222 32.655 o                                              
2 7 2 138.626 139.605 1.653 17.847 o                                            
2 7 3 105.988 108.043 1.408 24.616 o                                            
2 7 4 100.856 101.953 1.424 24.053 o                                            
2 7 5 14.607 14.084 0.698 100.007 o                                             
2 7 6 77.530 76.760 1.555 20.173 o                                              
2 7 7 84.783 83.264 1.768 15.608 o                                              
2 7 8 44.001 41.624 1.359 26.427 o                                              
2 7 9 10.390 10.515 0.917 58.054 o                                              
2 7 10 26.888 26.099 1.315 28.211 o                                             
2 7 11 0.942 0.513 1.299 28.927 o                                               
2 8 0 0.355 0.758 0.300 541.658 o                                               
2 8 1 4.188 4.813 0.360 376.152 o                                               
2 8 2 139.569 143.288 1.746 16.001 o                                            
2 8 3 119.838 119.016 1.539 20.604 o                                            
2 8 4 114.466 115.890 1.588 19.349 o                                            
2 8 5 61.026 62.419 1.162 36.115 o                                              
2 8 6 0.140 0.229 0.518 181.553 o                                               
2 8 7 80.873 81.976 1.763 15.705 o                                              
2 8 8 0.075 0.306 0.409 291.292 o                                               
2 8 9 1.958 3.340 0.535 170.608 o                                               
2 8 10 31.119 30.252 1.391 25.198 o                                             
2 8 11 6.174 5.631 0.649 115.706 o                                              
2 9 0 236.072 233.624 2.570 7.386 o                                             
2 9 1 272.304 271.657 2.925 5.703 o                                             
2 9 2 128.841 127.436 1.610 18.828 o                                            
2 9 3 288.859 287.935 3.170 4.854 o                                             
2 9 4 46.787 48.379 0.971 51.714 o                                              
2 9 5 25.340 26.067 0.802 75.826 o                                              
2 9 6 3.776 4.895 0.480 211.585 o                                               
2 9 7 4.676 4.955 0.529 174.144 o                                               
2 9 8 11.526 11.705 0.797 76.868 o                                              
2 9 9 38.330 38.181 1.424 24.053 o                                              
2 9 10 11.417 12.168 0.911 58.751 o                                             
2 9 11 0.247 0.306 0.507 189.446 o                                              
2 10 0 248.592 252.913 2.772 6.349 o                                            
2 10 1 9.149 8.654 0.458 232.216 o                                              
2 10 2 2.758 2.636 0.366 365.007 o                                              
2 10 3 253.179 255.620 2.908 5.768 o                                            
2 10 4 138.003 137.607 1.872 13.927 o                                           
2 10 5 138.670 137.919 1.964 12.643 o                                           
2 10 6 10.341 12.054 0.688 103.207 o                                            
2 10 7 8.770 9.446 0.791 77.932 o                                               
2 10 8 1.179 1.397 0.486 206.857 o                                              
2 10 9 12.287 14.056 1.020 46.856 o                                             
2 10 10 32.882 33.340 1.446 23.332 o                                            
2 10 11 5.779 6.270 0.780 80.127 o                                              
2 11 0 2.220 2.401 0.360 376.152 o                                              
2 11 1 5.127 4.726 0.431 262.541 o                                              
2 11 2 64.293 63.756 1.113 39.372 o                                             
2 11 3 12.026 11.950 0.578 145.827 o                                            
2 11 4 49.816 49.558 1.064 43.090 o                                             
2 11 5 59.773 60.029 1.255 30.974 o                                             
2 11 6 103.125 103.956 1.779 15.418 o                                           
2 11 7 94.901 97.141 2.052 11.590 o                                             
2 11 8 9.707 8.480 0.775 81.260 o                                               
2 11 9 14.892 15.557 1.070 42.652 o                                             
2 11 10 42.303 44.118 1.577 19.618 o                                            
2 11 11 3.476 4.567 0.611 130.622 o                                             
2 12 0 44.985 43.152 0.906 59.461 o                                             
2 12 1 41.789 40.467 0.884 62.434 o                                             
2 12 2 57.388 56.995 1.080 41.795 o                                             
2 12 3 84.647 84.044 1.408 24.616 o                                             
2 12 4 12.931 12.616 0.655 113.786 o                                            
2 12 5 14.614 14.237 0.737 89.905 o                                             
2 12 6 8.245 7.841 0.540 167.179 o                                              
2 12 7 1.366 2.166 0.382 334.391 o                                              
2 12 8 0.455 0.016 0.431 262.541 o                                              
2 12 9 17.022 17.281 1.124 38.611 o                                             
2 12 10 48.017 48.096 1.675 17.385 o                                            
2 13 0 165.346 167.019 2.128 10.773 o                                           
2 13 1 80.700 79.373 1.342 27.076 o                                             
2 13 2 72.962 73.093 1.299 28.927 o                                             
2 13 3 43.083 43.637 1.026 46.359 o                                             
2 13 4 0.451 0.398 0.327 455.144 o                                              
2 13 5 1.365 2.248 0.371 354.351 o                                              
2 13 6 60.500 62.016 1.408 24.616 o                                             
2 13 7 48.410 48.679 1.353 26.641 o                                             
2 13 8 33.940 31.272 1.359 26.427 o                                             
2 13 9 33.616 34.967 1.451 23.157 o                                             
2 13 10 6.621 7.061 0.677 106.563 o                                             
2 14 0 11.491 10.870 0.600 135.415 o                                            
2 14 1 42.990 44.483 1.020 46.856 o                                             
2 14 2 32.046 33.635 0.906 59.461 o                                             
2 14 3 49.951 47.932 1.130 38.239 o                                             
2 14 4 12.464 11.634 0.704 98.463 o                                             
2 14 5 93.296 91.968 1.708 16.725 o                                             
2 14 6 10.766 11.208 0.742 88.588 o                                             
2 14 7 37.788 40.058 1.244 31.520 o                                             
2 14 8 8.461 9.926 0.808 74.805 o                                               
2 14 9 69.139 71.958 1.975 12.504 o                                             
2 14 10 17.018 17.014 1.146 37.155 o                                            
2 15 0 71.539 69.557 1.321 27.978 o                                             
2 15 1 21.843 23.617 0.802 75.826 o                                             
2 15 2 32.800 31.649 0.928 56.696 o                                             
2 15 3 16.621 16.883 0.791 77.932 o                                             
2 15 4 12.613 12.763 0.742 88.588 o                                             
2 15 5 11.807 12.638 0.758 84.805 o                                             
2 15 6 57.369 56.493 1.430 23.870 o                                             
2 15 7 32.298 32.609 1.184 34.796 o                                             
2 15 8 6.848 6.985 0.693 101.588 o                                              
2 15 9 0.371 1.091 0.518 181.553 o                                              
2 15 10 2.671 2.941 0.567 151.490 o                                             
2 16 0 38.760 36.784 1.020 46.856 o                                             
2 16 1 3.446 3.541 0.393 316.072 o                                              
2 16 2 77.029 72.836 1.451 23.157 o                                             
2 16 3 2.380 2.772 0.393 316.072 o                                              
2 16 4 24.933 25.068 0.911 58.751 o                                             
2 16 5 1.085 1.130 0.355 387.815 o                                              
2 16 6 14.998 15.290 0.889 61.670 o                                             
2 16 7 4.511 4.267 0.480 211.585 o                                              
2 16 8 2.328 3.236 0.469 221.541 o                                              
2 16 9 16.020 15.459 1.004 48.397 o                                             
2 17 0 36.185 35.480 1.042 44.914 o                                             
2 17 1 11.416 10.018 0.688 103.207 o                                            
2 17 2 0.123 0.065 0.333 440.343 o                                              
2 17 3 11.130 12.692 0.748 87.299 o                                             
2 17 4 39.857 38.552 1.179 35.119 o                                             
2 17 5 5.380 5.304 0.480 211.585 o                                              
2 17 6 46.982 46.688 1.359 26.427 o                                             
2 17 7 49.638 50.584 1.468 22.644 o                                             
2 17 8 24.043 23.387 1.130 38.239 o                                             
2 17 9 3.798 4.311 0.524 177.790 o                                              
2 18 0 43.093 43.457 1.195 34.163 o                                             
2 18 1 10.200 9.898 0.720 94.038 o                                              
2 18 2 9.727 10.755 0.731 91.252 o                                              
2 18 3 2.778 2.095 0.382 334.391 o                                              
2 18 4 26.594 25.248 1.037 45.388 o                                             
2 18 5 44.542 44.096 1.359 26.427 o                                             
2 18 6 49.502 49.405 1.446 23.332 o                                             
2 18 7 9.218 9.849 0.758 84.805 o                                               
2 18 8 1.650 1.904 0.431 262.541 o                                              
2 19 0 36.181 37.548 1.157 36.457 o                                             
2 19 1 28.837 29.073 1.053 43.988 o                                             
2 19 2 1.275 1.130 0.360 376.152 o                                              
2 19 3 38.646 38.655 1.211 33.246 o                                             
2 19 4 8.718 8.671 0.704 98.463 o                                               
2 19 5 9.602 11.061 0.835 69.995 o                                              
2 19 6 1.446 2.335 0.437 256.018 o                                              
2 19 7 6.002 6.974 0.633 121.768 o                                              
2 19 8 5.812 6.690 0.540 167.179 o                                              
2 20 0 1.631 0.917 0.371 354.351 o                                              
2 20 1 69.728 71.259 1.626 18.451 o                                             
2 20 2 30.969 31.671 1.119 38.989 o                                             
2 20 3 9.078 9.828 0.666 110.086 o                                              
2 20 4 24.695 26.514 1.091 40.963 o                                             
2 20 5 1.334 1.402 0.415 283.677 o                                              
2 20 6 3.770 3.792 0.480 211.585 o                                              
2 20 7 0.367 0.977 0.404 299.218 o                                              
2 21 0 8.321 7.689 0.638 119.696 o                                              
2 21 1 27.149 28.713 1.113 39.372 o                                             
2 21 2 29.142 30.083 1.157 36.457 o                                             
2 21 3 43.218 43.108 1.364 26.216 o                                             
2 21 4 19.749 20.174 1.037 45.388 o                                             
2 21 5 0.979 0.944 0.404 299.218 o                                              
2 21 6 14.032 13.680 0.955 53.503 o                                             
2 21 7 11.473 10.341 0.791 77.932 o                                             
2 22 0 15.689 15.033 0.922 57.369 o                                             
2 22 1 23.409 23.202 1.064 43.090 o                                             
2 22 2 3.248 3.547 0.469 221.541 o                                              
2 22 3 8.963 7.759 0.715 95.479 o                                               
2 22 4 18.378 16.703 1.031 45.870 o                                             
2 22 5 19.691 20.861 1.037 45.388 o                                             
2 22 6 45.769 45.487 1.413 24.426 o                                             
2 23 0 10.581 11.099 0.873 64.005 o                                             
2 23 1 2.891 2.548 0.442 249.736 o                                              
2 23 2 1.752 2.521 0.447 243.682 o                                              
2 23 3 3.986 5.184 0.562 154.446 o                                              
2 23 4 21.203 23.328 1.064 43.090 o                                             
2 23 5 16.756 16.365 1.015 47.361 o                                             
2 24 0 32.701 32.206 1.233 32.080 o                                             
2 24 1 37.587 40.914 1.331 27.521 o                                             
2 24 2 9.072 8.671 0.758 84.805 o                                               
2 24 3 0.016 0.038 0.393 316.072 o                                              
2 24 4 4.496 3.323 0.464 226.784 o                                              
2 25 0 3.090 4.098 0.573 148.618 o                                              
2 25 1 22.405 22.869 1.315 28.211 o                                             
2 25 2 40.533 39.703 1.653 17.847 o                                             
2 25 3 12.478 12.992 1.064 43.090 o                                             
2 26 0 0.945 1.070 0.447 243.682 o                                              
2 26 1 29.467 30.301 1.446 23.332 o                                             
3 0 1 171.951 174.648 1.850 14.258 o                                            
3 0 2 0.095 0.104 0.229 928.864 o                                               
3 0 3 179.965 182.325 2.035 11.777 o                                            
3 0 4 10.497 11.519 0.464 226.784 o                                             
3 0 5 51.622 49.651 0.966 52.300 o                                              
3 0 7 5.764 5.882 0.999 48.927 o                                                
3 0 8 2.010 2.117 0.999 48.927 o                                                
3 0 9 70.060 68.624 2.696 6.714 o                                               
3 0 10 1.067 0.851 1.157 36.457 o                                               
3 0 11 1.578 1.233 1.326 27.748 o                                               
3 0 12 7.344 5.489 1.659 17.730 o                                               
3 1 0 30.277 30.836 0.507 189.446 o                                             
3 1 1 354.466 366.855 3.623 3.716 o                                             
3 1 2 183.059 178.680 1.948 12.856 o                                            
3 1 3 249.281 249.967 2.652 6.937 o                                             
3 1 4 111.735 112.659 1.462 22.813 o                                            
3 1 5 43.420 44.450 0.911 58.751 o                                              
3 1 6 3.461 3.760 0.507 189.446 o                                               
3 1 7 0.430 0.840 0.829 70.919 o                                                
3 1 8 114.076 113.150 3.301 4.477 o                                             
3 1 9 11.701 11.879 1.397 25.002 o                                              
3 1 10 53.726 57.066 2.592 7.262 o                                              
3 1 11 10.677 10.913 1.664 17.614 o                                             
3 1 12 6.647 7.274 1.664 17.614 o                                               
3 2 1 58.404 58.627 0.786 79.018 o                                              
3 2 2 264.905 270.233 2.772 6.349 o                                             
3 2 3 16.732 17.292 0.502 193.587 o                                             
3 2 4 30.417 30.776 0.693 101.588 o                                             
3 2 5 35.931 35.256 0.829 70.919 o                                              
3 2 6 41.579 41.455 1.086 41.376 o                                              
3 2 7 152.322 150.491 3.711 3.544 o                                             
3 2 8 57.438 59.151 2.335 8.945 o                                               
3 2 9 20.140 19.279 1.604 18.956 o                                              
3 2 10 27.226 27.611 1.986 12.367 o                                             
3 2 11 14.254 15.066 1.719 16.513 o                                             
3 2 12 3.405 3.252 1.522 21.049 o                                               
3 3 0 68.943 68.793 0.879 63.212 o                                              
3 3 1 424.844 431.785 4.223 2.735 o                                             
3 3 2 265.036 265.262 2.756 6.425 o                                             
3 3 3 167.584 166.228 1.910 13.376 o                                            
3 3 4 79.041 79.624 1.173 35.447 o                                              
3 3 5 70.929 72.809 1.206 33.548 o                                              
3 3 6 4.527 4.796 0.557 157.489 o                                               
3 3 7 30.618 28.828 1.070 42.652 o                                              
3 3 8 45.282 45.585 2.079 11.288 o                                              
3 3 9 13.607 13.871 1.484 22.147 o                                              
3 3 10 78.898 82.014 3.159 4.888 o                                              
3 3 11 33.868 34.656 2.270 9.468 o                                              
3 3 12 1.616 0.769 1.522 21.049 o                                               
3 4 0 404.751 411.147 4.011 3.033 o                                             
3 4 1 81.619 81.409 1.037 45.388 o                                              
3 4 2 54.315 54.747 0.851 67.329 o                                              
3 4 3 13.019 12.540 0.475 216.477 o                                             
3 4 4 24.169 24.850 0.644 117.676 o                                             
3 4 5 69.807 71.216 1.206 33.548 o                                              
3 4 6 9.861 9.500 0.671 108.303 o                                               
3 4 7 10.515 9.582 0.780 80.127 o                                               
3 4 8 39.543 38.770 1.299 28.927 o                                              
3 4 9 100.018 101.386 3.350 4.346 o                                             
3 4 10 12.793 11.879 1.572 19.755 o                                             
3 4 11 16.227 16.845 1.861 14.091 o                                             
3 4 12 0.692 0.999 1.451 23.157 o                                               
3 5 0 204.158 207.383 2.205 10.039 o                                            
3 5 1 23.781 24.157 0.524 177.790 o                                             
3 5 2 313.901 313.063 3.241 4.644 o                                             
3 5 3 206.526 212.774 2.363 8.739 o                                             
3 5 4 270.408 268.940 2.974 5.516 o                                             
3 5 5 72.646 71.963 1.233 32.080 o                                              
3 5 6 21.405 20.899 0.851 67.329 o                                              
3 5 7 32.460 31.889 1.124 38.611 o                                              
3 5 8 39.679 38.344 1.299 28.927 o                                              
3 5 9 0.061 0.142 0.464 226.784 o                                               
3 5 10 6.631 7.110 1.408 24.616 o                                               
3 5 11 15.511 15.568 1.741 16.102 o                                             
3 6 0 37.566 39.201 0.693 101.588 o                                             
3 6 1 66.458 68.558 0.977 51.138 o                                              
3 6 2 631.036 634.332 6.215 1.263 o                                             
3 6 3 3.493 3.372 0.377 344.154 o                                               
3 6 4 83.909 79.510 1.239 31.798 o                                              
3 6 5 43.063 43.736 0.949 54.119 o                                              
3 6 6 19.409 18.520 0.851 67.329 o                                              
3 6 7 12.419 11.939 0.846 68.201 o                                              
3 6 8 26.458 26.061 1.124 38.611 o                                              
3 6 9 8.158 8.043 0.655 113.786 o                                               
3 6 10 22.701 23.207 1.239 31.798 o                                             
3 6 11 12.077 12.070 1.692 17.050 o                                             
3 7 0 243.951 241.667 2.592 7.262 o                                             
3 7 1 158.322 158.283 1.844 14.342 o                                            
3 7 2 6.085 7.263 0.420 276.356 o                                               
3 7 3 254.014 252.842 2.810 6.178 o                                             
3 7 4 57.586 59.178 1.064 43.090 o                                              
3 7 5 121.765 121.843 1.752 15.902 o                                            
3 7 6 40.521 39.108 1.140 37.511 o                                              
3 7 7 35.486 35.791 1.200 33.854 o                                              
3 7 8 29.643 30.088 1.195 34.163 o                                              
3 7 9 8.293 8.971 0.742 88.588 o                                                
3 7 10 9.911 11.634 0.879 63.212 o                                              
3 7 11 22.145 22.433 1.282 29.670 o                                             
3 8 0 78.242 80.290 1.151 36.803 o                                              
3 8 1 42.764 42.459 0.797 76.868 o                                              
3 8 2 89.050 88.475 1.260 30.706 o                                              
3 8 3 42.317 42.819 0.868 64.812 o                                              
3 8 4 53.319 53.569 1.042 44.914 o                                              
3 8 5 191.308 186.047 2.374 8.659 o                                             
3 8 6 19.365 18.657 0.791 77.932 o                                              
3 8 7 12.796 11.083 0.851 67.329 o                                              
3 8 8 34.162 33.210 1.282 29.670 o                                              
3 8 9 44.739 43.010 1.528 20.899 o                                              
3 8 10 7.785 7.214 0.677 106.563 o                                              
3 8 11 5.810 6.488 0.797 76.868 o                                               
3 9 0 108.827 107.137 1.430 23.870 o                                            
3 9 1 391.276 379.886 3.994 3.058 o                                             
3 9 2 62.570 61.868 1.053 43.988 o                                              
3 9 3 25.050 26.007 0.720 94.038 o                                              
3 9 4 65.398 66.981 1.206 33.548 o                                              
3 9 5 1.785 1.806 0.469 221.541 o                                               
3 9 6 31.524 32.217 0.966 52.300 o                                              
3 9 7 104.845 108.283 2.123 10.828 o                                            
3 9 8 22.672 22.051 1.113 39.372 o                                              
3 9 9 6.444 6.264 0.633 121.768 o                                               
3 9 10 34.197 33.193 1.446 23.332 o                                             
3 9 11 11.038 10.701 0.835 69.995 o                                             
3 10 0 29.901 29.865 0.720 94.038 o                                             
3 10 1 36.757 36.691 0.813 73.804 o                                             
3 10 2 253.979 252.422 2.865 5.945 o                                            
3 10 3 11.546 11.492 0.562 154.446 o                                            
3 10 4 21.253 20.866 0.726 92.629 o                                             
3 10 5 134.021 132.740 1.975 12.504 o                                           
3 10 6 23.812 23.846 0.884 62.434 o                                             
3 10 7 50.019 50.338 1.304 28.685 o                                             
3 10 8 5.365 4.376 0.562 154.446 o                                              
3 10 9 27.816 27.797 1.288 29.419 o                                             
3 10 10 7.789 7.552 0.835 69.995 o                                              
3 10 11 8.514 8.938 0.862 65.635 o                                              
3 11 0 252.417 249.934 2.848 6.013 o                                            
3 11 1 54.600 53.274 1.026 46.359 o                                             
3 11 2 36.873 34.410 0.846 68.201 o                                             
3 11 3 76.605 75.456 1.304 28.685 o                                             
3 11 4 29.960 28.844 0.873 64.005 o                                             
3 11 5 5.497 7.252 0.529 174.144 o                                              
3 11 6 68.545 67.467 1.441 23.509 o                                             
3 11 7 6.217 6.128 0.475 216.477 o                                              
3 11 8 99.638 99.400 2.210 9.989 o                                              
3 11 9 3.839 4.229 0.589 140.476 o                                              
3 11 10 5.106 4.551 0.606 132.986 o                                             
3 11 11 10.464 9.347 2.930 5.682 o                                              
3 12 0 9.271 8.141 0.524 177.790 o                                              
3 12 1 56.142 54.092 1.080 41.795 o                                             
3 12 2 106.921 105.817 1.610 18.828 o                                           
3 12 3 41.397 39.927 0.966 52.300 o                                             
3 12 4 28.924 29.794 0.900 60.184 o                                             
3 12 5 125.017 122.749 1.948 12.856 o                                           
3 12 6 2.795 3.585 0.426 269.316 o                                              
3 12 7 2.496 2.374 0.398 307.472 o                                              
3 12 8 16.560 17.178 1.064 43.090 o                                             
3 12 9 4.104 4.911 0.617 128.320 o                                              
3 12 10 0.804 1.119 0.507 189.446 o                                             
3 13 0 3.061 2.723 0.442 249.736 o                                              
3 13 1 88.627 89.032 1.506 21.510 o                                             
3 13 2 26.213 26.061 0.808 74.805 o                                             
3 13 3 11.089 12.343 0.660 111.913 o                                            
3 13 4 102.819 104.049 1.735 16.203 o                                           
3 13 5 9.801 10.215 0.715 95.479 o                                              
3 13 6 57.012 56.182 1.397 25.002 o                                             
3 13 7 37.354 37.886 1.222 32.655 o                                             
3 13 8 7.336 6.275 0.584 143.114 o                                              
3 13 9 1.694 1.533 0.524 177.790 o                                              
3 13 10 20.039 18.957 1.211 33.246 o                                            
3 14 0 2.908 3.732 0.486 206.857 o                                              
3 14 1 27.098 26.907 0.851 67.329 o                                             
3 14 2 6.869 6.603 0.584 143.114 o                                              
3 14 3 9.342 9.014 0.589 140.476 o                                              
3 14 4 9.868 9.986 0.677 106.563 o                                              
3 14 5 67.989 63.554 1.451 23.157 o                                             
3 14 6 24.341 25.587 1.009 47.875 o                                             
3 14 7 48.956 48.772 1.375 25.802 o                                             
3 14 8 4.465 4.556 0.491 202.286 o                                              
3 14 9 28.679 30.983 1.353 26.641 o                                             
3 14 10 17.641 16.878 1.124 38.611 o                                            
3 15 0 22.978 23.895 0.846 68.201 o                                             
3 15 1 1.546 1.975 0.371 354.351 o                                              
3 15 2 12.734 12.823 0.709 96.954 o                                             
3 15 3 12.230 11.961 0.720 94.038 o                                             
3 15 4 37.729 37.357 1.108 39.761 o                                             
3 15 5 43.599 43.965 1.244 31.520 o                                             
3 15 6 6.962 7.143 0.578 145.827 o                                              
3 15 7 36.880 36.980 1.260 30.706 o                                             
3 15 8 18.034 17.920 0.982 50.572 o                                             
3 15 9 6.610 6.379 0.606 132.986 o                                              
3 16 0 44.093 42.672 1.130 38.239 o                                             
3 16 1 37.578 39.147 1.091 40.963 o                                             
3 16 2 35.475 36.495 1.053 43.988 o                                             
3 16 3 1.704 2.035 0.387 325.038 o                                              
3 16 4 16.333 17.178 0.840 69.089 o                                             
3 16 5 9.724 9.953 0.769 82.416 o                                               
3 16 6 41.426 41.444 1.299 28.927 o                                             
3 16 7 2.906 2.767 0.447 243.682 o                                              
3 16 8 17.321 15.268 0.982 50.572 o                                             
3 16 9 9.831 8.971 0.655 113.786 o                                              
3 17 0 41.746 42.055 1.157 36.457 o                                             
3 17 1 30.902 30.012 1.004 48.397 o                                             
3 17 2 28.175 28.364 0.993 49.466 o                                             
3 17 3 8.597 8.131 0.633 121.768 o                                              
3 17 4 31.767 31.987 1.108 39.761 o                                             
3 17 5 2.834 3.116 0.437 256.018 o                                              
3 17 6 23.894 23.829 1.059 43.536 o                                             
3 17 7 3.160 2.821 0.453 237.845 o                                              
3 17 8 10.374 11.153 0.895 60.920 o                                             
3 17 9 21.895 21.669 1.075 42.220 o                                             
3 18 0 1.577 2.117 0.371 354.351 o                                              
3 18 1 52.453 50.786 1.321 27.978 o                                             
3 18 2 8.777 8.993 0.709 96.954 o                                               
3 18 3 0.344 0.196 0.338 426.253 o                                              
3 18 4 23.795 25.325 1.048 44.448 o                                             
3 18 5 5.550 6.368 0.524 177.790 o                                              
3 18 6 10.458 10.117 0.758 84.805 o                                             
3 18 7 7.707 7.787 0.633 121.768 o                                              
3 18 8 8.803 8.272 0.644 117.676 o                                              
3 19 0 2.611 2.925 0.409 291.292 o                                              
3 19 1 18.759 19.611 0.917 58.054 o                                             
3 19 2 6.373 5.500 0.540 167.179 o                                              
3 19 3 9.633 10.226 0.813 73.804 o                                              
3 19 4 17.416 16.774 0.933 56.035 o                                             
3 19 5 12.368 10.537 0.769 82.416 o                                             
3 19 6 21.376 21.680 1.075 42.220 o                                             
3 19 7 21.134 20.719 1.080 41.795 o                                             
3 19 8 22.008 22.956 1.102 40.156 o                                             
3 20 0 26.042 27.769 1.070 42.652 o                                             
3 20 1 3.852 3.678 0.453 237.845 o                                              
3 20 2 11.625 11.497 0.835 69.995 o                                             
3 20 3 6.973 6.079 0.513 185.436 o                                              
3 20 4 20.720 20.719 1.004 48.397 o                                             
3 20 5 1.963 2.810 0.453 237.845 o                                              
3 20 6 61.491 63.080 1.648 17.965 o                                             
3 20 7 10.348 9.118 0.748 87.299 o                                              
3 21 0 29.938 30.198 1.140 37.511 o                                             
3 21 1 63.477 67.281 1.626 18.451 o                                             
3 21 2 0.755 0.584 0.382 334.391 o                                              
3 21 3 1.879 1.604 0.409 291.292 o                                              
3 21 4 23.901 25.587 1.113 39.372 o                                             
3 21 5 3.222 3.558 0.480 211.585 o                                              
3 21 6 5.058 5.740 0.524 177.790 o                                              
3 21 7 5.202 5.168 0.507 189.446 o                                              
3 22 0 3.866 4.060 0.480 211.585 o                                              
3 22 1 64.613 61.623 1.626 18.451 o                                             
3 22 2 2.798 2.794 0.453 237.845 o                                              
3 22 3 6.556 6.357 0.540 167.179 o                                              
3 22 4 6.898 6.930 0.617 128.320 o                                              
3 22 5 15.395 15.039 0.988 50.014 o                                             
3 22 6 5.892 5.124 0.507 189.446 o                                              
3 23 0 0.023 0.060 0.393 316.072 o                                              
3 23 1 15.092 15.377 0.949 54.119 o                                             
3 23 2 10.020 9.751 0.862 65.635 o                                              
3 23 3 40.004 39.572 1.370 26.008 o                                             
3 23 4 9.955 9.991 0.857 66.474 o                                               
3 23 5 2.971 3.754 0.475 216.477 o                                              
3 24 0 9.004 8.010 0.649 115.706 o                                              
3 24 1 27.450 29.652 1.200 33.854 o                                             
3 24 2 26.547 27.404 1.168 35.779 o                                             
3 24 3 6.972 8.452 0.720 94.038 o                                               
3 24 4 0.972 1.091 0.404 299.218 o                                              
3 25 0 27.878 29.401 1.419 24.238 o                                             
3 25 1 6.414 7.754 0.764 83.598 o                                               
3 25 2 4.548 4.513 0.557 157.489 o                                              
4 0 0 386.592 390.390 3.874 3.250 o                                             
4 0 1 1.369 1.457 0.289 583.310 o                                               
4 0 2 10.497 10.679 0.442 249.736 o                                             
4 0 3 4.858 4.660 0.387 325.038 o                                               
4 0 4 75.811 76.896 1.184 34.796 o                                              
4 0 5 28.088 27.786 0.769 82.416 o                                              
4 0 6 0.362 0.289 0.431 262.541 o                                               
4 0 7 140.054 137.662 2.090 11.170 o                                            
4 0 8 41.228 44.129 2.079 11.288 o                                              
4 0 9 18.769 19.175 1.648 17.965 o                                              
4 0 11 28.592 27.786 2.128 10.773 o                                             
4 1 0 383.825 384.557 3.858 3.278 o                                             
4 1 1 144.815 147.839 1.692 17.050 o                                            
4 1 2 262.237 262.916 2.816 6.154 o                                             
4 1 3 227.166 223.420 2.466 8.020 o                                             
4 1 4 122.082 123.382 1.626 18.451 o                                            
4 1 5 21.613 22.907 0.709 96.954 o                                              
4 1 6 89.282 88.033 1.495 21.825 o                                              
4 1 7 10.435 9.391 0.715 95.479 o                                               
4 1 8 19.171 19.557 1.233 32.080 o                                              
4 1 9 12.788 13.664 1.484 22.147 o                                              
4 1 10 80.411 82.757 3.214 4.723 o                                              
4 1 11 1.828 1.615 1.326 27.748 o                                               
4 2 0 40.745 40.074 0.698 100.007 o                                             
4 2 1 34.429 34.443 0.655 113.786 o                                             
4 2 2 10.532 9.637 0.442 249.736 o                                              
4 2 3 38.317 38.230 0.775 81.260 o                                              
4 2 4 33.716 33.941 0.786 79.018 o                                              
4 2 5 5.825 6.166 0.486 206.857 o                                               
4 2 6 14.167 15.246 0.682 104.865 o                                             
4 2 7 13.419 12.780 0.835 69.995 o                                              
4 2 8 13.839 13.680 0.906 59.461 o                                              
4 2 9 12.454 13.254 1.451 23.157 o                                              
4 2 10 14.122 14.155 1.632 18.328 o                                             
4 2 11 3.107 3.165 1.342 27.076 o                                               
4 3 0 2.232 1.746 0.311 504.314 o                                               
4 3 1 149.247 149.891 1.735 16.203 o                                            
4 3 2 75.040 74.752 1.080 41.795 o                                              
4 3 3 466.195 461.453 4.660 2.247 o                                             
4 3 4 95.868 96.235 1.397 25.002 o                                              
4 3 5 165.229 163.052 2.101 11.054 o                                            
4 3 6 27.183 25.614 0.840 69.089 o                                              
4 3 7 11.640 12.059 0.813 73.804 o                                              
4 3 8 12.159 11.765 0.889 61.670 o                                              
4 3 9 23.486 24.097 1.195 34.163 o                                              
4 3 10 4.011 3.094 1.282 29.670 o                                               
4 3 11 9.841 8.993 1.561 20.032 o                                               
4 4 0 35.759 36.806 0.698 100.007 o                                             
4 4 1 13.248 12.070 0.458 232.216 o                                             
4 4 2 195.038 198.936 2.232 9.795 o                                             
4 4 3 97.347 94.598 1.331 27.521 o                                              
4 4 4 35.161 34.928 0.808 74.805 o                                              
4 4 5 28.890 28.451 0.791 77.932 o                                              
4 4 6 12.121 11.808 0.660 111.913 o                                             
4 4 7 65.300 64.940 1.577 19.618 o                                              
4 4 8 27.969 29.073 1.179 35.119 o                                              
4 4 9 56.081 59.113 1.702 16.832 o                                              
4 4 10 30.617 30.159 1.359 26.427 o                                             
4 4 11 34.302 32.910 2.248 9.653 o                                              
4 5 0 15.678 15.344 0.502 193.587 o                                             
4 5 1 60.427 59.718 0.944 54.747 o                                              
4 5 2 138.376 135.086 1.697 16.941 o                                            
4 5 3 109.835 107.879 1.479 22.311 o                                            
4 5 4 84.802 86.871 1.348 26.857 o                                              
4 5 5 83.273 84.252 1.402 24.808 o                                              
4 5 6 139.265 137.373 2.008 12.099 o                                            
4 5 7 15.469 16.332 0.900 60.184 o                                              
4 5 8 4.360 4.393 0.535 170.608 o                                               
4 5 9 14.353 13.844 1.004 48.397 o                                              
4 5 10 59.893 57.574 1.817 14.776 o                                             
4 5 11 13.099 13.091 1.342 27.076 o                                             
4 6 0 130.468 131.010 1.621 18.575 o                                            
4 6 1 43.785 43.266 0.819 72.823 o                                              
4 6 2 32.245 32.173 0.726 92.629 o                                              
4 6 3 5.103 5.397 0.426 269.316 o                                               
4 6 4 55.257 55.789 1.070 42.652 o                                              
4 6 5 13.216 13.713 0.622 126.079 o                                             
4 6 6 41.413 41.094 1.070 42.652 o                                              
4 6 7 19.777 20.059 0.857 66.474 o                                              
4 6 8 9.842 9.004 0.758 84.805 o                                                
4 6 9 38.187 36.074 1.446 23.332 o                                              
4 6 10 28.414 28.042 1.359 26.427 o                                             
4 6 11 0.318 0.497 0.518 181.553 o                                              
4 7 0 88.153 87.651 1.260 30.706 o                                              
4 7 1 248.244 244.194 2.717 6.607 o                                             
4 7 2 182.635 176.154 2.128 10.773 o                                            
4 7 3 59.731 60.149 1.075 42.220 o                                              
4 7 4 43.044 42.748 0.949 54.119 o                                              
4 7 5 35.329 35.038 0.939 55.385 o                                              
4 7 6 42.187 40.221 1.080 41.795 o                                              
4 7 7 26.829 26.045 0.960 52.896 o                                              
4 7 8 34.204 32.462 1.293 29.171 o                                              
4 7 9 5.100 5.582 0.622 126.079 o                                               
4 7 10 16.828 15.535 1.108 39.761 o                                             
4 7 11 5.511 6.734 0.671 108.303 o                                              
4 8 0 136.848 131.780 1.692 17.050 o                                            
4 8 1 43.099 42.748 0.862 65.635 o                                              
4 8 2 160.608 160.618 1.997 12.232 o                                            
4 8 3 88.814 86.669 1.375 25.802 o                                              
4 8 4 8.161 8.878 0.535 170.608 o                                               
4 8 5 47.233 47.986 1.091 40.963 o                                              
4 8 6 55.976 53.962 1.271 30.181 o                                              
4 8 7 52.944 51.419 1.310 28.447 o                                              
4 8 8 3.902 3.721 0.540 167.179 o                                               
4 8 9 82.499 84.950 2.112 10.940 o                                              
4 8 10 14.135 15.448 1.113 39.372 o                                             
4 8 11 21.970 20.523 1.266 30.442 o                                             
4 9 0 132.296 129.564 1.713 16.619 o                                            
4 9 1 4.013 4.229 0.404 299.218 o                                               
4 9 2 5.249 5.609 0.447 243.682 o                                               
4 9 3 30.998 31.813 0.829 70.919 o                                              
4 9 4 2.210 1.435 0.453 237.845 o                                               
4 9 5 46.109 44.701 1.108 39.761 o                                              
4 9 6 139.371 135.097 2.106 10.997 o                                            
4 9 7 6.437 6.210 0.589 140.476 o                                               
4 9 8 92.125 88.803 2.106 10.997 o                                              
4 9 9 16.117 16.970 1.102 40.156 o                                              
4 9 10 1.340 0.769 0.513 185.436 o                                              
4 9 11 8.770 9.811 0.857 66.474 o                                               
4 10 0 68.321 68.766 1.190 34.478 o                                             
4 10 1 34.512 34.061 0.824 71.862 o                                             
4 10 2 39.834 41.007 0.922 57.369 o                                             
4 10 3 17.311 16.834 0.671 108.303 o                                            
4 10 4 34.608 35.911 0.949 54.119 o                                             
4 10 5 24.366 27.027 0.884 62.434 o                                             
4 10 6 27.751 26.296 0.971 51.714 o                                             
4 10 7 42.399 43.736 1.233 32.080 o                                             
4 10 8 19.150 19.093 0.982 50.572 o                                             
4 10 9 17.824 19.846 1.146 37.155 o                                             
4 10 10 14.298 15.033 1.108 39.761 o                                            
4 11 0 12.432 12.600 0.611 130.622 o                                            
4 11 1 266.962 265.038 3.083 5.133 o                                            
4 11 2 18.090 18.602 0.688 103.207 o                                            
4 11 3 30.335 29.543 0.862 65.635 o                                             
4 11 4 22.922 24.435 0.840 69.089 o                                             
4 11 5 8.785 9.838 0.660 111.913 o                                              
4 11 6 35.055 36.369 1.091 40.963 o                                             
4 11 7 51.234 51.893 1.381 25.598 o                                             
4 11 8 9.973 8.813 0.731 91.252 o                                               
4 11 9 0.106 0.349 0.518 181.553 o                                              
4 11 10 6.559 7.045 0.677 106.563 o                                             
4 12 0 244.123 239.195 2.952 5.598 o                                            
4 12 1 67.623 67.418 1.266 30.442 o                                             
4 12 2 46.907 46.077 1.053 43.988 o                                             
4 12 3 41.623 41.842 1.053 43.988 o                                             
4 12 4 68.602 68.640 1.391 25.198 o                                             
4 12 5 19.447 19.230 0.868 64.812 o                                             
4 12 6 61.523 62.900 1.462 22.813 o                                             
4 12 7 36.783 39.861 1.233 32.080 o                                             
4 12 8 0.337 0.846 0.393 316.072 o                                              
4 12 9 23.562 23.742 1.288 29.419 o                                             
4 12 10 1.453 1.610 0.535 170.608 o                                             
4 13 0 66.979 68.858 1.304 28.685 o                                             
4 13 1 44.853 42.737 1.048 44.448 o                                             
4 13 2 0.031 0.131 0.306 522.486 o                                              
4 13 3 12.268 12.250 0.698 100.007 o                                            
4 13 4 25.735 25.963 0.922 57.369 o                                             
4 13 5 6.151 6.695 0.589 140.476 o                                              
4 13 6 49.282 49.089 1.321 27.978 o                                             
4 13 7 10.525 10.477 0.731 91.252 o                                             
4 13 8 53.899 52.357 1.501 21.666 o                                             
4 13 9 9.060 9.265 0.758 84.805 o                                               
4 13 10 10.122 8.654 0.709 96.954 o                                             
4 14 0 3.403 2.805 0.366 365.007 o                                              
4 14 1 45.776 45.929 1.124 38.611 o                                             
4 14 2 13.878 14.346 0.731 91.252 o                                             
4 14 3 23.502 22.394 0.884 62.434 o                                             
4 14 4 8.361 9.151 0.633 121.768 o                                              
4 14 5 8.950 8.463 0.638 119.696 o                                              
4 14 6 12.692 12.436 0.819 72.823 o                                             
4 14 7 31.149 30.487 1.168 35.779 o                                             
4 14 8 33.992 33.990 1.260 30.706 o                                             
4 14 9 10.111 11.732 0.895 60.920 o                                             
4 15 0 12.295 12.578 0.715 95.479 o                                             
4 15 1 45.296 44.783 1.157 36.457 o                                             
4 15 2 15.107 14.973 0.775 81.260 o                                             
4 15 3 73.838 73.278 1.517 21.201 o                                             
4 15 4 42.574 39.840 1.190 34.478 o                                             
4 15 5 2.158 1.948 0.393 316.072 o                                              
4 15 6 54.031 54.398 1.457 22.984 o                                             
4 15 7 1.433 2.117 0.426 269.316 o                                              
4 15 8 1.900 2.232 0.442 249.736 o                                              
4 15 9 27.275 26.449 1.151 36.803 o                                             
4 16 0 89.627 90.079 1.681 17.272 o                                             
4 16 1 53.438 52.194 1.277 29.924 o                                             
4 16 2 18.116 16.463 0.835 69.995 o                                             
4 16 3 27.074 27.202 1.009 47.875 o                                             
4 16 4 54.161 53.656 1.391 25.198 o                                             
4 16 5 20.581 21.096 0.982 50.572 o                                             
4 16 6 16.920 18.193 0.966 52.300 o                                             
4 16 7 2.879 3.356 0.464 226.784 o                                              
4 16 8 10.948 9.773 0.780 80.127 o                                              
4 16 9 1.495 2.445 0.447 243.682 o                                              
4 17 0 0.941 1.179 0.344 412.829 o                                              
4 17 1 17.425 16.959 0.862 65.635 o                                             
4 17 2 20.243 19.262 0.906 59.461 o                                             
4 17 3 1.545 0.949 0.360 376.152 o                                              
4 17 4 60.991 59.265 1.512 21.355 o                                             
4 17 5 9.675 10.308 0.797 76.868 o                                              
4 17 6 41.008 42.159 1.348 26.857 o                                             
4 17 7 9.815 9.369 0.769 82.416 o                                               
4 17 8 0.027 0.055 0.387 325.038 o                                              
4 18 0 1.972 2.030 0.387 325.038 o                                              
4 18 1 31.619 30.852 1.070 42.652 o                                             
4 18 2 5.967 6.084 0.540 167.179 o                                              
4 18 3 20.688 21.505 0.988 50.014 o                                             
4 18 4 1.849 1.577 0.404 299.218 o                                              
4 18 5 1.821 2.297 0.437 256.018 o                                              
4 18 6 25.874 26.476 1.130 38.239 o                                             
4 18 7 6.302 5.680 0.529 174.144 o                                              
4 18 8 16.158 16.201 0.982 50.572 o                                             
4 19 0 8.836 7.214 0.655 113.786 o                                              
4 19 1 40.202 42.399 1.271 30.181 o                                             
4 19 2 10.632 11.143 0.824 71.862 o                                             
4 19 3 32.411 34.863 1.195 34.163 o                                             
4 19 4 9.026 8.458 0.633 121.768 o                                              
4 19 5 5.433 5.424 0.518 181.553 o                                              
4 19 6 36.490 36.898 1.293 29.171 o                                             
4 19 7 14.393 12.872 0.906 59.461 o                                             
4 20 0 0.449 0.278 0.371 354.351 o                                              
4 20 1 31.550 32.511 1.173 35.447 o                                             
4 20 2 7.658 8.398 0.611 130.622 o                                              
4 20 3 13.056 13.134 0.873 64.005 o                                             
4 20 4 22.920 22.416 1.086 41.376 o                                             
4 20 5 28.871 28.910 1.190 34.478 o                                             
4 20 6 1.112 1.850 0.431 262.541 o                                              
4 20 7 1.390 1.943 0.431 262.541 o                                              
4 21 0 7.308 7.950 0.622 126.079 o                                              
4 21 1 7.998 7.689 0.693 101.588 o                                              
4 21 2 8.017 9.467 0.819 72.823 o                                               
4 21 3 33.699 33.597 1.250 31.245 o                                             
4 21 4 18.805 20.021 1.042 44.914 o                                             
4 21 5 1.484 2.215 0.437 256.018 o                                              
4 21 6 23.052 22.389 1.102 40.156 o                                             
4 22 0 0.009 0.044 0.409 291.292 o                                              
4 22 1 17.312 14.215 0.960 52.896 o                                             
4 22 2 8.509 9.664 0.660 111.913 o                                              
4 22 3 26.817 25.314 1.162 36.115 o                                             
4 22 4 1.912 2.079 0.469 221.541 o                                              
4 22 5 1.087 1.080 0.404 299.218 o                                              
4 23 0 4.042 4.764 0.507 189.446 o                                              
4 23 1 2.394 2.177 0.453 237.845 o                                              
4 23 2 18.377 17.636 1.026 46.359 o                                             
4 23 3 1.011 0.988 0.404 299.218 o                                              
4 23 4 63.599 63.653 1.642 18.085 o                                             
4 24 0 21.607 21.734 1.080 41.795 o                                             
4 24 1 19.455 19.508 1.042 44.914 o                                             
4 24 2 1.708 1.610 0.420 276.356 o                                              
4 24 3 15.196 13.876 0.960 52.896 o                                             
4 25 1 4.929 5.200 0.578 145.827 o                                              
5 0 1 5.359 5.942 0.409 291.292 o                                               
5 0 2 331.061 329.908 3.498 3.988 o                                             
5 0 3 30.425 31.043 0.764 83.598 o                                              
5 0 4 0.155 0.284 0.371 354.351 o                                               
5 0 5 7.426 7.050 0.557 157.489 o                                               
5 0 6 47.878 47.255 1.151 36.803 o                                              
5 0 7 1.234 1.484 0.371 354.351 o                                               
5 0 8 37.966 36.544 1.168 35.779 o                                              
5 0 9 0.102 0.682 0.791 77.932 o                                                
5 0 10 75.615 74.833 3.116 5.025 o                                              
5 0 11 5.298 3.727 1.512 21.355 o                                               
5 1 0 40.512 40.020 0.769 82.416 o                                              
5 1 1 134.380 133.231 1.653 17.847 o                                            
5 1 2 172.336 168.929 2.046 11.652 o                                            
5 1 3 199.827 198.259 2.357 8.780 o                                             
5 1 4 70.933 69.775 1.206 33.548 o                                              
5 1 5 188.873 185.768 2.379 8.619 o                                             
5 1 6 47.077 45.345 1.113 39.372 o                                              
5 1 7 29.650 29.837 0.993 49.466 o                                              
5 1 8 47.708 47.654 1.310 28.447 o                                              
5 1 9 30.810 30.001 1.135 37.873 o                                              
5 1 10 5.491 5.195 0.895 60.920 o                                               
5 1 11 24.366 23.759 1.997 12.232 o                                             
5 2 0 42.191 43.485 0.829 70.919 o                                              
5 2 1 90.571 90.631 1.282 29.670 o                                              
5 2 2 0.437 0.567 0.333 440.343 o                                               
5 2 3 24.237 24.424 0.688 103.207 o                                             
5 2 4 43.297 43.577 0.944 54.747 o                                              
5 2 5 32.505 31.764 0.884 62.434 o                                              
5 2 6 12.614 11.061 0.693 101.588 o                                             
5 2 7 16.735 16.687 0.846 68.201 o                                              
5 2 8 3.013 3.241 0.426 269.316 o                                               
5 2 9 34.777 35.403 1.413 24.426 o                                              
5 2 10 2.480 2.832 0.567 151.490 o                                              
5 2 11 11.238 12.256 1.610 18.828 o                                             
5 3 0 233.657 230.213 2.565 7.417 o                                             
5 3 1 386.725 380.300 3.896 3.214 o                                             
5 3 2 254.003 251.653 2.832 6.083 o                                             
5 3 3 9.806 9.544 0.513 185.436 o                                               
5 3 4 29.581 28.260 0.802 75.826 o                                              
5 3 5 15.641 16.059 0.677 106.563 o                                             
5 3 6 55.471 53.831 1.228 32.366 o                                              
5 3 7 3.980 4.011 0.431 262.541 o                                               
5 3 8 0.478 0.688 0.355 387.815 o                                               
5 3 9 6.748 5.484 0.611 130.622 o                                               
5 3 10 50.563 51.009 1.713 16.619 o                                             
5 3 11 17.217 16.326 1.168 35.779 o                                             
5 4 0 63.372 60.799 1.020 46.856 o                                              
5 4 1 4.984 5.282 0.404 299.218 o                                               
5 4 2 87.738 85.561 1.293 29.171 o                                              
5 4 3 1.148 1.353 0.382 334.391 o                                               
5 4 4 16.172 17.243 0.660 111.913 o                                             
5 4 5 72.748 72.782 1.359 26.427 o                                              
5 4 6 52.373 49.651 1.200 33.854 o                                              
5 4 7 110.946 107.334 1.883 13.766 o                                            
5 4 8 20.658 19.459 0.960 52.896 o                                              
5 4 9 5.071 6.204 0.633 121.768 o                                               
5 4 10 24.519 24.528 1.282 29.670 o                                             
5 4 11 11.937 10.963 0.906 59.461 o                                             
5 5 0 72.302 72.814 1.140 37.511 o                                              
5 5 1 37.142 35.561 0.775 81.260 o                                              
5 5 2 43.092 42.497 0.879 63.212 o                                              
5 5 3 68.689 68.520 1.184 34.796 o                                              
5 5 4 7.200 6.237 0.507 189.446 o                                               
5 5 5 59.761 59.413 1.244 31.520 o                                              
5 5 6 81.217 80.077 1.544 20.459 o                                              
5 5 7 10.088 10.330 0.671 108.303 o                                             
5 5 8 141.681 139.910 2.330 8.987 o                                             
5 5 9 15.315 14.155 1.059 43.536 o                                              
5 5 10 31.402 29.941 1.446 23.332 o                                             
5 5 11 0.038 0.060 0.513 185.436 o                                              
5 6 0 0.022 0.104 0.322 470.703 o                                               
5 6 1 72.847 70.883 1.162 36.115 o                                              
5 6 2 6.879 6.575 0.458 232.216 o                                               
5 6 3 34.343 34.727 0.851 67.329 o                                              
5 6 4 27.351 28.337 0.835 69.995 o                                              
5 6 5 19.263 18.580 0.780 80.127 o                                              
5 6 6 12.834 13.396 0.731 91.252 o                                              
5 6 7 19.212 20.965 0.906 59.461 o                                              
5 6 8 0.529 1.179 0.791 77.932 o                                                
5 6 9 27.425 27.202 1.282 29.670 o                                              
5 6 10 5.664 6.592 0.677 106.563 o                                              
5 6 11 38.857 39.643 1.528 20.899 o                                             
5 7 0 11.683 11.748 0.540 167.179 o                                             
5 7 1 154.891 153.858 1.954 12.784 o                                            
5 7 2 14.398 12.900 0.578 145.827 o                                             
5 7 3 64.948 63.964 1.190 34.478 o                                              
5 7 4 29.981 30.050 0.868 64.812 o                                              
5 7 5 34.495 34.426 0.971 51.714 o                                              
5 7 6 105.550 104.480 1.823 14.688 o                                            
5 7 7 9.133 9.697 0.742 88.588 o                                                
5 7 8 5.119 5.249 0.491 202.286 o                                               
5 7 9 9.528 9.511 0.835 69.995 o                                                
5 7 10 17.924 17.800 1.173 35.447 o                                             
5 7 11 1.945 2.417 0.562 154.446 o                                              
5 8 0 15.824 16.288 0.617 128.320 o                                             
5 8 1 2.690 3.187 0.415 283.677 o                                               
5 8 2 29.583 29.084 0.797 76.868 o                                              
5 8 3 18.118 18.564 0.688 103.207 o                                             
5 8 4 90.165 89.283 1.528 20.899 o                                              
5 8 5 51.672 50.120 1.200 33.854 o                                              
5 8 6 22.357 21.920 0.906 59.461 o                                              
5 8 7 100.866 99.962 1.888 13.687 o                                             
5 8 8 2.686 2.941 0.442 249.736 o                                               
5 8 9 0.606 1.102 0.507 189.446 o                                               
5 8 10 6.071 6.963 0.677 106.563 o                                              
5 9 0 25.465 25.483 0.748 87.299 o                                              
5 9 1 58.172 58.196 1.124 38.611 o                                              
5 9 2 37.794 37.357 0.917 58.054 o                                              
5 9 3 8.669 9.053 0.589 140.476 o                                               
5 9 4 1.932 2.668 0.377 344.154 o                                               
5 9 5 11.783 10.897 0.698 100.007 o                                             
5 9 6 21.103 21.014 0.879 63.212 o                                              
5 9 7 10.180 11.383 0.758 84.805 o                                              
5 9 8 24.409 24.097 1.053 43.988 o                                              
5 9 9 0.665 1.321 0.409 291.292 o                                               
5 9 10 33.741 32.637 1.413 24.426 o                                             
5 10 0 37.630 38.432 0.928 56.696 o                                             
5 10 1 12.203 12.687 0.611 130.622 o                                            
5 10 2 0.597 1.397 0.437 256.018 o                                              
5 10 3 44.968 43.179 1.059 43.536 o                                             
5 10 4 115.067 111.759 1.828 14.600 o                                           
5 10 5 19.621 18.902 0.835 69.995 o                                             
5 10 6 67.121 68.837 1.517 21.201 o                                             
5 10 7 1.965 2.008 0.409 291.292 o                                              
5 10 8 2.005 2.057 0.426 269.316 o                                              
5 10 9 21.090 21.287 1.070 42.652 o                                             
5 10 10 0.555 0.862 0.524 177.790 o                                             
5 11 0 36.089 36.778 0.949 54.119 o                                             
5 11 1 66.056 68.225 1.282 29.670 o                                             
5 11 2 16.334 16.228 0.720 94.038 o                                             
5 11 3 27.296 25.859 0.884 62.434 o                                             
5 11 4 34.663 34.557 1.031 45.870 o                                             
5 11 5 19.889 20.359 0.889 61.670 o                                             
5 11 6 77.952 79.903 1.670 17.499 o                                             
5 11 7 4.374 4.262 0.464 226.784 o                                              
5 11 8 11.120 12.687 0.879 63.212 o                                             
5 11 9 15.283 15.486 0.982 50.572 o                                             
5 11 10 1.190 2.019 0.535 170.608 o                                             
5 12 0 1.449 1.610 0.475 216.477 o                                              
5 12 1 22.029 21.690 0.813 73.804 o                                             
5 12 2 126.046 124.118 1.926 13.149 o                                           
5 12 3 28.285 27.409 0.928 56.696 o                                             
5 12 4 84.432 85.540 1.621 18.575 o                                             
5 12 5 0.399 0.966 0.344 412.829 o                                              
5 12 6 0.439 0.513 0.355 387.815 o                                              
5 12 7 14.010 13.232 0.791 77.932 o                                             
5 12 8 8.370 8.065 0.633 121.768 o                                              
5 12 9 0.971 1.708 0.426 269.316 o                                              
5 12 10 5.309 5.861 0.529 174.144 o                                             
5 13 0 12.235 12.185 0.698 100.007 o                                            
5 13 1 21.266 18.946 0.829 70.919 o                                             
5 13 2 0.413 0.480 0.333 440.343 o                                              
5 13 3 18.951 19.104 0.846 68.201 o                                             
5 13 4 3.562 4.387 0.420 276.356 o                                              
5 13 5 17.875 17.729 0.900 60.184 o                                             
5 13 6 66.535 67.118 1.593 19.217 o                                             
5 13 7 13.539 16.185 0.922 57.369 o                                             
5 13 8 32.271 32.391 1.260 30.706 o                                             
5 13 9 8.337 8.758 0.655 113.786 o                                              
5 14 0 51.957 52.450 1.250 31.245 o                                             
5 14 1 16.250 16.146 0.780 80.127 o                                             
5 14 2 7.122 7.536 0.660 111.913 o                                              
5 14 3 47.293 46.982 1.222 32.655 o                                             
5 14 4 81.904 85.949 1.719 16.513 o                                             
5 14 5 41.206 42.186 1.239 31.798 o                                             
5 14 6 54.239 53.803 1.457 22.984 o                                             
5 14 7 5.522 6.390 0.535 170.608 o                                              
5 14 8 8.478 8.136 0.649 115.706 o                                              
5 14 9 6.712 6.777 0.546 163.852 o                                              
5 15 0 16.189 15.350 0.819 72.823 o                                             
5 15 1 216.108 217.336 2.914 5.746 o                                            
5 15 2 3.341 3.072 0.393 316.072 o                                              
5 15 3 3.305 3.716 0.420 276.356 o                                              
5 15 4 19.569 20.648 0.966 52.300 o                                             
5 15 5 1.338 1.315 0.393 316.072 o                                              
5 15 6 13.489 15.246 0.906 59.461 o                                             
5 15 7 17.907 18.264 0.999 48.927 o                                             
5 15 8 8.247 8.796 0.649 115.706 o                                              
5 15 9 2.097 2.619 0.453 237.845 o                                              
5 16 0 4.520 4.567 0.431 262.541 o                                              
5 16 1 59.764 61.235 1.435 23.689 o                                             
5 16 2 59.276 60.466 1.451 23.157 o                                             
5 16 3 51.045 50.786 1.375 25.802 o                                             
5 16 4 20.534 22.154 0.993 49.466 o                                             
5 16 5 18.219 18.684 0.944 54.747 o                                             
5 16 6 4.949 5.320 0.513 185.436 o                                              
5 16 7 8.684 7.841 0.737 89.905 o                                               
5 16 8 10.764 11.918 0.895 60.920 o                                             
5 17 0 11.427 10.471 0.693 101.588 o                                            
5 17 1 4.191 4.251 0.447 243.682 o                                              
5 17 2 14.775 14.690 0.857 66.474 o                                             
5 17 3 23.224 23.704 1.015 47.361 o                                             
5 17 4 9.025 8.240 0.688 103.207 o                                              
5 17 5 3.079 3.672 0.469 221.541 o                                              
5 17 6 53.353 52.685 1.522 21.049 o                                             
5 17 7 4.195 4.900 0.513 185.436 o                                              
5 17 8 58.622 58.780 1.588 19.349 o                                             
5 18 0 6.272 6.264 0.638 119.696 o                                              
5 18 1 8.176 7.689 0.682 104.865 o                                              
5 18 2 10.868 11.536 0.813 73.804 o                                             
5 18 3 23.980 23.917 1.059 43.536 o                                             
5 18 4 24.207 25.477 1.091 40.963 o                                             
5 18 5 28.991 29.472 1.173 35.447 o                                             
5 18 6 7.718 7.230 0.638 119.696 o                                              
5 18 7 2.566 2.930 0.464 226.784 o                                              
5 19 0 0.001 0.142 0.366 365.007 o                                              
5 19 1 52.613 53.498 1.484 22.147 o                                             
5 19 2 30.502 30.296 1.135 37.873 o                                             
5 19 3 3.779 4.420 0.491 202.286 o                                              
5 19 4 74.119 75.592 1.790 15.230 o                                             
5 19 5 2.764 3.143 0.475 216.477 o                                              
5 19 6 5.100 5.217 0.518 181.553 o                                              
5 20 0 0.102 0.437 0.377 344.154 o                                              
5 20 1 51.009 51.588 1.451 23.157 o                                             
5 20 2 1.987 2.155 0.437 256.018 o                                              
5 20 3 55.048 56.466 1.561 20.032 o                                             
5 20 4 0.443 0.055 0.382 334.391 o                                              
5 20 5 12.695 11.901 0.933 56.035 o                                             
5 20 6 0.003 0.005 0.387 325.038 o                                              
5 21 0 1.101 0.917 0.398 307.472 o                                              
5 21 1 3.870 3.509 0.475 216.477 o                                              
5 21 2 41.248 39.005 1.326 27.748 o                                             
5 21 3 8.179 8.245 0.655 113.786 o                                              
5 21 4 42.856 44.090 1.408 24.616 o                                             
5 21 5 10.050 8.796 0.660 111.913 o                                             
5 22 0 8.587 7.912 0.633 121.768 o                                              
5 22 1 0.712 0.900 0.404 299.218 o                                              
5 22 2 1.017 1.768 0.431 262.541 o                                              
5 22 3 4.459 4.796 0.507 189.446 o                                              
5 22 4 13.371 11.716 0.939 55.385 o                                             
5 23 1 1.705 1.877 0.431 262.541 o                                              
5 23 2 5.970 5.348 0.573 148.618 o                                              
5 23 3 9.227 8.649 0.638 119.696 o                                              
5 24 0 3.272 2.052 0.437 256.018 o                                              
5 24 1 13.368 14.613 0.939 55.385 o                                             
5 24 2 6.634 7.345 0.900 60.184 o                                               
6 0 0 137.272 133.722 1.752 15.902 o                                            
6 0 1 40.270 39.316 0.868 64.812 o                                              
6 0 2 18.680 19.082 0.649 115.706 o                                             
6 0 3 11.706 12.196 0.595 137.911 o                                             
6 0 4 0.685 1.042 0.431 262.541 o                                               
6 0 5 15.695 14.133 0.742 88.588 o                                              
6 0 6 52.693 50.316 1.239 31.798 o                                              
6 0 7 17.099 17.521 0.857 66.474 o                                              
6 0 8 27.650 28.140 1.080 41.795 o                                              
6 0 9 36.422 38.808 1.304 28.685 o                                              
6 0 10 3.547 4.906 0.518 181.553 o                                              
6 0 11 5.886 7.399 0.628 123.895 o                                              
6 1 0 65.030 65.950 1.119 38.989 o                                              
6 1 1 120.011 117.854 1.626 18.451 o                                            
6 1 2 113.748 113.265 1.615 18.701 o                                            
6 1 3 97.367 98.592 1.522 21.049 o                                              
6 1 4 95.144 92.966 1.544 20.459 o                                              
6 1 5 64.885 64.280 1.321 27.978 o                                              
6 1 6 99.636 99.962 1.763 15.705 o                                              
6 1 7 1.817 2.226 0.387 325.038 o                                               
6 1 8 0.975 1.233 0.387 325.038 o                                               
6 1 9 0.968 1.102 0.404 299.218 o                                               
6 1 10 40.790 43.245 1.386 25.397 o                                             
6 1 11 27.838 29.461 1.381 25.598 o                                             
6 2 0 4.705 4.813 0.437 256.018 o                                               
6 2 1 84.737 85.174 1.331 27.521 o                                              
6 2 2 177.980 173.065 2.188 10.190 o                                            
6 2 3 17.746 16.441 0.671 108.303 o                                             
6 2 4 20.073 20.774 0.753 86.038 o                                              
6 2 5 18.376 19.442 0.797 76.868 o                                              
6 2 6 72.923 71.554 1.495 21.825 o                                              
6 2 7 48.789 49.400 1.315 28.211 o                                              
6 2 8 13.796 14.657 0.862 65.635 o                                              
6 2 9 10.969 11.361 0.862 65.635 o                                              
6 2 10 44.851 45.558 1.441 23.509 o                                             
6 2 11 2.983 4.267 0.600 135.415 o                                              
6 3 0 32.344 31.496 0.791 77.932 o                                              
6 3 1 77.390 75.696 1.255 30.974 o                                              
6 3 2 2.962 3.290 0.426 269.316 o                                               
6 3 3 199.868 198.062 2.450 8.128 o                                             
6 3 4 55.528 56.155 1.173 35.447 o                                              
6 3 5 106.448 104.845 1.752 15.902 o                                            
6 3 6 56.046 55.266 1.315 28.211 o                                              
6 3 7 12.198 11.683 0.791 77.932 o                                              
6 3 8 49.061 48.958 1.375 25.802 o                                              
6 3 9 12.326 11.143 0.808 74.805 o                                              
6 3 10 1.125 1.604 0.453 237.845 o                                              
6 4 0 9.334 9.877 0.513 185.436 o                                               
6 4 1 86.303 87.046 1.375 25.802 o                                              
6 4 2 0.898 0.857 0.404 299.218 o                                               
6 4 3 65.889 66.075 1.233 32.080 o                                              
6 4 4 1.853 0.906 0.486 206.857 o                                               
6 4 5 20.016 18.875 0.808 74.805 o                                              
6 4 6 18.751 19.426 0.868 64.812 o                                              
6 4 7 7.683 8.081 0.649 115.706 o                                               
6 4 8 8.359 7.716 0.688 103.207 o                                               
6 4 9 9.080 8.922 0.753 86.038 o                                                
6 4 10 5.608 6.990 0.557 157.489 o                                              
6 5 0 77.956 76.039 1.277 29.924 o                                              
6 5 1 104.753 103.934 1.550 20.315 o                                            
6 5 2 48.511 47.020 1.015 47.361 o                                              
6 5 3 4.302 4.507 0.513 185.436 o                                               
6 5 4 37.812 36.407 0.993 49.466 o                                              
6 5 5 4.034 4.136 0.409 291.292 o                                               
6 5 6 78.783 78.719 1.599 19.086 o                                              
6 5 7 20.388 20.468 0.917 58.054 o                                              
6 5 8 3.287 3.378 0.447 243.682 o                                               
6 5 9 2.486 2.696 0.453 237.845 o                                               
6 5 10 50.012 51.348 1.506 21.510 o                                             
6 6 0 69.692 70.141 1.239 31.798 o                                              
6 6 1 9.626 9.418 0.535 170.608 o                                               
6 6 2 8.744 9.435 0.557 157.489 o                                               
6 6 3 23.689 24.217 0.797 76.868 o                                              
6 6 4 67.581 66.223 1.342 27.076 o                                              
6 6 5 41.947 43.332 1.130 38.239 o                                              
6 6 6 69.794 73.060 1.550 20.315 o                                              
6 6 7 95.779 97.533 1.883 13.766 o                                              
6 6 8 12.057 13.080 0.884 62.434 o                                              
6 6 9 11.133 12.992 0.900 60.184 o                                              
6 6 10 8.070 8.518 0.655 113.786 o                                              
6 7 0 86.522 83.897 1.408 24.616 o                                              
6 7 1 61.020 60.668 1.173 35.447 o                                              
6 7 2 18.200 17.822 0.709 96.954 o                                              
6 7 3 56.172 56.952 1.195 34.163 o                                              
6 7 4 4.949 4.878 0.415 283.677 o                                               
6 7 5 11.135 10.040 0.698 100.007 o                                             
6 7 6 6.800 6.264 0.475 216.477 o                                               
6 7 7 1.572 2.292 0.415 283.677 o                                               
6 7 8 50.620 52.772 1.451 23.157 o                                              
6 7 9 6.545 6.985 0.557 157.489 o                                               
6 7 10 21.279 22.454 1.113 39.372 o                                             
6 8 0 59.309 58.621 1.168 35.779 o                                              
6 8 1 52.880 52.505 1.113 39.372 o                                              
6 8 2 47.379 46.235 1.075 42.220 o                                              
6 8 3 23.509 22.629 0.819 72.823 o                                              
6 8 4 17.257 16.714 0.775 81.260 o                                              
6 8 5 0.166 0.256 0.360 376.152 o                                               
6 8 6 11.532 10.706 0.769 82.416 o                                              
6 8 7 18.582 18.820 0.928 56.696 o                                              
6 8 8 0.244 0.720 0.387 325.038 o                                               
6 8 9 27.396 29.908 1.173 35.447 o                                              
6 8 10 0.887 1.566 0.426 269.316 o                                              
6 9 0 0.069 0.229 0.431 262.541 o                                               
6 9 1 1.631 1.451 0.469 221.541 o                                               
6 9 2 6.575 5.413 0.567 151.490 o                                               
6 9 3 26.287 25.123 0.884 62.434 o                                              
6 9 4 40.618 39.523 1.108 39.761 o                                              
6 9 5 33.480 33.340 1.080 41.795 o                                              
6 9 6 74.350 75.133 1.648 17.965 o                                              
6 9 7 5.211 5.037 0.540 167.179 o                                               
6 9 8 2.596 3.121 0.464 226.784 o                                               
6 9 9 5.025 5.790 0.535 170.608 o                                               
6 9 10 3.902 4.513 0.502 193.587 o                                              
6 10 0 89.601 87.438 1.555 20.173 o                                             
6 10 1 1.027 1.446 0.333 440.343 o                                              
6 10 2 107.977 105.626 1.752 15.902 o                                           
6 10 3 0.814 1.282 0.355 387.815 o                                              
6 10 4 48.702 47.768 1.239 31.798 o                                             
6 10 5 2.006 2.265 0.382 334.391 o                                              
6 10 6 13.198 12.572 0.851 67.329 o                                             
6 10 7 56.910 57.372 1.506 21.510 o                                             
6 10 8 6.615 7.770 0.655 113.786 o                                              
6 10 9 41.390 41.891 1.386 25.397 o                                             
6 11 0 0.111 0.256 0.316 487.074 o                                              
6 11 1 27.127 26.498 0.895 60.920 o                                             
6 11 2 3.233 3.678 0.404 299.218 o                                              
6 11 3 6.442 6.766 0.513 185.436 o                                              
6 11 4 2.266 2.461 0.377 344.154 o                                              
6 11 5 20.539 19.115 0.911 58.751 o                                             
6 11 6 33.705 32.817 1.162 36.115 o                                             
6 11 7 4.954 5.069 0.502 193.587 o                                              
6 11 8 18.285 17.505 1.026 46.359 o                                             
6 11 9 5.726 6.532 0.606 132.986 o                                              
6 12 0 63.470 63.702 1.353 26.641 o                                             
6 12 1 12.664 12.698 0.748 87.299 o                                             
6 12 2 30.007 30.285 1.015 47.361 o                                             
6 12 3 21.980 20.512 0.889 61.670 o                                             
6 12 4 28.071 27.033 1.009 47.875 o                                             
6 12 5 23.243 22.907 0.988 50.014 o                                             
6 12 6 38.550 40.058 1.260 30.706 o                                             
6 12 7 17.029 17.320 0.999 48.927 o                                             
6 12 8 1.334 2.390 0.453 237.845 o                                              
6 12 9 34.625 36.222 1.299 28.927 o                                             
6 13 0 20.618 21.336 0.889 61.670 o                                             
6 13 1 120.143 118.847 1.975 12.504 o                                           
6 13 2 10.040 10.690 0.666 110.086 o                                            
6 13 3 4.190 4.344 0.431 262.541 o                                              
6 13 4 3.783 4.622 0.453 237.845 o                                              
6 13 5 8.540 9.424 0.622 126.079 o                                              
6 13 6 34.602 34.366 1.233 32.080 o                                             
6 13 7 16.638 15.372 0.971 51.714 o                                             
6 13 8 10.109 10.384 0.737 89.905 o                                             
6 13 9 14.332 13.876 0.939 55.385 o                                             
6 14 0 8.831 9.189 0.638 119.696 o                                              
6 14 1 39.120 40.887 1.173 35.447 o                                             
6 14 2 92.764 90.554 1.773 15.513 o                                             
6 14 3 46.693 47.544 1.315 28.211 o                                             
6 14 4 40.497 39.239 1.239 31.798 o                                             
6 14 5 21.213 22.378 1.031 45.870 o                                             
6 14 6 13.661 13.025 0.922 57.369 o                                             
6 14 7 12.203 13.680 0.939 55.385 o                                             
6 14 8 15.105 15.170 0.966 52.300 o                                             
6 15 0 26.454 28.293 1.015 47.361 o                                             
6 15 1 18.191 18.438 0.889 61.670 o                                             
6 15 2 1.209 1.009 0.360 376.152 o                                              
6 15 3 31.643 31.949 1.124 38.611 o                                             
6 15 4 4.228 3.771 0.458 232.216 o                                              
6 15 5 2.103 1.888 0.420 276.356 o                                              
6 15 6 41.294 43.059 1.359 26.427 o                                             
6 15 7 2.945 3.481 0.480 211.585 o                                              
6 15 8 40.102 41.007 1.359 26.427 o                                             
6 16 0 6.755 7.247 0.633 121.768 o                                              
6 16 1 10.938 11.666 0.780 80.127 o                                             
6 16 2 8.166 6.925 0.578 145.827 o                                              
6 16 3 29.776 28.064 1.108 39.761 o                                             
6 16 4 30.314 31.573 1.168 35.779 o                                             
6 16 5 16.578 16.637 0.988 50.014 o                                             
6 16 6 25.658 28.506 1.162 36.115 o                                             
6 16 7 0.073 0.093 0.393 316.072 o                                              
6 16 8 21.976 21.008 1.075 42.220 o                                             
6 17 0 8.109 8.884 0.688 103.207 o                                              
6 17 1 70.959 71.456 1.642 18.085 o                                             
6 17 2 14.156 14.155 0.884 62.434 o                                             
6 17 3 12.351 12.660 0.868 64.812 o                                             
6 17 4 79.787 79.417 1.801 15.046 o                                             
6 17 5 1.505 1.866 0.431 262.541 o                                              
6 17 6 23.061 22.547 1.091 40.963 o                                             
6 17 7 10.715 11.781 0.862 65.635 o                                             
6 18 0 21.916 21.096 1.026 46.359 o                                             
6 18 1 63.962 65.933 1.615 18.701 o                                             
6 18 2 6.827 7.410 0.606 132.986 o                                              
6 18 3 68.741 68.847 1.692 17.050 o                                             
6 18 4 9.913 9.773 0.786 79.018 o                                               
6 18 5 18.023 17.543 0.993 49.466 o                                             
6 18 6 8.049 8.540 0.589 140.476 o                                              
6 18 7 6.886 7.012 0.546 163.852 o                                              
6 19 0 6.086 6.930 0.682 104.865 o                                              
6 19 1 17.484 18.405 0.982 50.572 o                                             
6 19 2 6.237 6.881 0.600 135.415 o                                              
6 19 3 46.375 46.497 1.451 23.157 o                                             
6 19 4 31.400 31.054 1.239 31.798 o                                             
6 19 5 6.311 5.942 0.535 170.608 o                                              
6 19 6 14.381 14.155 0.933 56.035 o                                             
6 20 1 12.266 13.091 0.911 58.751 o                                             
6 20 2 1.432 1.817 0.431 262.541 o                                              
6 20 3 3.566 2.985 0.469 221.541 o                                              
6 20 4 11.880 12.223 0.911 58.751 o                                             
6 20 5 0.273 0.087 0.377 344.154 o                                              
6 21 0 2.436 2.254 0.442 249.736 o                                              
6 21 1 8.794 7.989 0.644 117.676 o                                              
6 21 2 9.628 8.676 0.758 84.805 o                                               
6 21 3 21.063 20.708 1.091 40.963 o                                             
6 21 4 55.126 53.885 1.539 20.604 o                                             
6 22 0 24.199 23.415 1.091 40.963 o                                             
6 22 1 22.910 21.680 1.086 41.376 o                                             
6 22 2 5.822 6.177 0.540 167.179 o                                              
6 22 3 28.904 28.610 1.195 34.163 o                                             
6 23 0 0.137 0.671 0.398 307.472 o                                              
6 23 1 10.357 9.276 0.862 65.635 o                                              
6 23 2 11.653 13.342 1.533 20.751 o                                             
7 0 1 219.196 217.707 2.685 6.769 o                                             
7 0 2 12.256 11.415 0.628 123.895 o                                             
7 0 3 3.799 3.732 0.529 174.144 o                                               
7 0 4 1.994 2.597 0.377 344.154 o                                               
7 0 5 2.615 2.979 0.398 307.472 o                                               
7 0 6 14.211 14.258 0.808 74.805 o                                              
7 0 7 30.971 30.296 1.130 38.239 o                                              
7 0 8 0.849 1.179 0.404 299.218 o                                               
7 0 9 3.878 4.611 0.507 189.446 o                                               
7 0 10 0.246 0.218 0.420 276.356 o                                              
7 1 1 56.405 56.095 1.135 37.873 o                                              
7 1 2 2.068 2.030 0.480 211.585 o                                               
7 1 3 118.009 117.221 1.828 14.600 o                                            
7 1 4 64.146 65.770 1.364 26.216 o                                              
7 1 5 22.113 21.860 0.889 61.670 o                                              
7 1 6 60.453 60.782 1.446 23.332 o                                              
7 1 7 1.116 1.211 0.382 334.391 o                                               
7 1 8 31.583 31.922 1.211 33.246 o                                              
7 1 9 3.880 4.414 0.497 197.865 o                                               
7 1 10 31.077 30.923 1.228 32.366 o                                             
7 2 0 71.620 71.074 1.293 29.171 o                                              
7 2 1 16.821 15.814 0.677 106.563 o                                             
7 2 2 37.579 38.508 0.977 51.138 o                                              
7 2 3 30.404 29.936 0.917 58.054 o                                              
7 2 4 12.431 11.847 0.709 96.954 o                                              
7 2 5 21.273 21.510 0.868 64.812 o                                              
7 2 6 73.946 76.416 1.621 18.575 o                                              
7 2 7 68.853 71.658 1.648 17.965 o                                              
7 2 8 70.054 70.484 1.675 17.385 o                                              
7 2 9 10.025 10.324 0.786 79.018 o                                              
7 2 10 2.847 3.902 0.480 211.585 o                                              
7 3 0 13.287 13.593 0.622 126.079 o                                             
7 3 1 39.534 41.242 0.982 50.572 o                                              
7 3 2 28.584 28.888 0.862 65.635 o                                              
7 3 3 17.457 17.805 0.769 82.416 o                                              
7 3 4 24.549 23.202 0.879 63.212 o                                              
7 3 5 8.011 7.181 0.611 130.622 o                                               
7 3 6 56.173 57.115 1.424 24.053 o                                              
7 3 7 8.275 8.109 0.693 101.588 o                                               
7 3 8 16.594 18.045 0.971 51.714 o                                              
7 3 9 6.867 7.126 0.589 140.476 o                                               
7 3 10 64.046 65.606 1.675 17.385 o                                             
7 4 0 3.763 3.792 0.502 193.587 o                                               
7 4 1 68.379 69.557 1.299 28.927 o                                              
7 4 2 13.405 12.545 0.660 111.913 o                                             
7 4 3 26.474 24.359 0.857 66.474 o                                              
7 4 4 56.518 56.570 1.282 29.670 o                                              
7 4 5 31.814 31.142 1.042 44.914 o                                              
7 4 6 52.864 54.300 1.375 25.802 o                                              
7 4 7 3.277 3.094 0.437 256.018 o                                               
7 4 8 6.110 6.275 0.595 137.911 o                                               
7 4 9 19.076 19.099 1.037 45.388 o                                              
7 4 10 6.666 7.399 0.562 154.446 o                                              
7 5 0 54.326 52.292 1.151 36.803 o                                              
7 5 1 71.666 72.487 1.353 26.641 o                                              
7 5 2 48.002 50.202 1.135 37.873 o                                              
7 5 3 102.361 101.948 1.713 16.619 o                                            
7 5 4 50.831 51.468 1.255 30.974 o                                              
7 5 5 31.395 32.347 1.053 43.988 o                                              
7 5 6 6.249 6.428 0.535 170.608 o                                               
7 5 7 4.552 4.769 0.480 211.585 o                                               
7 5 8 9.297 10.390 0.835 69.995 o                                               
7 5 9 11.606 10.608 0.693 101.588 o                                             
7 5 10 0.327 0.715 0.415 283.677 o                                              
7 6 0 21.720 20.992 0.791 77.932 o                                              
7 6 1 38.726 39.621 1.020 46.856 o                                              
7 6 2 209.624 207.219 2.674 6.824 o                                             
7 6 3 42.883 43.976 1.113 39.372 o                                              
7 6 4 48.112 48.172 1.217 32.949 o                                              
7 6 5 26.974 27.049 0.999 48.927 o                                              
7 6 6 12.800 12.005 0.824 71.862 o                                              
7 6 7 2.944 3.230 0.447 243.682 o                                               
7 6 8 3.578 4.447 0.491 202.286 o                                               
7 6 9 9.199 10.231 0.731 91.252 o                                               
7 6 10 10.251 9.642 0.873 64.005 o                                              
7 7 0 2.205 2.406 0.349 400.029 o                                               
7 7 1 22.998 22.700 0.824 71.862 o                                              
7 7 2 7.734 7.028 0.502 193.587 o                                               
7 7 3 11.219 11.923 0.698 100.007 o                                             
7 7 4 4.991 4.480 0.437 256.018 o                                               
7 7 5 45.466 44.538 1.250 31.245 o                                              
7 7 6 32.172 33.335 1.168 35.779 o                                              
7 7 7 20.330 22.051 1.026 46.359 o                                              
7 7 8 9.166 8.578 0.726 92.629 o                                                
7 7 9 3.119 3.781 0.486 206.857 o                                               
7 8 0 33.687 34.481 0.982 50.572 o                                              
7 8 1 0.824 1.135 0.338 426.253 o                                               
7 8 2 17.652 17.352 0.802 75.826 o                                              
7 8 3 38.268 37.166 1.075 42.220 o                                              
7 8 4 9.392 9.069 0.638 119.696 o                                               
7 8 5 62.824 62.076 1.479 22.311 o                                              
7 8 6 28.138 28.119 1.097 40.556 o                                              
7 8 7 33.947 35.163 1.222 32.655 o                                              
7 8 8 3.717 3.874 0.524 177.790 o                                               
7 8 9 57.839 57.072 1.588 19.349 o                                              
7 9 0 44.129 42.710 1.113 39.372 o                                              
7 9 1 100.649 99.591 1.741 16.102 o                                             
7 9 2 24.991 23.387 0.928 56.696 o                                              
7 9 3 6.120 5.637 0.507 189.446 o                                               
7 9 4 17.639 16.376 0.851 67.329 o                                              
7 9 5 5.162 4.780 0.464 226.784 o                                               
7 9 6 9.789 8.824 0.709 96.954 o                                                
7 9 7 18.127 16.992 0.993 49.466 o                                              
7 9 8 23.810 23.251 1.102 40.156 o                                              
7 9 9 0.460 0.688 0.868 64.812 o                                                
7 10 0 100.320 97.484 1.741 16.102 o                                            
7 10 1 19.595 18.929 0.840 69.089 o                                             
7 10 2 144.152 141.280 2.199 10.089 o                                           
7 10 3 5.921 5.942 0.507 189.446 o                                              
7 10 4 10.961 11.710 0.775 81.260 o                                             
7 10 5 43.317 43.823 1.293 29.171 o                                             
7 10 6 7.431 7.416 0.682 104.865 o                                              
7 10 7 36.030 36.631 1.288 29.419 o                                             
7 10 8 1.955 2.084 0.447 243.682 o                                              
7 10 9 30.828 31.442 1.217 32.949 o                                             
7 11 0 32.344 32.549 1.042 44.914 o                                             
7 11 1 18.691 18.073 0.857 66.474 o                                             
7 11 2 10.542 10.581 0.655 113.786 o                                            
7 11 3 6.403 5.904 0.589 140.476 o                                              
7 11 4 14.049 13.882 0.851 67.329 o                                             
7 11 5 13.127 11.918 0.840 69.089 o                                             
7 11 6 23.859 24.986 1.070 42.652 o                                             
7 11 7 13.325 12.769 0.819 72.823 o                                             
7 11 8 28.384 27.333 1.173 35.447 o                                             
7 11 9 6.117 6.543 0.540 167.179 o                                              
7 12 0 23.955 24.157 0.939 55.385 o                                             
7 12 1 0.289 0.507 0.327 455.144 o                                              
7 12 2 57.910 57.896 1.408 24.616 o                                             
7 12 3 14.337 14.766 0.835 69.995 o                                             
7 12 4 27.977 27.011 1.070 42.652 o                                             
7 12 5 30.557 27.906 1.135 37.873 o                                             
7 12 6 6.972 6.619 0.600 135.415 o                                              
7 12 7 22.134 20.337 1.086 41.376 o                                             
7 12 8 16.067 17.014 0.993 49.466 o                                             
7 13 0 0.078 0.082 0.349 400.029 o                                              
7 13 1 35.795 36.735 1.151 36.803 o                                             
7 13 2 5.668 5.233 0.513 185.436 o                                              
7 13 3 20.732 21.188 0.977 51.138 o                                             
7 13 4 40.289 39.043 1.293 29.171 o                                             
7 13 5 5.127 4.545 0.486 206.857 o                                              
7 13 6 12.373 13.287 0.906 59.461 o                                             
7 13 7 7.548 7.558 0.633 121.768 o                                              
7 13 8 20.737 20.845 1.048 44.448 o                                             
7 14 0 17.727 17.320 0.884 62.434 o                                             
7 14 1 20.392 17.958 0.949 54.119 o                                             
7 14 2 6.238 5.719 0.497 197.865 o                                              
7 14 3 42.545 42.230 1.310 28.447 o                                             
7 14 4 11.979 11.705 0.862 65.635 o                                             
7 14 5 52.360 52.734 1.484 22.147 o                                             
7 14 6 9.236 10.706 0.769 82.416 o                                              
7 14 7 29.088 28.762 1.233 32.080 o                                             
7 14 8 2.501 2.412 0.442 249.736 o                                              
7 15 0 16.369 15.050 0.879 63.212 o                                             
7 15 1 11.530 10.662 0.786 79.018 o                                             
7 15 2 17.202 19.852 0.949 54.119 o                                             
7 15 3 14.761 16.206 0.928 56.696 o                                             
7 15 4 37.303 37.897 1.299 28.927 o                                             
7 15 5 2.609 3.121 0.464 226.784 o                                              
7 15 6 18.191 17.298 1.015 47.361 o                                             
7 15 7 6.658 6.805 0.551 160.623 o                                              
7 16 0 2.866 2.472 0.431 262.541 o                                              
7 16 1 17.841 17.221 0.960 52.896 o                                             
7 16 2 15.571 15.055 0.922 57.369 o                                             
7 16 3 25.509 24.375 1.124 38.611 o                                             
7 16 4 33.208 35.163 1.250 31.245 o                                             
7 16 5 12.707 12.065 0.819 72.823 o                                             
7 16 6 20.105 18.727 1.037 45.388 o                                             
7 16 7 0.008 0.186 0.808 74.805 o                                               
7 17 0 12.625 11.432 0.851 67.329 o                                             
7 17 1 36.204 35.714 1.255 30.974 o                                             
7 17 2 6.676 6.106 0.584 143.114 o                                              
7 17 3 33.144 32.200 1.233 32.080 o                                             
7 17 4 22.114 22.978 1.070 42.652 o                                             
7 17 5 4.032 3.994 0.491 202.286 o                                              
7 17 6 16.616 14.668 0.977 51.138 o                                             
7 18 0 1.627 1.222 0.409 291.292 o                                              
7 18 1 41.274 42.541 1.364 26.216 o                                             
7 18 2 10.598 11.143 0.868 64.812 o                                             
7 18 3 8.473 7.847 0.638 119.696 o                                              
7 18 4 14.540 15.966 0.977 51.138 o                                             
7 18 5 6.701 5.620 0.524 177.790 o                                              
7 18 6 7.945 6.968 0.617 128.320 o                                              
7 19 0 3.189 3.083 0.464 226.784 o                                              
7 19 1 27.390 26.149 1.151 36.803 o                                             
7 19 2 1.335 1.648 0.431 262.541 o                                              
7 19 3 22.565 20.970 1.080 41.795 o                                             
7 19 4 26.314 25.417 1.173 35.447 o                                             
7 19 5 4.688 5.435 0.518 181.553 o                                              
7 20 0 22.900 24.708 1.102 40.156 o                                             
7 20 1 11.057 11.110 0.895 60.920 o                                             
7 20 2 1.112 1.872 0.442 249.736 o                                              
7 20 3 12.429 12.550 0.911 58.751 o                                             
7 20 4 2.795 1.921 0.437 256.018 o                                              
7 21 0 17.767 17.740 1.020 46.856 o                                             
7 21 1 25.967 25.035 1.146 37.155 o                                             
7 21 2 0.886 0.971 0.404 299.218 o                                              
7 21 3 9.202 8.791 0.742 88.588 o                                               
7 22 0 1.180 1.424 0.437 256.018 o                                              
7 22 1 33.807 33.368 1.266 30.442 o                                             
8 0 0 2.685 2.335 0.360 376.152 o                                               
8 0 1 33.644 31.294 0.977 51.138 o                                              
8 0 2 0.240 0.551 0.333 440.343 o                                               
8 0 3 81.931 82.336 1.593 19.217 o                                              
8 0 4 5.315 5.479 0.491 202.286 o                                               
8 0 5 0.458 0.660 0.349 400.029 o                                               
8 0 6 83.141 85.212 1.795 15.138 o                                              
8 0 7 55.492 54.573 1.522 21.049 o                                              
8 0 8 45.548 47.321 1.446 23.332 o                                              
8 0 9 6.561 6.232 0.540 167.179 o                                               
8 1 0 1.232 1.702 0.349 400.029 o                                               
8 1 1 30.167 30.890 0.955 53.503 o                                              
8 1 2 2.374 3.105 0.387 325.038 o                                               
8 1 3 2.042 1.893 0.377 344.154 o                                               
8 1 4 12.939 14.002 0.758 84.805 o                                              
8 1 5 21.241 23.289 0.944 54.747 o                                              
8 1 6 1.951 1.877 0.404 299.218 o                                               
8 1 7 4.788 4.987 0.497 197.865 o                                               
8 1 8 42.880 44.691 1.413 24.426 o                                              
8 1 9 5.425 5.795 0.535 170.608 o                                               
8 2 0 49.219 49.072 1.151 36.803 o                                              
8 2 1 99.397 95.673 1.664 17.614 o                                              
8 2 2 32.624 32.080 0.993 49.466 o                                              
8 2 3 14.329 14.624 0.786 79.018 o                                              
8 2 4 15.929 16.256 0.819 72.823 o                                              
8 2 5 17.660 18.122 0.879 63.212 o                                              
8 2 6 8.765 8.371 0.688 103.207 o                                               
8 2 7 1.068 1.304 0.409 291.292 o                                               
8 2 8 10.295 9.959 0.758 84.805 o                                               
8 2 9 18.682 19.890 1.080 41.795 o                                              
8 3 0 0.095 0.142 0.327 455.144 o                                               
8 3 1 0.727 1.228 0.344 412.829 o                                               
8 3 2 11.403 11.334 0.715 95.479 o                                              
8 3 3 35.650 34.737 1.048 44.448 o                                              
8 3 4 44.812 45.640 1.228 32.366 o                                              
8 3 5 14.224 14.793 0.840 69.089 o                                              
8 3 6 11.834 12.250 0.846 68.201 o                                              
8 3 7 11.646 11.284 0.758 84.805 o                                              
8 3 8 36.211 35.174 1.299 28.927 o                                              
8 3 9 15.687 17.085 1.009 47.875 o                                              
8 4 0 1.957 2.357 0.371 354.351 o                                               
8 4 1 33.216 32.413 0.993 49.466 o                                              
8 4 2 129.950 128.598 2.046 11.652 o                                            
8 4 3 42.589 41.798 1.162 36.115 o                                              
8 4 4 22.837 23.649 0.949 54.119 o                                              
8 4 5 16.016 17.009 0.879 63.212 o                                              
8 4 6 36.087 36.784 1.217 32.949 o                                              
8 4 7 56.789 59.757 1.561 20.032 o                                              
8 4 8 11.653 11.699 0.813 73.804 o                                              
8 4 9 19.340 17.854 1.042 44.914 o                                              
8 5 0 9.932 10.531 0.677 106.563 o                                              
8 5 1 68.326 66.321 1.402 24.808 o                                              
8 5 2 2.901 3.056 0.404 299.218 o                                               
8 5 3 22.745 22.853 0.928 56.696 o                                              
8 5 4 10.690 12.016 0.742 88.588 o                                              
8 5 5 34.305 33.772 1.157 36.457 o                                              
8 5 6 21.314 22.302 1.015 47.361 o                                              
8 5 7 1.267 1.009 0.404 299.218 o                                               
8 5 8 15.003 14.095 0.971 51.714 o                                              
8 5 9 0.581 0.900 0.431 262.541 o                                               
8 6 0 133.667 130.394 2.063 11.467 o                                            
8 6 1 2.288 2.532 0.393 316.072 o                                               
8 6 2 50.825 49.618 1.250 31.245 o                                              
8 6 3 34.025 35.621 1.091 40.963 o                                              
8 6 4 6.230 6.865 0.513 185.436 o                                               
8 6 5 45.941 46.355 1.321 27.978 o                                              
8 6 6 14.502 16.348 0.928 56.696 o                                              
8 6 7 2.831 3.099 0.458 232.216 o                                               
8 6 8 8.993 8.873 0.628 123.895 o                                               
8 6 9 41.909 44.052 1.364 26.216 o                                              
8 7 0 18.197 17.854 0.846 68.201 o                                              
8 7 1 21.562 21.696 0.884 62.434 o                                              
8 7 2 13.745 12.409 0.802 75.826 o                                              
8 7 3 34.893 34.754 1.102 40.156 o                                              
8 7 4 38.986 40.914 1.233 32.080 o                                              
8 7 5 8.234 8.272 0.688 103.207 o                                               
8 7 6 30.606 28.211 1.173 35.447 o                                              
8 7 7 36.270 35.731 1.277 29.924 o                                              
8 7 8 12.983 13.325 0.939 55.385 o                                              
8 7 9 20.602 23.115 1.102 40.156 o                                              
8 8 0 5.407 5.680 0.507 189.446 o                                               
8 8 1 4.542 5.069 0.491 202.286 o                                               
8 8 2 176.039 181.288 2.614 7.141 o                                             
8 8 3 20.831 21.134 0.911 58.751 o                                              
8 8 4 64.738 64.908 1.550 20.315 o                                              
8 8 5 36.435 36.811 1.239 31.798 o                                              
8 8 6 12.957 12.949 0.922 57.369 o                                              
8 8 7 28.907 30.317 1.211 33.246 o                                              
8 8 8 3.204 3.094 0.469 221.541 o                                               
8 8 9 6.269 7.487 0.644 117.676 o                                               
8 9 0 63.299 63.680 1.462 22.813 o                                              
8 9 1 62.263 60.646 1.451 23.157 o                                              
8 9 2 1.919 1.954 0.377 344.154 o                                               
8 9 3 58.856 59.364 1.457 22.984 o                                              
8 9 4 24.199 24.424 1.009 47.875 o                                              
8 9 5 13.442 13.413 0.884 62.434 o                                              
8 9 6 4.684 5.255 0.513 185.436 o                                               
8 9 7 9.423 10.313 0.780 80.127 o                                               
8 9 8 3.182 3.902 0.491 202.286 o                                               
8 10 0 17.886 17.691 0.879 63.212 o                                             
8 10 1 3.886 4.311 0.437 256.018 o                                              
8 10 2 24.795 22.995 0.977 51.138 o                                             
8 10 3 69.438 70.534 1.615 18.701 o                                             
8 10 4 28.980 30.623 1.140 37.511 o                                             
8 10 5 50.266 49.345 1.435 23.689 o                                             
8 10 6 0.050 0.136 0.398 307.472 o                                              
8 10 7 0.137 0.126 0.426 269.316 o                                              
8 10 8 4.077 4.442 0.497 197.865 o                                              
8 11 0 21.472 22.629 0.955 53.503 o                                             
8 11 1 4.170 3.945 0.442 249.736 o                                              
8 11 2 4.965 4.174 0.453 237.845 o                                              
8 11 3 10.695 10.913 0.808 74.805 o                                             
8 11 4 55.544 54.071 1.468 22.644 o                                             
8 11 5 0.576 1.097 0.398 307.472 o                                              
8 11 6 28.227 29.433 1.211 33.246 o                                             
8 11 7 30.223 28.244 1.217 32.949 o                                             
8 11 8 21.137 22.367 1.086 41.376 o                                             
8 12 0 9.047 10.122 0.655 113.786 o                                             
8 12 1 20.444 21.074 0.982 50.572 o                                             
8 12 2 26.642 27.556 1.075 42.220 o                                             
8 12 3 62.581 62.741 1.572 19.755 o                                             
8 12 4 15.012 15.590 0.911 58.751 o                                             
8 12 5 55.138 53.590 1.533 20.751 o                                             
8 12 6 0.083 0.027 0.382 334.391 o                                              
8 12 7 32.620 32.642 1.233 32.080 o                                             
8 13 0 56.240 58.038 1.490 21.985 o                                             
8 13 1 25.853 26.072 1.059 43.536 o                                             
8 13 2 2.834 2.728 0.437 256.018 o                                              
8 13 3 34.005 37.286 1.250 31.245 o                                             
8 13 4 24.946 24.550 1.086 41.376 o                                             
8 13 5 0.900 1.222 0.420 276.356 o                                              
8 13 6 8.987 9.768 0.731 91.252 o                                               
8 13 7 7.377 8.643 0.655 113.786 o                                              
8 14 0 1.479 1.266 0.398 307.472 o                                              
8 14 1 4.319 4.513 0.486 206.857 o                                              
8 14 2 27.054 27.027 1.108 39.761 o                                             
8 14 3 14.894 15.846 0.922 57.369 o                                             
8 14 4 24.628 24.866 1.124 38.611 o                                             
8 14 5 6.717 5.457 0.529 174.144 o                                              
8 14 6 2.609 3.285 0.475 216.477 o                                              
8 14 7 11.724 13.134 0.928 56.696 o                                             
8 15 0 1.535 1.779 0.420 276.356 o                                              
8 15 1 18.899 18.438 0.977 51.138 o                                             
8 15 2 3.650 3.678 0.469 221.541 o                                              
8 15 3 0.802 0.535 0.387 325.038 o                                              
8 15 4 36.442 38.683 1.326 27.748 o                                             
8 15 5 12.839 13.986 0.933 56.035 o                                             
8 15 6 14.170 14.733 0.977 51.138 o                                             
8 16 0 34.294 35.982 1.255 30.974 o                                             
8 16 1 8.491 8.665 0.753 86.038 o                                               
8 16 2 21.740 21.107 1.048 44.448 o                                             
8 16 3 11.325 12.201 0.889 61.670 o                                             
8 16 4 7.481 8.365 0.589 140.476 o                                              
8 16 5 9.509 10.182 0.873 64.005 o                                              
8 16 6 18.237 18.667 1.031 45.870 o                                             
8 17 0 16.408 16.899 0.971 51.714 o                                             
8 17 1 17.231 18.264 1.026 46.359 o                                             
8 17 2 5.139 5.353 0.529 174.144 o                                              
8 17 3 2.363 3.219 0.475 216.477 o                                              
8 17 4 6.750 7.121 0.622 126.079 o                                              
8 17 5 5.336 5.386 0.518 181.553 o                                              
8 18 0 0.174 0.524 0.398 307.472 o                                              
8 18 1 3.378 3.902 0.491 202.286 o                                              
8 18 2 4.044 2.903 0.464 226.784 o                                              
8 18 3 5.169 5.937 0.529 174.144 o                                              
8 18 4 0.414 0.551 0.393 316.072 o                                              
8 19 0 9.647 9.216 0.666 110.086 o                                              
8 19 1 39.959 40.320 1.353 26.641 o                                             
8 19 2 2.134 3.001 0.464 226.784 o                                              
8 19 3 1.434 1.844 0.431 262.541 o                                              
8 20 0 0.679 0.780 0.404 299.218 o                                              
8 20 1 35.090 37.209 1.293 29.171 o                                             
8 20 2 10.197 10.357 0.758 84.805 o                                             
9 0 1 7.352 7.427 0.540 167.179 o                                               
9 0 2 112.717 112.234 1.986 12.367 o                                            
9 0 3 19.183 20.168 0.900 60.184 o                                              
9 0 4 66.461 66.686 1.588 19.349 o                                              
9 0 5 70.697 69.393 1.675 17.385 o                                              
9 0 6 0.383 0.884 0.393 316.072 o                                               
9 0 7 18.724 18.367 1.026 46.359 o                                              
9 0 8 4.023 4.398 0.502 193.587 o                                               
9 1 0 0.473 0.567 0.327 455.144 o                                               
9 1 1 12.175 11.885 0.753 86.038 o                                              
9 1 2 1.424 1.812 0.371 354.351 o                                               
9 1 3 19.752 20.605 0.928 56.696 o                                              
9 1 4 0.792 1.582 0.398 307.472 o                                               
9 1 5 12.356 12.256 0.857 66.474 o                                              
9 1 6 2.680 2.865 0.453 237.845 o                                               
9 1 7 5.436 6.068 0.600 135.415 o                                               
9 1 8 2.272 2.352 0.447 243.682 o                                               
9 2 0 23.344 24.010 0.944 54.747 o                                              
9 2 1 26.081 26.509 0.982 50.572 o                                              
9 2 2 4.800 4.578 0.442 249.736 o                                               
9 2 3 74.414 73.693 1.610 18.828 o                                              
9 2 4 3.067 3.454 0.437 256.018 o                                               
9 2 5 43.408 43.719 1.331 27.521 o                                              
9 2 6 16.140 16.065 0.955 53.503 o                                              
9 2 7 21.386 20.752 1.080 41.795 o                                              
9 2 8 2.967 2.958 0.464 226.784 o                                               
9 3 1 14.073 12.992 0.797 76.868 o                                              
9 3 2 3.004 2.805 0.404 299.218 o                                               
9 3 3 0.219 0.065 0.338 426.253 o                                               
9 3 4 13.538 15.306 0.862 65.635 o                                              
9 3 5 41.588 40.303 1.293 29.171 o                                              
9 3 6 29.835 30.367 1.173 35.447 o                                              
9 3 7 5.193 5.517 0.524 177.790 o                                               
9 3 8 12.873 13.669 0.944 54.747 o                                              
9 4 0 178.901 177.256 2.608 7.171 o                                             
9 4 1 4.680 5.861 0.513 185.436 o                                               
9 4 2 91.555 92.295 1.806 14.955 o                                              
9 4 3 7.744 7.787 0.573 148.618 o                                               
9 4 4 40.875 42.530 1.277 29.924 o                                              
9 4 5 13.681 13.271 0.884 62.434 o                                              
9 4 6 9.744 9.195 0.742 88.588 o                                                
9 4 7 20.594 19.677 1.070 42.652 o                                              
9 4 8 23.959 23.644 1.135 37.873 o                                              
9 5 0 0.064 0.578 0.682 104.865 o                                               
9 5 1 7.605 6.968 0.611 130.622 o                                               
9 5 2 31.634 32.664 1.097 40.556 o                                              
9 5 3 21.401 21.658 0.993 49.466 o                                              
9 5 4 18.503 19.268 0.960 52.896 o                                              
9 5 5 0.556 1.146 0.398 307.472 o                                               
9 5 6 11.046 10.859 0.857 66.474 o                                              
9 5 7 18.887 20.152 1.070 42.652 o                                              
9 5 8 7.507 6.968 0.617 128.320 o                                               
9 6 0 6.127 6.668 0.540 167.179 o                                               
9 6 1 19.273 19.639 0.911 58.751 o                                              
9 6 2 10.841 10.018 0.786 79.018 o                                              
9 6 3 26.816 27.889 1.086 41.376 o                                              
9 6 4 28.479 29.193 1.091 40.963 o                                              
9 6 5 16.892 17.860 0.988 50.014 o                                              
9 6 6 9.095 10.122 0.824 71.862 o                                               
9 6 7 62.546 63.342 1.659 17.730 o                                              
9 6 8 17.108 18.968 1.004 48.397 o                                              
9 7 0 7.754 7.208 0.638 119.696 o                                               
9 7 1 40.109 39.365 1.233 32.080 o                                              
9 7 2 11.780 11.181 0.819 72.823 o                                              
9 7 3 16.605 16.523 0.911 58.751 o                                              
9 7 4 14.101 13.254 0.879 63.212 o                                              
9 7 5 37.183 36.751 1.260 30.706 o                                              
9 7 6 16.066 16.032 0.977 51.138 o                                              
9 7 7 1.061 1.353 0.420 276.356 o                                               
9 7 8 28.544 29.423 1.206 33.548 o                                              
9 8 0 127.538 126.034 2.194 10.139 o                                            
9 8 1 13.553 14.297 0.835 69.995 o                                              
9 8 2 6.433 6.303 0.507 189.446 o                                               
9 8 3 83.794 86.249 1.839 14.428 o                                              
9 8 4 33.321 35.130 1.228 32.366 o                                              
9 8 5 19.780 20.665 1.020 46.856 o                                              
9 8 6 3.282 3.198 0.480 211.585 o                                               
9 8 7 21.447 21.145 1.042 44.914 o                                              
9 8 8 4.379 5.080 0.507 189.446 o                                               
9 9 0 4.929 4.382 0.464 226.784 o                                               
9 9 1 37.519 38.803 1.211 33.246 o                                              
9 9 2 61.680 63.931 1.561 20.032 o                                              
9 9 3 8.809 9.997 0.824 71.862 o                                                
9 9 4 18.721 20.566 0.999 48.927 o                                              
9 9 5 1.601 1.610 0.426 269.316 o                                               
9 9 6 21.735 23.829 1.108 39.761 o                                              
9 9 7 11.930 11.530 0.922 57.369 o                                              
9 10 0 16.583 15.732 0.906 59.461 o                                             
9 10 1 4.571 4.322 0.475 216.477 o                                              
9 10 2 8.999 10.068 0.775 81.260 o                                              
9 10 3 48.263 49.792 1.430 23.870 o                                             
9 10 4 45.856 49.143 1.462 22.813 o                                             
9 10 5 2.645 2.914 0.464 226.784 o                                              
9 10 6 5.434 5.233 0.573 148.618 o                                              
9 10 7 12.311 13.440 0.922 57.369 o                                             
9 11 0 25.724 25.035 1.070 42.652 o                                             
9 11 1 34.524 34.623 1.217 32.949 o                                             
9 11 2 15.958 15.890 0.928 56.696 o                                             
9 11 3 15.158 15.694 0.944 54.747 o                                             
9 11 4 0.406 0.578 0.393 316.072 o                                              
9 11 5 20.994 20.817 1.059 43.536 o                                             
9 11 6 22.289 21.145 1.070 42.652 o                                             
9 11 7 1.241 1.408 0.420 276.356 o                                              
9 12 0 5.541 5.528 0.513 185.436 o                                              
9 12 1 3.432 3.274 0.458 232.216 o                                              
9 12 2 19.595 19.442 1.020 46.856 o                                             
9 12 3 42.840 44.499 1.381 25.598 o                                             
9 12 4 35.422 35.780 1.266 30.442 o                                             
9 12 5 11.031 11.694 0.879 63.212 o                                             
9 12 6 7.869 9.222 0.742 88.588 o                                               
9 13 0 6.301 6.766 0.546 163.852 o                                              
9 13 1 59.606 59.653 1.582 19.483 o                                             
9 13 2 34.098 35.392 1.282 29.670 o                                             
9 13 3 4.448 3.940 0.491 202.286 o                                              
9 13 4 1.190 1.315 0.426 269.316 o                                              
9 13 5 9.295 7.803 0.649 115.706 o                                              
9 13 6 8.087 7.858 0.573 148.618 o                                              
9 14 0 40.400 42.169 1.370 26.008 o                                             
9 14 1 13.759 13.636 0.939 55.385 o                                             
9 14 2 11.340 10.619 0.791 77.932 o                                             
9 14 3 30.674 30.667 1.239 31.798 o                                             
9 14 4 4.370 4.480 0.502 193.587 o                                              
9 14 5 2.268 2.810 0.464 226.784 o                                              
9 15 0 36.577 37.433 1.304 28.685 o                                             
9 15 1 3.979 4.207 0.497 197.865 o                                              
9 15 2 9.890 10.902 0.846 68.201 o                                              
9 15 3 2.465 3.585 0.480 211.585 o                                              
9 15 4 5.291 5.337 0.524 177.790 o                                              
9 15 5 9.426 9.473 0.758 84.805 o                                               
9 16 0 0.086 0.109 0.404 299.218 o                                              
9 16 1 9.614 10.248 0.846 68.201 o                                              
9 16 2 16.786 18.346 1.026 46.359 o                                             
9 16 3 2.042 2.161 0.442 249.736 o                                              
9 16 4 4.677 4.742 0.507 189.446 o                                              
9 17 1 22.771 21.925 1.080 41.795 o                                             
9 17 2 4.299 3.678 0.475 216.477 o                                              
9 17 3 4.840 4.900 0.507 189.446 o                                              
9 18 0 4.668 4.655 0.502 193.587 o                                              
9 18 1 1.256 1.391 0.420 276.356 o                                              
9 18 2 12.831 13.080 0.889 61.670 o                                             
10 0 0 272.364 273.867 3.591 3.784 o                                            
10 0 1 0.669 0.748 0.371 354.351 o                                              
10 0 2 54.075 51.975 1.435 23.689 o                                             
10 0 3 8.719 7.628 0.698 100.007 o                                              
10 0 4 2.771 3.225 0.458 232.216 o                                              
10 0 5 17.002 18.165 0.999 48.927 o                                             
10 0 6 0.102 0.175 0.409 291.292 o                                              
10 0 7 3.024 3.438 0.480 211.585 o                                              
10 1 0 0.000 0.076 0.742 88.588 o                                               
10 1 1 40.049 41.127 1.271 30.181 o                                             
10 1 2 3.852 3.689 0.458 232.216 o                                              
10 1 3 0.673 0.726 0.382 334.391 o                                              
10 1 4 8.450 8.840 0.720 94.038 o                                               
10 1 5 32.012 32.888 1.233 32.080 o                                             
10 1 6 9.719 9.396 0.638 119.696 o                                              
10 1 7 4.753 5.871 0.529 174.144 o                                              
10 2 0 9.889 10.313 0.791 77.932 o                                              
10 2 1 12.342 13.276 0.802 75.826 o                                             
10 2 2 50.264 50.933 1.441 23.509 o                                             
10 2 3 15.595 15.219 0.895 60.920 o                                             
10 2 4 14.230 14.875 0.895 60.920 o                                             
10 2 5 32.799 30.585 1.233 32.080 o                                             
10 2 6 12.094 11.814 0.922 57.369 o                                             
10 2 7 87.224 86.429 1.943 12.929 o                                             
10 3 0 1.261 1.752 0.404 299.218 o                                              
10 3 1 18.821 19.197 0.944 54.747 o                                             
10 3 2 13.422 14.477 0.879 63.212 o                                             
10 3 3 5.096 5.129 0.502 193.587 o                                              
10 3 4 19.047 18.062 1.009 47.875 o                                             
10 3 5 1.067 1.288 0.420 276.356 o                                              
10 3 6 0.165 0.447 0.393 316.072 o                                              
10 3 7 3.496 3.721 0.480 211.585 o                                              
10 4 0 118.178 119.677 2.166 10.396 o                                           
10 4 1 13.999 13.162 0.884 62.434 o                                             
10 4 2 17.056 18.907 0.944 54.747 o                                             
10 4 3 15.711 15.694 0.917 58.054 o                                             
10 4 4 13.511 15.699 0.933 56.035 o                                             
10 4 5 22.687 23.393 1.091 40.963 o                                             
10 4 6 2.011 2.003 0.442 249.736 o                                              
10 4 7 8.955 9.353 0.769 82.416 o                                               
10 5 0 11.637 10.531 0.813 73.804 o                                             
10 5 1 5.739 5.828 0.562 154.446 o                                              
10 5 2 6.059 5.375 0.502 193.587 o                                              
10 5 3 8.579 8.300 0.633 121.768 o                                              
10 5 4 33.880 32.915 1.239 31.798 o                                             
10 5 5 57.019 57.694 1.604 18.956 o                                             
10 5 6 3.447 4.000 0.497 197.865 o                                              
10 5 7 4.514 4.687 0.502 193.587 o                                              
10 6 0 23.494 24.599 1.059 43.536 o                                             
10 6 1 40.692 41.646 1.304 28.685 o                                             
10 6 2 2.446 2.712 0.442 249.736 o                                              
10 6 3 57.115 58.065 1.539 20.604 o                                             
10 6 4 4.528 3.940 0.480 211.585 o                                              
10 6 5 18.173 20.026 1.059 43.536 o                                             
10 6 6 3.486 3.203 0.469 221.541 o                                              
10 6 7 37.167 37.438 1.304 28.685 o                                             
10 7 0 1.004 1.326 0.404 299.218 o                                              
10 7 1 11.579 11.890 0.780 80.127 o                                             
10 7 2 37.231 37.188 1.255 30.974 o                                             
10 7 3 2.351 2.439 0.442 249.736 o                                              
10 7 4 39.776 39.430 1.364 26.216 o                                             
10 7 5 2.636 2.221 0.453 237.845 o                                              
10 7 6 13.335 13.216 0.846 68.201 o                                             
10 7 7 11.636 11.857 0.911 58.751 o                                             
10 8 0 3.370 3.088 0.458 232.216 o                                              
10 8 1 2.035 2.188 0.431 262.541 o                                              
10 8 2 7.864 7.438 0.704 98.463 o                                               
10 8 4 21.157 22.307 1.091 40.963 o                                             
10 8 5 12.011 12.687 0.900 60.184 o                                             
10 8 6 6.083 6.346 0.540 167.179 o                                              
10 9 0 20.287 18.602 0.993 49.466 o                                             
10 9 1 8.799 10.111 0.840 69.089 o                                              
10 9 2 2.279 2.717 0.453 237.845 o                                              
10 9 3 10.785 10.908 0.868 64.812 o                                             
10 9 4 13.464 15.797 0.960 52.896 o                                             
10 9 5 42.668 41.924 1.402 24.808 o                                             
10 9 6 6.857 6.739 0.606 132.986 o                                              
10 10 0 4.304 3.721 0.475 216.477 o                                             
10 10 1 10.905 11.094 0.857 66.474 o                                            
10 10 2 32.669 32.817 1.255 30.974 o                                            
10 10 3 24.300 23.191 1.130 38.239 o                                            
10 10 4 22.850 23.082 1.119 38.989 o                                            
10 10 5 12.457 13.260 0.949 54.119 o                                            
10 10 6 14.978 15.792 0.955 53.503 o                                            
10 11 0 1.904 2.456 0.447 243.682 o                                             
10 11 1 49.303 48.832 1.468 22.644 o                                            
10 11 2 45.239 44.827 1.430 23.870 o                                            
10 11 3 1.666 1.828 0.431 262.541 o                                             
10 11 4 20.486 21.319 1.080 41.795 o                                            
10 11 5 2.288 2.183 0.447 243.682 o                                             
10 12 0 1.045 1.937 0.442 249.736 o                                             
10 12 1 10.436 8.987 0.769 82.416 o                                             
10 12 2 1.558 2.346 0.453 237.845 o                                             
10 12 3 20.996 22.105 1.070 42.652 o                                            
10 12 4 1.047 1.550 0.426 269.316 o                                             
10 12 5 11.138 9.435 0.775 81.260 o                                             
10 13 1 9.519 9.369 0.677 106.563 o                                             
10 13 2 0.534 0.971 0.409 291.292 o                                             
10 13 3 27.874 27.600 1.190 34.478 o                                            
10 13 4 0.772 0.960 0.404 299.218 o                                             
10 14 0 7.255 7.487 0.709 96.954 o                                              
10 14 1 9.439 8.894 0.758 84.805 o                                              
10 14 2 35.588 34.961 1.277 29.924 o                                            
10 14 3 2.095 2.537 0.453 237.845 o                                             
10 14 4 20.740 19.983 1.042 44.914 o                                            
10 15 0 1.321 1.599 0.426 269.316 o                                             
10 15 1 16.671 17.041 0.999 48.927 o                                            
10 15 2 33.557 33.575 1.260 30.706 o                                            
10 15 3 3.985 2.499 0.447 243.682 o                                             
10 16 0 0.389 0.153 0.382 334.391 o                                             
10 16 1 2.222 2.368 0.442 249.736 o                                             
11 0 1 0.043 0.311 0.377 344.154 o                                              
11 0 2 8.883 7.667 0.704 98.463 o                                               
11 0 3 16.513 16.239 0.971 51.714 o                                             
11 0 4 7.846 7.132 0.628 123.895 o                                              
11 0 5 7.732 9.162 0.677 106.563 o                                              
11 0 6 19.718 18.564 1.048 44.448 o                                             
11 1 0 0.570 0.786 0.393 316.072 o                                              
11 1 1 31.718 31.000 1.206 33.548 o                                             
11 1 2 9.517 10.291 0.840 69.089 o                                              
11 1 3 19.045 19.819 1.020 46.856 o                                             
11 1 4 13.531 14.842 0.955 53.503 o                                             
11 1 5 14.855 14.793 0.982 50.572 o                                             
11 1 6 5.256 4.873 0.507 189.446 o                                              
11 2 0 189.741 186.685 2.914 5.746 o                                            
11 2 1 1.420 1.610 0.426 269.316 o                                              
11 2 2 16.996 14.815 0.977 51.138 o                                             
11 2 3 9.421 8.884 0.742 88.588 o                                               
11 2 4 28.009 28.277 1.179 35.119 o                                             
11 2 5 35.553 35.747 1.304 28.685 o                                             
11 2 6 0.432 0.939 0.431 262.541 o                                              
11 3 0 10.685 10.581 0.786 79.018 o                                             
11 3 1 9.690 8.747 0.742 88.588 o                                               
11 3 2 22.459 21.325 1.086 41.376 o                                             
11 3 3 0.885 0.617 0.398 307.472 o                                              
11 3 4 35.143 36.134 1.304 28.685 o                                             
11 3 5 22.709 23.137 1.070 42.652 o                                             
11 3 6 28.709 28.359 1.173 35.447 o                                             
11 4 0 0.812 0.666 0.393 316.072 o                                              
11 4 1 7.967 8.223 0.633 121.768 o                                              
11 4 2 10.938 13.172 0.889 61.670 o                                             
11 4 3 28.966 28.233 1.190 34.478 o                                             
11 4 4 7.512 7.590 0.578 145.827 o                                              
11 4 5 2.324 2.466 0.447 243.682 o                                              
11 4 6 6.611 7.110 0.611 130.622 o                                              
11 5 0 0.452 0.382 0.398 307.472 o                                              
11 5 1 27.329 26.656 1.151 36.803 o                                             
11 5 2 1.068 1.512 0.431 262.541 o                                              
11 5 3 17.398 19.590 1.015 47.361 o                                             
11 5 4 3.509 3.329 0.469 221.541 o                                              
11 5 5 3.620 3.138 0.464 226.784 o                                              
11 6 0 16.777 20.059 1.042 44.914 o                                             
11 6 1 1.609 1.664 0.431 262.541 o                                              
11 6 2 1.806 1.975 0.442 249.736 o                                              
11 6 3 17.616 18.602 1.026 46.359 o                                             
11 6 4 15.610 16.823 0.960 52.896 o                                             
11 6 5 47.548 49.132 1.501 21.666 o                                             
11 7 0 59.582 59.566 1.599 19.086 o                                             
11 7 1 27.433 29.008 1.168 35.779 o                                             
11 7 2 20.162 20.244 1.053 43.988 o                                             
11 7 3 13.710 12.834 0.928 56.696 o                                             
11 7 4 5.309 5.184 0.524 177.790 o                                              
11 7 5 11.167 12.430 0.889 61.670 o                                             
11 8 0 0.398 0.906 0.409 291.292 o                                              
11 8 1 14.646 15.350 0.971 51.714 o                                             
11 8 2 8.683 9.582 0.764 83.598 o                                               
11 8 3 15.899 15.666 1.009 47.875 o                                             
11 8 4 0.986 1.441 0.420 276.356 o                                              
11 8 5 0.052 0.267 0.404 299.218 o                                              
11 9 0 1.164 1.735 0.431 262.541 o                                              
11 9 1 2.847 2.144 0.447 243.682 o                                              
11 9 2 2.177 2.314 0.453 237.845 o                                              
11 9 3 2.620 3.198 0.464 226.784 o                                              
11 9 4 12.627 11.143 0.797 76.868 o                                             
11 10 0 11.192 10.564 0.802 75.826 o                                            
11 10 1 7.193 8.120 0.649 115.706 o                                             
11 10 2 3.220 3.258 0.475 216.477 o                                             
11 10 3 3.715 3.776 0.480 211.585 o                                             
11 10 4 3.934 3.449 0.469 221.541 o                                             
11 11 0 54.962 56.570 1.555 20.173 o                                            
11 11 1 5.470 5.304 0.518 181.553 o                                             
11 11 2 21.748 22.111 1.080 41.795 o                                            
11 11 3 18.387 16.627 1.020 46.856 o                                            
11 12 0 5.033 4.540 0.502 193.587 o                                             
11 12 1 0.741 0.873 0.404 299.218 o                                             
11 12 2 6.765 6.095 0.589 140.476 o                                             
11 13 0 11.000 9.866 0.797 76.868 o                                             
11 13 1 13.921 13.724 0.808 74.805 o                                            
12 0 0 9.738 9.113 0.677 106.563 o                                              
12 0 1 11.873 12.556 0.900 60.184 o                                             
12 0 2 0.876 1.004 0.409 291.292 o                                              
12 0 3 0.200 1.080 0.846 68.201 o                                               
12 0 4 12.293 14.411 0.939 55.385 o                                             
12 1 0 12.894 14.122 0.955 53.503 o                                             
12 1 1 4.775 5.206 0.518 181.553 o                                              
12 1 2 5.295 5.217 0.518 181.553 o                                              
12 1 3 16.520 18.302 0.982 50.572 o                                             
12 1 4 45.228 44.729 1.408 24.616 o                                             
12 2 0 5.152 5.457 0.584 143.114 o                                              
12 2 1 4.777 3.869 0.491 202.286 o                                              
12 2 2 50.077 48.227 1.501 21.666 o                                             
12 2 3 0.358 0.835 0.409 291.292 o                                              
12 2 4 7.787 9.205 0.846 68.201 o                                               
12 3 0 25.902 25.188 1.140 37.511 o                                             
12 3 1 24.784 22.782 1.119 38.989 o                                             
12 3 2 1.165 1.550 0.426 269.316 o                                              
12 3 3 20.662 21.085 1.070 42.652 o                                             
12 3 4 17.054 17.396 1.004 48.397 o                                             
12 4 0 2.062 2.368 0.447 243.682 o                                              
12 4 1 7.416 8.987 0.698 100.007 o                                              
12 4 2 9.379 8.785 0.758 84.805 o                                               
12 4 3 1.150 1.883 0.431 262.541 o                                              
12 5 0 17.857 17.871 0.999 48.927 o                                             
12 5 1 37.599 35.032 1.304 28.685 o                                             
12 5 2 8.035 7.863 0.633 121.768 o                                              
12 5 3 6.667 7.143 0.704 98.463 o                                               
12 6 0 20.929 20.774 1.048 44.448 o                                             
12 6 1 0.225 0.524 0.398 307.472 o                                              
12 6 2 15.822 15.344 0.993 49.466 o                                             
12 6 3 0.995 0.906 0.404 299.218 o                                              
12 7 0 7.747 8.180 0.578 145.827 o                                              
12 7 1 21.342 23.120 1.113 39.372 o                                             
12 7 2 5.048 4.971 0.507 189.446 o                                              
12 8 0 0.570 0.606 0.404 299.218 o                                              
12 8 1 8.982 10.237 0.862 65.635 o                                              
12 8 2 5.754 5.397 0.584 143.114 o                                              
12 9 0 36.647 36.445 1.299 28.927 o                                             
